# Supplementary material for: Extensive gut virome variation and its associations with host and environmental factors in a population-level cohort
Source: Nat Commun. 2022 Sep 6;13:5252. doi: 10.1038/s41467-022-32832-w (PMC9448778; doi:10.1038/s41467-022-32832-w)
Supplement: Supplementary file 4 — Supplementary data 1 [file 41467_2022_32832_MOESM4_ESM.xlsx]

## Sheet: S1
Supplementary Data 1 | Summary statistics of the metagenomic data
Sample ID	Age category	Sex	BMI category	High quality sequences (bp)	Assembled contigs (bp)	Circular contig (>10kb)	Linear contig (>10kb)
1	70	Female	1	1365788750	30264124	3	856
2	70	Male	3	1305923119	24542743	1	969
3	20	Female	0	1336005683	24533426	0	813
4	70	Female	1	1028142014	25281301	0	986
5	80	Male	3	1312742037	31170654	1	896
6	70	Female	1	1269230662	19107795	0	406
7	70	Male	2	1191520790	16491706	1	646
8	70	Male	2	1232001062	26751065	5	935
9	70	Female	1	1154524332	15838484	1	499
11	70	Male	2	1151792371	12906828	1	504
12	40	Female	3	1367564864	21429029	0	867
13	70	Male	2	1194496681	26550130	1	794
14	30	Male	2	1376610966	10764463	0	447
15	60	Female	2	1279062070	6145797	0	417
16	30	Male	2	1503869407	30948723	3	849
17	70	Female	2	1510843834	23291312	1	1078
18	70	Female	1	1345134927	10922562	0	279
19	80	Male	2	1195110506	36940981	2	932
21	60	Male	2	1530541673	34216539	3	1040
22	30	Male	4	1331562813	36933875	4	1197
23	50	Male	2	1569200071	26265352	1	734
24	60	Male	2	1588143334	18392690	2	829
25	70	Male	3	1442079923	34069012	4	1199
26	50	Female	1	1253712976	25231755	1	783
27	50	Male	2	1297630777	31417168	1	829
28	80	Male	2	1758363333	28672843	5	1037
29	60	Male	2	1299608408	18911227	3	733
30	60	Female	4	1251038093	18891963	0	529
31	60	Male	4	1171231560	25374612	1	921
32	40	Male	2	1423337595	11451302	1	166
33	80	Female	2	1340418395	24754889	3	742
34	70	Female	1	1319926953	27338914	3	1051
35	60	Male	0	1176999919	21892362	0	638
36	80	Male	2	1167419615	15029060	0	701
37	70	Male	1	982909506	18228241	1	826
38	50	Female	2	1146946095	29040283	0	918
39	70	Male	1	997510777	10605242	2	370
40	60	Male	3	1139563210	10008202	1	203
41	60	Male	0	1135541452	24013603	2	625
42	50	Male	3	1187308035	19026460	1	590
43	70	Male	2	1088840557	19961452	2	762
44	60	Female	3	1634493673	16761319	1	755
45	70	Male	2	1108664218	16296513	0	418
46	80	Female	2	1055232374	24524579	0	674
47	80	Female	2	1051018378	14899115	1	573
48	40	Male	1	1025144440	18200342	3	438
49	70	Female	2	1804096300	33858614	5	939
50	60	Female	2	1053491451	17405262	1	586
51	80	Female	3	1077052671	11510856	3	315
52	60	Male	2	1606343487	26199069	1	1217
53	70	Female	1	1579363417	32703513	3	1238
55	70	Male	3	1003688039	14689878	1	663
56	70	Male	3	1085256635	15493700	1	497
57	70	Male	2	1056429660	21656290	0	643
58	60	Male	3	1075777540	21914381	0	843
59	80	Male	1	867803378	12976086	1	522
60	80	Female	3	1120795237	25177517	1	763
61	40	Male	3	1049445468	19169836	0	876
62	70	Male	3	1513822993	26727949	3	955
63	70	Male	1	1079261083	14610115	1	562
64	70	Male	2	1548543041	13358878	0	778
65	60	Female	2	1259125828	21251358	1	709
66	60	Male	1	1054286443	26444745	3	804
67	80	Female	0	1197256327	16603137	2	831
68	70	Female	1	1102493333	22445091	2	702
69	80	Male	4	1119086703	17923816	2	520
70	80	Female	3	1032902404	16858284	2	523
71	70	Male	2	1219383952	19798377	2	909
72	60	Male	3	1107326186	19904159	2	667
73	60	Male	2	1003855300	19530371	1	710
74	70	Male	3	1065723512	13319455	1	360
75	70	Female	2	1361225956	19167682	0	696
76	60	Female	0	1341709152	27141678	1	808
77	60	Female	2	1127326267	20358602	4	766
78	80	Male	0	973107116	14295324	1	507
79	70	Male	2	1310299012	19668616	1	900
80	70	Male	2	1099531562	13808839	2	472
81	80	Male	3	1108260628	14284448	1	444
82	80	Male	0	1271362180	17002982	0	829
83	70	Male	2	1256179629	21312165	4	726
84	70	Female	0	997515409	8206759	1	476
85	60	Male	2	1067843908	22824975	4	857
86	70	Male	2	1241064487	17348130	1	588
87	70	Female	2	1160413515	17736267	0	800
88	70	Female	2	960613818	14785145	1	539
89	80	Male	2	943458548	11625154	0	438
90	50	Male	1	1290343129	23236659	3	674
91	60	Male	1	998309576	17871178	3	605
92	80	Male	3	1023910149	15004903	0	680
93	50	Male	2	1320764056	32202840	2	1221
94	70	Male	2	1063692638	17267488	1	764
95	60	Female	2	1021350292	20794233	2	609
96	60	Male	3	1103733512	18399791	1	677
97	70	Male	2	1134087338	21051279	1	753
98	50	Male	0	1090039627	20615357	2	579
99	60	Female	2	1064923105	16788113	1	575
100	70	Female	0	1234439282	25627923	3	966
101	50	Male	2	1237521537	28290658	1	925
102	70	Female	3	1186361219	18219866	1	583
103	60	Male	2	1167972104	28837512	0	1061
104	60	Female	2	1142751267	29714281	1	1071
105	80	Female	2	1102010688	22331385	3	848
106	60	Male	2	1087040009	23761685	0	647
107	80	Female	2	1102082814	27677397	4	847
108	70	Female	3	1399174640	9049081	0	495
109	60	Female	0	1230231869	20778961	2	781
110	60	Male	3	1214902620	23506649	1	702
111	60	Male	3	1070776506	13862272	0	515
112	40	Male	3	1113188101	22026137	1	688
113	50	Male	2	1134630541	18964817	4	754
114	70	Female	2	1081913876	21548621	2	586
115	70	Female	3	1148537579	21157458	1	763
116	70	Male	2	1102702720	11748144	4	233
117	70	Male	2	1199857016	26565542	2	926
118	80	Male	3	1221140611	18980537	2	687
119	60	Male	2	1034260414	29818520	0	819
120	40	Female	3	963428520	14839565	0	531
121	40	Female	2	852575771	15288008	0	588
122	60	Female	1	1054822630	13680312	5	448
123	60	Female	2	905903094	17868156	1	525
124	40	Male	2	1045033630	15871059	1	666
125	50	Male	1	984439689	19088474	2	624
126	70	Female	2	1021252783	19425952	2	819
127	70	Female	2	1312758590	21245550	0	700
128	70	Male	3	1132836206	23249852	4	529
129	70	Male	2	1255219549	14994175	0	489
130	70	Female	3	1404149332	36893206	4	1071
131	50	Male	2	1181809739	25960370	2	759
132	80	Male	2	1160905163	14455843	3	511
133	70	Male	2	1447211458	7050799	0	400
134	80	Male	2	1161269399	24778077	8	1052
135	60	Male	2	1113201485	13188836	0	576
136	70	Female	2	1156213534	15208661	2	585
137	40	Male	2	1277519463	28668810	3	826
138	50	Male	2	1009109680	17944239	2	450
139	70	Male	2	1283153647	27749755	0	760
140	50	Male	2	1074156021	13540687	1	384
141	60	Male	0	1153991950	17305740	1	622
142	70	Male	2	966150473	14700876	2	523
144	70	Female	3	1397790161	18151111	1	759
146	80	Female	0	961680834	22185085	1	776
147	70	Female	2	1150314486	20191961	2	843
148	70	Male	3	1129808903	15096068	1	641
149	50	Male	3	1590078016	23008921	2	1000
152	30	Male	1	1071967914	35394262	2	1061
153	70	Male	3	961563392	17103885	3	571
154	50	Female	1	1076801901	24985738	1	1061
155	40	Male	2	1268198537	15817658	1	583
157	60	Male	2	1118134637	31575452	4	785
158	70	Female	2	1214065096	14319374	0	629
159	70	Male	1	793900656	11563466	4	399
160	80	Male	2	1309040183	19698124	1	886
162	60	Male	1	1131657837	3728532	0	140
164	70	Female	2	1027751510	26946903	2	740
165	70	Male	3	1265622657	26823261	2	988
166	50	Male	2	1343769839	29238427	3	922
167	50	Male	2	1275777049	21937111	3	935
168	70	Female	2	2426431029	43842691	0	1685
169	70	Male	2	1021758463	18232957	4	678
170	60	Female	2	1056909674	21603187	1	640
171	70	Female	3	1036334266	8391858	1	494
172	80	Female	2	1170008563	29482771	3	946
173	60	Female	2	1427491431	25480508	3	843
174	50	Male	2	1036310543	17217188	2	641
175	80	Female	2	941102618	19586048	1	554
176	30	Male	2	1298581715	25908352	1	858
177	80	Female	1	1144228157	24725460	0	782
179	80	Male	3	1105172549	18670768	3	711
180	70	Male	1	1035870480	22024530	2	690
181	70	Male	2	1141300457	23327484	1	641
182	60	Male	2	1276869257	23249212	1	689
184	20	Male	2	1139702787	23518587	1	418
186	80	Female	2	1022030207	17099816	1	602
188	60	Male	2	1152099012	18196828	2	485
189	80	Male	3	1104314538	19337444	2	748
190	70	Male	3	1021134881	20417361	1	598
191	80	Female	2	1270565260	14146496	3	472
193	80	Male	2	1043511816	13673367	1	506
194	80	Female	2	1243819988	21298636	2	766
195	70	Female	3	1026051956	15563854	1	635
196	60	Male	3	932042358	8447431	2	423
197	60	Female	2	1364002875	32236759	1	999
198	70	Female	3	1111797632	21230371	0	592
199	80	Male	3	1165231782	15148942	3	497
200	80	Female	2	1271496134	16874087	1	714
201	60	Male	2	1149463975	20570294	1	537
202	80	Female	2	1025141707	19111743	4	609
203	40	Female	2	1126574265	23575712	2	801
204	50	Male	2	1147687481	23565696	1	865
205	60	Male	2	1224650590	27626805	1	958
206	70	Female	3	1257662402	21026445	1	903
208	50	Male	2	1435342037	30502791	4	1026
209	80	Male	2	1225540760	27040814	2	653
210	60	Male	3	1305363534	8135307	0	317
211	30	Female	0	1437483455	24144715	2	766
213	60	Female	2	1117399809	22449468	1	843
214	70	Male	1	1194491244	19511743	1	745
215	70	Female	0	1288582427	26743016	3	848
216	60	Male	2	1403775822	19542274	1	489
218	60	Male	2	1074924093	12993434	1	595
219	20	Female	2	1133572334	19292041	2	579
220	60	Male	3	1170230616	18922099	1	646
221	60	Male	3	1215292296	25020008	0	626
222	60	Male	4	1251200247	21912344	1	615
223	70	Male	2	1149884641	14393822	6	683
224	70	Female	2	1013523981	19329649	2	553
225	70	Male	2	1133192173	19473634	0	621
227	70	Female	2	1343897754	18428833	1	329
228	40	Female	2	1181593553	21292066	2	505
229	60	Male	3	1129058295	29333031	5	811
230	50	Female	2	1336654482	35455523	2	1142
231	40	Male	3	1257728068	26126027	3	637
232	60	Female	0	1110415211	19710867	0	984
233	50	Female	4	1253806681	23727368	2	712
234	50	Female	2	1332764998	18125090	0	664
235	80	Female	3	1148014566	13871865	1	466
237	70	Female	2	1162827883	24555092	2	824
238	70	Female	1	1219863430	26045844	1	994
239	70	Female	2	1269161658	25701556	0	891
240	70	Male	3	1304100446	26670961	4	897
241	50	Male	2	1275805703	21393115	0	476
242	50	Male	0	1165663817	23898048	0	890
243	60	Male	1	1094639377	24133406	1	799
244	70	Female	2	1325438044	21268641	2	710
245	70	Female	3	1531961134	27018811	0	603
247	60	Male	0	1122513423	23841847	2	438
249	60	Male	2	1118831851	18474312	1	578
250	40	Male	2	1200106760	23793820	1	731
251	50	Female	2	1513578294	32070521	2	1343
252	60	Female	2	1087970102	15723174	2	591
254	70	Male	2	1313816507	15739443	0	645
255	90	Male	1	1228659529	14794060	1	380
256	70	Male	3	1132143303	20734833	3	988
257	70	Male	3	1294855542	17565770	1	745
258	50	Male	2	1461304280	41027613	1	1056
260	50	Male	3	1533320947	25980567	2	562
261	60	Male	2	1615437096	26337344	2	755
262	70	Male	2	1162741537	16026512	3	485
263	70	Female	1	1182058592	23906283	1	712
264	60	Male	2	1146963944	22809975	2	761
265	70	Female	0	1376220072	30996927	1	1234
266	60	Male	2	1297409513	23532730	0	829
267	50	Male	3	1462982538	35529362	2	1347
268	50	Male	2	1173504335	14399960	0	567
270	70	Male	2	1184538944	17514004	2	627
271	60	Male	3	1265863152	30155777	1	799
272	60	Female	2	1383705256	26118200	2	774
273	80	Male	2	1252310106	19785611	2	780
274	70	Female	2	1290259305	30844008	0	979
275	80	Female	2	1388809545	21993100	2	763
276	70	Male	2	1443001112	30906064	3	715
277	80	Female	2	1132324522	23885132	3	638
278	50	Female	2	1034978233	21513619	1	784
279	50	Male	3	1191027023	22295581	1	596
280	50	Male	3	1217486109	22120973	3	1007
281	70	Female	2	1348650854	35068232	2	856
282	80	Male	2	1146019738	21325669	2	732
283	60	Male	3	1544717066	25427583	2	862
284	60	Male	2	1154307930	29417682	0	855
285	70	Female	1	1458758935	31578832	2	1192
286	80	Male	2	1336938596	21137087	3	634
287	80	Male	3	1159111794	20513907	2	782
288	70	Female	2	1140277930	38115623	0	1218
289	60	Male	2	1035029488	19658956	0	630
290	70	Female	3	976468199	15353987	2	559
291	80	Male	2	1265390744	19634159	3	756
292	50	Female	2	1093669704	21492638	0	1010
293	70	Male	2	1240152576	26131847	1	907
294	60	Female	2	1390948639	21107516	2	911
296	60	Female	3	1294957194	26808469	6	773
297	60	Male	2	945738177	15040653	3	733
299	50	Female	0	1177821840	26874185	5	837
300	80	Male	2	997536489	14775375	3	666
301	70	Male	2	956791986	13212983	2	436
302	70	Female	3	1176307573	25826224	0	959
304	60	Male	2	1192271904	20743137	1	554
305	60	Female	1	1241502647	24508019	2	756
306	30	Male	2	1369655976	17317360	1	575
308	60	Male	1	1359043815	25101442	1	715
309	80	Female	2	1062997811	25290332	1	793
310	60	Male	2	1647671007	27740079	2	870
311	70	Male	2	1414332581	21607829	1	858
315	70	Female	3	1073323364	20391933	1	806
316	50	Male	2	1169883406	23499069	0	1043
317	80	Female	2	1015113680	27682586	3	938
318	60	Female	2	1172628218	28818580	1	845
320	70	Female	1	1155664766	28006896	1	1122
321	70	Female	3	1521217302	34928694	6	1158
322	80	Female	1	1343207234	21848077	2	923
323	70	Female	2	1378951806	35805494	4	1186
324	40	Male	2	1136232982	32866801	3	1122
325	70	Female	3	1307657423	29615837	0	903
326	70	Male	2	1120300495	21418161	2	651
329	60	Female	2	1253358504	27419190	3	886
331	50	Female	2	1174539360	28644221	2	919
332	40	Male	4	1181789465	30079589	2	1009
334	80	Male	2	1279034547	27606036	1	908
335	60	Male	3	1146092340	12076601	0	455
336	70	Male	1	952411435	8905783	1	331
338	30	Male	2	1510579283	19951384	0	578
340	60	Male	2	1212909263	29088575	3	933
341	70	Male	2	1133157814	15947676	1	657
342	70	Female	3	1278354471	28835344	2	963
343	50	Female	2	1460287806	29085145	3	972
344	70	Female	1	1196083382	29119189	3	1224
345	80	Female	2	1348033369	27782804	3	948
347	80	Male	2	1357067066	28534911	3	796
349	70	Female	3	1398415823	19629022	2	681
350	50	Female	0	1216833204	26387405	1	1137
351	70	Female	0	1163309760	20795333	0	849
352	60	Female	2	1418216884	24224300	4	807
354	70	Male	2	1281179072	14098242	3	572
355	70	Male	2	1185251876	22841209	1	772
356	70	Male	2	1012314031	8587786	0	340
357	60	Male	2	1419029034	30336479	2	997
359	40	Male	3	1537198965	25227733	1	665
361	70	Male	2	1164453572	24238758	1	834
362	60	Male	2	1289451490	31582701	2	904
363	70	Male	3	1279506304	19947184	0	800
364	70	Female	0	1054839816	24816588	3	772
365	70	Female	1	1149913657	24957428	5	803
366	80	Female	3	1137609415	24464268	2	887
367	70	Male	2	749541135	14902512	1	517
368	70	Female	2	989723648	21552413	3	477
369	60	Male	2	755793547	7143159	0	322
371	40	Male	3	1065978401	18832845	2	670
375	70	Male	3	772659768	14149554	0	505
377	70	Female	0	962402895	11133419	1	412
381	60	Male	2	1394684970	26335212	2	784
385	70	Female	3	1004500714	11705970	2	488
387	70	Female	2	969740474	16940311	0	588
388	30	Female	2	895469366	20269571	0	816
390	50	Male	3	1398555262	27506047	3	938
395	70	Female	2	1317327491	25655153	2	1012
399	60	Male	2	1537175508	36781631	3	1115
403	60	Male	3	1571665018	27719114	3	1131
405	70	Male	0	826108360	13776650	0	522
406	70	Male	2	1462832195	18719950	0	746
407	70	Male	4	1267945549	19464781	4	635
409	70	Female	2	1354317365	28593360	1	1041
410	70	Female	2	983408559	18119818	1	699
411	60	Male	3	1335157404	23895101	0	572
412	70	Male	3	1324004227	19350596	0	823
413	70	Male	2	1367608175	16672433	0	661
414	60	Male	2	1273046531	21447425	1	855
415	80	Male	2	1363488189	22933767	3	891
416	70	Male	2	1247510166	15268575	3	463
417	60	Female	2	1523421960	32554667	1	1107
419	40	Male	3	1432214346	12916581	2	532
421	80	Male	1	1295293913	28045171	1	1020
422	60	Male	2	1332921825	25036255	2	895
423	70	Female	1	1284690613	17221007	2	689
424	60	Male	2	1355614577	26670048	3	994
425	60	Female	2	1551898204	28855211	2	1091
427	40	Female	2	1217447464	20139031	1	540
428	80	Male	2	1259756118	34068063	1	1014
429	70	Female	1	1280432333	30103770	2	895
430	60	Male	2	1014808295	16498835	3	403
431	60	Male	2	1024061439	23530885	1	735
432	70	Male	2	1562421099	32360767	5	786
434	60	Female	1	1554115426	22378172	1	663
435	70	Male	2	1288548643	14749126	1	550
437	80	Male	2	1148493647	24415469	0	983
438	60	Female	2	1156239231	27158682	2	1034
439	60	Male	2	1252861166	19494709	3	738
440	30	Male	3	1453294481	20449683	2	1049
441	60	Female	2	1282310323	28789530	3	1072
444	70	Female	0	1200488575	22474131	1	926
445	60	Male	2	1305654589	18367777	1	683
446	70	Male	2	1350071327	16659432	0	638
449	60	Female	3	1290806723	22805951	0	795
451	40	Male	2	1122810041	35158221	2	1203
452	60	Female	1	1456909588	29344308	0	1083
453	60	Female	3	1422766774	27800270	3	994
454	70	Male	1	1199688916	20717816	2	614
455	80	Male	2	1215089860	24766658	1	1022
456	60	Male	2	1318786278	31070175	3	1054
457	60	Male	2	1559012375	35642102	1	1050
458	70	Male	2	1528759972	17541511	1	564
459	70	Female	2	1604656105	23845694	1	918
460	70	Male	2	1363600505	14710304	1	659
461	90	Male	1	1465068503	22326447	4	893
462	60	Female	2	1335439522	27902265	1	738
464	70	Female	2	1237146169	22035342	3	706
466	80	Male	2	1399266759	22893528	1	716
467	70	Male	0	1658603398	28912394	3	1143
468	70	Female	1	1224966258	25005609	3	799
469	80	Female	0	1136175214	27017386	2	915
470	70	Female	4	1272073508	21576734	0	873
471	60	Female	2	1449008858	34765733	3	932
472	20	Male	0	1668845832	26454296	5	617
473	30	Male	2	1400372422	20526221	2	985
474	60	Female	0	1206974911	23864918	1	938
475	30	Male	2	1308724237	25554525	2	1037
476	80	Male	3	1144129104	17777951	0	524
478	60	Male	2	1385833304	21169656	0	695
479	70	Female	2	1404726072	30612751	5	1000
480	50	Female	2	1415019284	26120844	4	933
482	60	Male	2	1361739665	20608683	2	325
483	50	Female	1	1060241715	33044233	1	867
484	70	Male	2	1280197317	23685561	2	778
485	40	Male	2	1293618180	22546637	1	718
486	70	Male	2	1071642081	22206289	2	987
487	50	Female	2	1192895532	26698166	3	908
488	60	Male	3	1406636399	18830099	3	933
489	50	Female	0	1356638008	23991406	4	851
490	70	Male	2	1072609750	16294642	3	378
491	70	Female	2	1182377858	25262176	5	708
492	70	Male	2	1381728464	24188040	3	829
493	80	Female	1	1371987437	18171640	1	617
494	70	Male	2	1210399059	21549253	2	696
496	70	Male	2	1355359491	23397028	2	1038
497	80	Male	2	1540870251	31074154	2	770
498	80	Female	4	1406580087	20899708	2	741
499	40	Male	2	1391951851	21066873	3	860
500	70	Female	2	1285682185	26712725	2	1271
501	60	Female	2	1229645086	19159598	1	934
502	60	Male	3	1275596477	25114289	3	951
503	80	Female	2	1390689005	19736180	3	588
504	70	Female	2	1393166676	30066068	1	1108
505	80	Male	2	1624253651	24088757	0	606
506	40	Male	0	1374560573	19460736	3	908
507	50	Female	1	1220191983	21280770	2	730
508	70	Female	2	1528164667	24370535	2	897
509	70	Female	2	1325133700	27738735	2	951
510	70	Female	0	1424884495	29846662	1	1027
511	70	Female	0	1508760361	32251979	6	845
512	80	Male	3	1194533961	25660386	1	784
513	30	Male	2	1214667264	26169403	1	870
514	30	Male	3	1738877982	30323834	3	933
515	70	Male	1	1071571179	24013595	7	802
516	60	Female	2	1366722741	20682943	1	719
517	80	Male	3	1362167630	13799516	0	413
518	70	Female	2	1087291728	26086374	2	853
519	50	Male	3	1165901810	28223328	2	998
520	70	Male	2	1173416457	16595851	0	738
521	80	Female	3	1104138639	15362369	2	592
522	40	Male	2	1537744834	17886375	4	406
523	70	Male	2	1690485784	28435404	0	1037
524	60	Male	1	1476093246	38681332	4	1249
525	50	Male	3	1277367350	23074638	2	710
526	70	Male	2	1090968636	12581932	0	590
527	60	Male	3	1064676947	20625760	2	785
528	50	Male	4	1390139049	27809013	0	995
529	60	Male	2	1059606806	11464845	2	517
530	60	Male	2	1037699140	20427690	2	831
531	70	Male	1	1116064567	17181992	1	785
532	60	Male	2	1577475898	26303304	1	899
533	70	Male	2	1081961583	19857901	1	781
534	80	Female	3	971048323	19628419	1	636
535	70	Male	2	1140461273	20755105	7	660
536	70	Male	3	1049186919	20526248	3	588
537	20	Male	2	1150228925	23439338	1	882
538	40	Female	1	1319848875	22536599	0	853
539	40	Male	2	1436633539	27891263	0	1171
540	60	Male	2	1044861588	25852977	1	849
541	60	Male	4	1231876292	22210608	1	474
542	70	Female	2	976826017	12772803	2	303
543	60	Male	2	1119641328	12856357	0	541
544	80	Female	2	1462511490	32603913	1	1322
546	70	Female	2	1466844068	20379314	5	595
547	40	Female	2	1207143964	18092158	1	431
548	60	Female	2	1299396449	24996473	2	945
549	50	Female	0	1684092615	28476956	2	1013
550	80	Female	2	1459824124	27126016	1	975
551	80	Male	2	1351313884	28942660	0	994
552	40	Male	3	1528775575	30836742	3	831
553	80	Male	2	1150268275	15216706	1	694
554	70	Male	0	1406118501	17967779	1	741
555	60	Female	0	1374614835	23587579	5	594
556	60	Male	3	1515853734	29149512	2	652
557	60	Female	2	1087129576	16952640	2	658
558	70	Male	4	927254118	12939493	0	526
559	60	Female	1	1046896676	19463438	3	783
560	70	Female	2	1419572407	29218209	2	1116
561	80	Male	2	1030445043	21147972	0	1021
562	60	Male	4	1005476365	17565581	5	557
564	70	Male	2	954852195	14271706	1	296
565	80	Male	1	969653975	13407816	1	685
566	60	Female	2	1526714956	26446515	0	746
567	50	Female	3	1402517473	25626563	0	1076
568	60	Male	2	1166137973	29535687	4	889
569	50	Male	3	1267387383	26685908	1	829
570	70	Female	3	1450499570	19376759	1	558
571	70	Male	3	1230915941	26119736	4	481
572	60	Male	2	1281467825	14951736	1	651
573	60	Female	2	1146641148	19157953	2	767
574	60	Female	2	1211245876	25274350	4	833
575	80	Female	0	1435996694	16832750	0	709
576	60	Male	3	1062054339	14565803	1	565
577	70	Female	2	1705052180	29017612	1	845
578	60	Male	1	986277523	17461970	2	554
582	70	Female	2	995505657	18376673	0	604
583	70	Female	3	1282876222	31560281	3	1061
587	80	Male	1	1229416376	16106986	2	576
588	80	Female	3	922882896	17760752	0	421
590	60	Male	2	911315682	20959628	1	857
591	80	Male	2	1068448972	16374421	3	544
592	80	Female	2	1138100527	21385124	2	665
593	80	Female	3	1061925359	23146864	1	820
594	60	Female	2	1147087462	22735223	0	736
595	70	Male	1	1174699465	24618701	3	886
596	70	Male	2	1079495192	16376088	3	661
597	70	Female	1	1325351442	18768304	1	640
598	70	Male	2	1005765039	18427705	2	769
599	80	Female	2	1098202833	10941903	1	361
600	60	Male	4	1096163122	20309021	4	746
601	60	Male	2	1046546401	16718761	2	682
602	80	Female	2	1019327903	18124935	1	581
603	70	Male	2	1070953021	23661518	2	762
604	60	Male	3	1018969935	14270280	1	525
605	80	Female	3	1422429421	30587751	0	1044
608	50	Male	3	1022266115	22407332	0	869
610	40	Male	2	1509948425	32558331	0	1413
611	60	Male	2	756270117	10544273	0	236
612	70	Male	3	1304955243	21699869	0	705
613	70	Male	2	1629588492	32269915	0	1027
614	70	Male	3	1045321831	24097094	5	793
615	60	Male	2	1041936697	21713160	2	803
616	10	Male	2	1056294783	25334013	1	849
617	70	Male	2	1072097465	18869865	1	656
620	80	Female	3	1085580378	16001729	1	560
621	80	Male	2	1023324914	13539729	2	411
622	70	Female	2	1178981969	13580239	1	423
623	50	Female	2	1128052103	13947396	0	423
625	70	Female	0	1115184761	27244080	2	956
626	70	Male	4	1316722814	17858815	0	611
627	60	Female	2	1305406669	21360091	4	692
629	60	Male	2	1021630954	24549510	0	937
630	60	Male	0	1058168321	18660143	1	810
631	60	Male	4	1361505980	22831579	1	734
632	50	Female	1	1307471438	14442117	5	703
633	70	Female	2	1069016141	26361845	0	870
634	60	Female	4	1103707453	20407009	0	617
635	70	Male	2	1072090128	14708371	2	526
636	60	Female	2	1173277638	25803826	3	689
637	70	Female	4	997182480	13535530	2	566
638	60	Female	2	957823171	17308482	2	783
639	70	Female	1	1003251949	23577966	3	812
640	70	Female	3	1157150759	26444904	0	675
642	80	Male	2	992162272	14857354	4	549
643	80	Male	1	1025194725	13315939	1	432
644	40	Male	2	999924380	19210243	2	696
645	70	Female	0	1030108733	15640365	2	567
647	70	Male	2	1009879897	14938087	2	553
648	40	Female	2	991410563	20718434	1	751
649	40	Female	0	996294270	14742058	1	551
650	60	Male	2	1050832276	10550236	0	453
651	60	Male	3	1020309439	10826103	0	426
652	70	Female	2	1021858755	23658729	0	844
653	50	Male	2	1218122677	39094727	2	1006
654	70	Male	2	1234122234	18635779	1	534
655	60	Male	3	1049157745	24746332	2	964
656	60	Male	2	1244239934	25935833	3	625
657	80	Male	2	1152674440	13987952	1	420
658	30	Female	2	818864070	24781600	1	748
659	80	Male	2	1152559940	27869087	2	911
661	80	Male	2	1096534729	17809882	1	568
662	70	Male	2	1089105983	10362603	3	306
663	60	Male	0	1086520423	14615797	0	631
664	60	Male	2	1093083229	19365649	0	526
665	70	Female	0	1216798673	23103204	3	727
667	70	Female	2	1009675267	14582404	3	454
668	50	Male	0	1308918938	19060282	1	529
670	70	Male	2	1377039478	18008269	1	806
671	70	Male	2	1344361517	33411927	3	869
673	40	Male	2	1115751451	14819335	1	599
674	70	Male	1	1166779190	20270359	0	742
675	70	Male	2	1023660932	17069289	3	764
676	60	Male	2	1203426817	17137213	2	521
677	70	Female	2	1092817944	19054744	1	816
678	70	Male	2	1181915798	19809128	0	721
679	40	Male	1	1173128064	22684052	1	935
680	50	Male	3	966900165	17330646	0	575
681	60	Male	2	1223165839	30530208	0	1066
682	70	Female	1	1190102520	20028398	3	737
683	70	Male	2	1315525050	14995721	1	486
685	80	Female	2	1707619612	32969463	1	1245
686	80	Female	2	1712463100	22157884	2	685
687	70	Female	2	1162814403	20548700	2	616
688	60	Male	2	1187427175	20417764	3	571
689	80	Male	2	1105010341	15220645	3	497
690	70	Male	3	1103549009	13869361	3	513
691	40	Female	2	1095555519	12721276	1	523
692	50	Female	2	1140040818	24835386	0	872
694	80	Male	2	1298555002	15432663	1	563
695	80	Female	2	1104087578	15664159	2	564
696	40	Male	2	1172000617	29046927	1	1037
697	30	Male	2	1043052676	21693566	2	582
698	60	Female	2	1525400937	23386725	2	492
699	80	Female	2	1198182262	20841113	2	688
700	70	Female	2	1524196254	21131931	2	666
701	80	Female	1	942638928	12932357	3	527
702	70	Female	2	949195051	18671321	1	809
703	60	Male	2	1360924783	27737355	2	1081
704	70	Female	3	954778499	19238194	1	622
705	50	Female	2	1371091552	10333391	2	131
706	60	Female	2	1247090846	23625173	2	733
707	40	Female	3	934362907	19185235	1	665
708	70	Male	3	1046945922	21578759	3	587
709	70	Female	3	1116204808	13015373	4	538
710	80	Female	2	944976407	17692670	0	773
711	60	Male	1	951877280	16709994	0	671
712	80	Male	2	1034735343	11648277	1	483
713	70	Female	1	1012689983	24528748	3	594
714	40	Male	2	1042308341	18475691	2	863
715	60	Male	2	1000699037	13808501	2	573
716	60	Female	0	1098707526	28196185	3	732
717	60	Male	2	887310798	15047681	1	483
718	60	Male	1	945689492	10562787	0	490
719	70	Female	2	1024653357	10014301	0	255
720	50	Male	2	856883268	21336445	1	753
721	70	Male	2	951883686	15115048	2	631
722	60	Female	2	1080268152	23057941	1	689
723	60	Male	2	996345450	10992158	1	466
724	60	Female	2	1185267332	27473742	2	879
725	40	Female	3	1571579186	16025245	3	534
726	80	Male	2	1077372564	14677191	3	511
727	60	Female	2	1409091611	27428978	2	828
728	50	Male	2	927937663	6597249	0	303
730	70	Male	3	864931246	12915092	1	387
731	70	Male	4	1019470073	16912729	0	756
732	80	Male	2	960716658	19220360	1	415
733	60	Male	1	1062966771	13366166	0	335
734	70	Male	1	1000945152	9338827	2	227
735	80	Male	3	1105389462	16870780	3	529
736	50	Male	3	986282562	25158258	0	862
737	80	Male	2	1919010052	16735365	1	753
738	40	Male	2	1499931277	18897741	1	807
739	90	Male	2	915909691	9957822	1	396
740	70	Male	2	948760380	16038621	1	640
741	70	Male	2	1115570141	16327909	5	560
742	80	Male	2	1118335343	16853265	0	713
743	80	Male	2	1072552257	14643787	1	379
744	60	Female	2	1245644727	18680757	2	670
745	80	Male	3	1013649832	11243577	1	251
746	50	Male	2	1017136716	21403708	0	618
747	80	Female	2	986825253	15299563	1	718
748	40	Female	2	1031627543	23646841	4	727
749	80	Female	2	1036322427	10965804	1	441
750	70	Male	2	1068245064	12862397	2	370
751	70	Male	2	1004632948	15096265	3	732
752	60	Male	3	1639596527	13281617	1	350
753	50	Male	3	966089633	14819923	0	600
754	70	Male	2	1129765127	27148658	4	868
755	80	Male	3	1027555322	13339039	3	557
756	70	Male	3	3799598973	57243473	5	1939
757	60	Male	2	1092912616	14637470	0	418
758	80	Male	2	2226445886	32151732	4	937
759	70	Female	2	2224892894	32321015	4	809
760	50	Female	2	1144406457	27268132	0	726
761	50	Male	0	1784320296	14757996	2	719
762	50	Male	2	1014817151	7853814	0	415
763	60	Male	3	1012748861	20092069	2	739
764	60	Male	1	1131021214	23217710	1	656
765	70	Male	2	1090054927	15816945	0	506
766	70	Male	2	1126243249	20863959	2	575
767	50	Male	2	1143486608	19444152	0	641
768	70	Female	2	1086767621	10659829	1	437
769	40	Male	4	1360062786	21575424	6	694
770	40	Female	1	1181140179	19823996	4	554
771	60	Male	2	1105996411	12754588	4	502
772	40	Female	2	1047695153	24023466	2	726
773	80	Female	2	1023027260	17564263	1	600
774	70	Male	1	1124981839	15769061	2	633
775	60	Male	2	1135828708	21936193	1	726
776	80	Male	2	1115107850	13212699	2	408
777	70	Male	2	1571502601	18232828	0	628
778	70	Male	2	1074346026	21338199	3	639
779	80	Male	4	1077483481	14238411	3	452
780	60	Female	3	1522057653	23764446	2	895
781	70	Male	2	1167469968	24332083	2	559
782	80	Male	2	1253520717	24891727	3	662
783	40	Male	2	1116361936	16892545	0	767
784	70	Male	2	1227328645	32167417	1	1027
785	60	Male	1	1102428272	23195053	0	778
786	40	Female	0	1370487108	35592688	0	1228
787	70	Male	2	1174607007	21007682	1	830
788	80	Female	2	1056197861	14056809	3	450
789	70	Male	2	1028861626	16201320	1	638
790	80	Male	2	1049587450	18302542	0	525
791	60	Male	2	915688235	17272845	2	627
792	70	Female	3	944806131	19132995	1	607
793	70	Female	4	1101307269	20839522	1	831
794	50	Female	2	911149088	23995982	2	885
795	70	Female	3	956855403	15315198	2	749
796	70	Male	2	1184343831	29456877	1	792
797	60	Male	2	1140758435	24917974	1	748
798	60	Female	1	839055744	11720630	1	400
799	60	Male	2	1302437843	18466543	4	603
800	60	Male	2	1384061304	28908646	1	1461
801	70	Female	2	1983284667	32888086	7	1087
802	40	Male	2	1167967500	22289494	0	605
803	60	Female	2	1314457117	22094391	1	1002
804	60	Female	0	1103917619	16328229	2	648
805	60	Male	3	897198323	17218040	2	666
806	60	Female	2	1442657932	26333361	2	848
807	40	Male	2	1459360308	30003045	1	839
808	70	Male	4	1060650724	19032806	1	704
809	70	Male	1	1449284545	19374380	1	895
810	70	Female	2	838973559	18788689	3	768
811	60	Female	1	1136176010	24306811	3	763
812	60	Male	2	1271680688	25547054	2	636
814	50	Male	3	1347149904	24422764	2	973
815	60	Male	3	852865038	15756936	2	719
817	80	Male	3	1091308118	25272004	1	591
818	50	Male	2	1182696831	19580000	1	690
819	80	Female	2	2103931074	40751845	3	1066
820	60	Female	2	1332478066	32922884	0	1044
821	70	Female	0	1124988748	11703237	0	444
822	50	Male	2	1355667639	17381332	1	948
823	70	Female	2	1011611708	15993100	1	683
824	70	Female	2	1165520194	16824433	0	634
825	80	Male	1	764372361	14937831	1	466
826	70	Male	2	1075699998	15633802	2	657
827	50	Male	3	1876484535	25240973	2	875
828	60	Male	2	1610696868	16667491	1	423
830	50	Male	1	1276648125	15664128	0	760
831	70	Female	2	966236797	12809991	0	469
832	60	Male	2	1068746180	11835216	2	578
833	70	Female	1	2388702035	30639913	3	873
834	50	Female	3	893349818	15209047	1	535
835	50	Male	2	1047931540	15057396	0	677
836	70	Male	2	1521403989	30801049	2	958
837	70	Female	2	1131065768	13887859	1	408
838	70	Male	2	1348886927	21441670	1	543
839	50	Male	1	1232965467	26079488	0	961
840	60	Male	3	1276869012	19776298	1	864
841	60	Male	4	1035664274	12609775	2	560
843	50	Male	2	1165101624	23994387	0	724
844	80	Male	2	1076970894	16014860	0	493
845	70	Male	2	1430212743	37415493	2	989
846	80	Male	3	1103119681	20197868	0	696
847	50	Male	3	2284105087	17298257	1	301
848	60	Female	2	921419899	19611161	5	547
849	80	Female	2	1308115553	8702447	1	385
850	60	Female	2	1076028659	19805165	2	601
851	80	Male	2	1134294053	21773418	1	743
853	40	Male	2	913992494	20773466	2	795
854	50	Male	3	1436982445	37091486	1	1545
855	70	Male	4	2195188851	34575569	1	1032
856	80	Female	0	1127785652	17640245	1	646
857	40	Male	2	1369390493	24481514	2	975
858	60	Female	2	1140263290	14626312	1	434
859	60	Female	2	998621526	12783803	0	686
860	30	Female	0	1418886265	25196772	1	730
861	40	Male	3	1067328031	15359873	1	518
862	70	Male	2	983608617	18783158	2	755
863	70	Female	1	916252962	8906875	0	374
864	60	Male	2	1019331902	11361368	3	523
865	80	Male	2	1085719240	20910234	1	735
866	30	Female	0	1432720137	23616937	0	600
867	80	Female	3	1805158520	47039082	4	1456
868	80	Female	2	2072216659	44060151	0	1263
869	80	Female	0	1122853009	23654927	2	703
870	60	Female	2	1022862203	25311651	2	680
871	70	Female	1	1190998061	14691521	2	553
872	50	Male	2	1234285311	24171620	2	759
873	70	Male	2	843831744	19748601	1	596
874	40	Male	2	1055782538	13892450	2	570
875	70	Female	3	1107790543	24085421	1	672
876	70	Male	2	883085369	9167960	2	490
877	60	Male	1	1354997186	21760451	2	717
878	40	Male	2	1029991045	30521922	3	1031
879	60	Male	2	1405068977	31828719	2	1263
880	70	Male	0	1077978225	27643505	1	951
881	20	Female	1	983199873	22871837	0	487
882	60	Female	3	963291432	20854340	1	829
883	50	Male	3	1219404649	20825971	0	805
884	60	Male	2	1112567046	26400839	0	908
885	40	Male	2	872372538	19805389	1	592
886	70	Male	2	867049186	10089679	0	451
887	70	Female	1	1005156581	19262602	1	848
888	40	Male	1	1666051332	15580675	2	732
889	50	Female	2	1587747604	29777125	1	933
890	60	Male	2	1174514813	20493934	1	656
891	60	Female	3	1220821512	16882296	1	500
892	60	Female	0	1035771210	18744736	1	725
893	70	Female	2	1220472695	30684518	1	1279
894	70	Female	1	802762334	17448802	1	540
895	80	Female	2	942029593	13920108	2	358
896	50	Female	2	1195716830	34490342	0	1084
897	60	Female	2	1027005927	22737519	3	867
898	40	Female	4	1086379476	27033852	3	1028
899	70	Female	4	1042116060	13840899	1	608
900	70	Male	1	953082428	14034602	3	539
901	50	Male	2	1609917813	19538880	3	835
902	70	Male	3	993669132	9772172	1	475
903	70	Female	2	959645692	24519904	0	751
904	40	Male	2	1259439165	24352812	4	924
905	80	Male	3	875611830	22097943	0	908
906	70	Male	3	1223476532	21176007	2	803
907	70	Male	3	1266114171	22010099	2	783
908	60	Female	4	2023868643	31480261	1	1099
909	60	Female	1	1135577480	16469836	1	711
910	70	Male	2	1098932525	21721644	2	750
911	40	Male	3	922292575	19629735	0	500
912	40	Male	2	931351285	19121546	3	626
913	60	Female	0	1056448415	21731304	3	781
914	80	Male	1	1234635327	21850683	1	756
915	40	Female	2	1096292384	22191331	0	535
916	60	Male	2	1043580637	15948311	2	523
917	40	Male	4	973155935	19508956	0	701
918	80	Male	2	1380305857	9801950	4	419
919	70	Female	2	958680820	22868618	1	943
920	60	Female	2	1070648188	14874122	3	634
921	40	Male	2	1679264835	21950874	0	901
922	70	Female	2	1275340607	20074211	2	565
923	80	Male	2	996124739	15893355	0	580
924	60	Male	2	1077938637	13317092	0	704
925	60	Female	2	1335533281	40294970	1	1195
926	70	Male	2	1150301925	15498892	0	706
927	80	Female	2	1125501143	17178399	3	737
928	60	Male	3	977873797	16352088	0	913
929	80	Female	2	1016732245	18011827	2	613
930	60	Male	2	1606166346	15107974	2	607
931	60	Male	3	1592208005	22654807	1	874
932	40	Male	3	1182911741	18569668	2	622
933	70	Male	3	1005678317	17473443	4	575
935	70	Male	2	1291672124	29729958	3	822
936	60	Female	2	1013471424	20117088	0	713
937	70	Male	2	1060705810	23131550	3	869
938	80	Male	2	974901516	13258514	3	515
939	30	Male	2	994046862	21039908	2	567
940	70	Male	2	872130613	13470236	0	479
941	60	Male	1	1251194542	18534939	0	657
942	60	Male	2	1000166390	13252433	2	518
943	70	Male	2	1032054241	10826946	0	348
944	70	Female	1	1195207720	23393027	4	768
945	40	Female	2	994615403	20242308	1	719
946	70	Female	2	926107388	19833971	1	811
947	60	Female	0	1006911947	19211199	0	866
948	70	Male	2	1114802578	12741636	0	367
949	80	Female	2	1048286983	19236833	0	869
950	70	Male	2	2223175536	29642194	1	1095
951	80	Male	2	1165275438	29768140	1	953
952	60	Male	2	1082994262	12209850	2	425
953	60	Female	2	1335971620	10797283	0	360
954	80	Male	2	848023588	12288270	1	411
955	70	Female	2	1904736044	19775099	2	928
956	50	Male	2	1001097469	19620078	0	780
957	80	Female	2	1312552613	35408121	3	1296
958	50	Male	2	918711444	19684670	0	766
959	60	Male	2	1189931292	25983101	4	950
960	60	Male	1	1561461532	24334703	1	886
961	60	Male	2	975432265	19769793	2	802
962	30	Male	2	1141752681	18737533	1	567
963	60	Female	1	932938192	18933433	1	572
964	70	Female	2	1086133554	22651128	3	817
965	70	Female	3	1224124430	10560896	0	468
967	50	Female	2	904392458	14558698	1	475
968	70	Male	3	1085089712	14335150	0	646
969	70	Female	1	991149743	17110339	0	763
970	40	Male	4	1317532066	26632887	2	1055
971	70	Male	2	927578077	15426193	0	496
972	70	Male	2	1202992046	10915254	1	422
973	70	Female	2	1950964288	28893364	2	969
974	50	Female	1	1625501079	29669825	1	918
975	50	Female	3	1645249685	27323157	3	1170
976	70	Male	3	949732769	11312862	1	435
977	70	Male	3	1837833728	39484196	3	1346
978	70	Male	2	1044228441	16530675	2	707
979	80	Male	3	989748372	21057189	2	701
980	70	Male	2	1062862691	11280373	2	327
981	50	Male	2	2115020364	18086517	3	508
982	70	Female	2	1205746161	20199951	0	594
983	70	Male	2	1010655666	23850693	0	937
984	60	Male	2	1010822817	27460032	0	975
985	60	Male	3	1007341007	17799690	2	533
986	60	Female	3	1154811826	26030948	4	892
987	60	Male	2	1796729749	23371355	2	820
988	70	Female	0	918838023	23485969	1	666
989	70	Male	2	1136367431	18738806	1	520
990	50	Female	4	1121433011	14661952	2	777
991	70	Male	0	1455156325	19731241	1	634
992	50	Female	2	1168893199	11308987	0	514
993	80	Male	2	1419171670	19367267	1	400
994	70	Female	2	1264111779	5253054	0	229
995	70	Male	2	1022721727	15188758	1	417
996	70	Female	2	861455804	11963112	1	416
997	60	Female	2	1539694334	17292192	2	514
998	50	Male	4	989381817	15845333	1	519
999	40	Male	4	754737211	20726785	0	678
1000	60	Female	1	863104306	9839319	0	460
1001	20	Male	1	1168990751	15343176	1	598
1002	50	Male	2	1285614794	27271231	3	1076
1003	50	Male	2	1271682061	25164987	1	905
1004	60	Male	2	1206346055	13319701	1	545
1005	40	Female	2	1340269998	29292964	2	985
1006	40	Male	2	1352382793	25606032	1	598
1007	80	Male	2	1339285734	21140762	2	779
1008	60	Male	2	1213879601	26448893	2	1037
1009	80	Female	2	1060018925	22720052	4	442
1010	60	Female	2	1236830187	21337857	1	821
1011	80	Male	2	1119495479	21671382	4	754
1012	60	Male	2	1250443107	23987602	2	844
1013	80	Female	2	1569974149	20844624	2	521
1014	60	Female	0	1062055163	22429691	2	665
1015	60	Female	2	1325872770	29524771	2	875
1016	50	Male	2	1292975685	27512738	1	925
1017	50	Male	1	1139241026	24217398	2	708
1018	50	Male	2	1209041527	24977304	3	915
1019	60	Female	2	1242886555	21163649	0	627
1021	70	Male	2	1165637603	25290245	4	1069
1023	80	Female	2	1213181591	31093168	3	860
1024	70	Female	0	1056192668	21708583	1	808
1025	70	Male	3	1077993995	3744815	1	122
1026	60	Male	1	1561790830	16746395	1	816
1027	50	Male	2	1139159818	25178191	3	912
1028	60	Male	2	1043110388	19446057	0	681
1029	40	Male	3	1553348143	18592626	0	735
1030	80	Female	3	1134754071	29985100	0	1019
1031	50	Female	0	1320681789	11563696	1	420
1032	60	Female	3	1066946421	19885485	1	824
1033	80	Female	2	1846518835	17920057	3	542
1034	40	Male	2	1203911030	12596861	4	457
1035	60	Female	0	1036717777	10284009	1	304
1036	80	Female	2	1228392571	15217653	2	343
1037	70	Female	2	1256059119	19830993	2	728
1038	80	Male	1	1221932575	14476629	3	366
1039	70	Female	2	1101288098	12994982	1	524
1040	60	Female	2	1225118701	28944819	2	1037
1041	70	Male	2	1340744473	27383107	1	912
1042	70	Male	2	1141426621	12896240	1	487
1043	60	Female	2	1490857722	24810270	1	883
1044	60	Female	2	1151178090	22112579	2	761
1045	60	Male	2	1158102142	22189456	2	716
1046	80	Male	3	1233151679	26104071	4	1080
1047	70	Female	0	1241115708	21980623	4	747
1048	80	Male	2	1460471756	25270806	2	926
1049	30	Male	2	1220038996	28037158	2	1116
1050	60	Male	3	833552146	1738395	0	74
1051	70	Female	0	1316053495	23818004	2	913
1052	60	Male	2	1141965578	3896434	1	189
1053	80	Male	2	1065466688	5206803	1	253
1054	70	Male	2	892525773	2698944	0	110
1055	60	Male	3	883652129	2829366	0	162
1056	70	Male	1	1127571158	12716243	2	631
1057	60	Female	2	1365188442	19541267	1	617
1058	70	Female	2	1204874274	12434340	0	457
1059	60	Male	2	1143981020	4234098	1	184
1060	60	Female	2	1015025103	12103395	0	341
1061	60	Male	2	1153827256	20231742	1	740
1062	60	Male	2	1220157862	32234529	1	1040
1063	80	Male	2	1017244663	3744006	0	223
1064	70	Female	1	1208069957	11166277	0	335
1065	80	Female	2	1492003187	12322640	4	490
1066	60	Male	2	1140354410	5006523	0	294
1067	50	Female	3	1307840718	22672316	2	726
1068	60	Female	0	1174400458	1070793	0	80
1069	80	Male	2	1117357937	2815333	0	203
1070	70	Male	2	1243201088	25842615	2	953
1071	50	Male	3	847357975	3265878	2	89
1072	80	Female	1	1256911789	23917860	1	957
1073	70	Female	2	1361387677	31111216	2	1025
1074	50	Male	4	1280774753	14907821	1	538
1075	60	Male	3	912428830	619654	0	44
1076	60	Female	1	1290390666	28401278	0	902
1077	50	Female	2	1157164605	21349933	5	686
1078	80	Male	4	1123176744	23432176	2	843
1079	70	Female	1	1384980762	21433287	3	665
1080	60	Male	3	1262551444	16818181	1	773
1081	40	Male	2	1100481103	9622930	0	479
1082	60	Female	2	956092087	4489614	1	254
1083	70	Female	1	929864159	5624356	0	339
1084	50	Male	3	1351520979	26827345	2	601
1085	70	Male	3	1095242037	6652025	1	287
1086	60	Female	0	1479813626	34993050	2	938
1087	60	Male	2	1115781344	24207640	1	885
1088	60	Female	1	942181716	9082598	1	517
1089	40	Male	2	1251491913	27431312	4	912
1090	60	Female	1	1030341557	26956835	0	960
1091	60	Female	2	980770728	22751305	3	830
1092	60	Male	3	1083602821	23194992	2	536
1093	80	Male	2	1209954597	18618905	0	668
1094	70	Female	2	1263820088	19411400	2	811
1095	70	Male	0	1155212541	11172528	0	435
1096	70	Male	2	1164577165	22716778	0	513
1097	70	Male	2	982356491	13929150	1	517
1098	70	Male	3	1276835525	9442094	2	152
1099	80	Female	2	1301779615	24260403	3	974
1100	30	Male	3	1079883139	24850997	0	784
1101	40	Female	1	882017894	11014333	0	192
1102	50	Female	2	1279786952	31810347	1	1124
1103	70	Female	0	1256682873	30756709	1	963
1104	40	Male	2	1254704956	18124938	1	593
1105	60	Male	3	1401827142	21963470	0	786
1106	70	Male	3	1341043117	22654765	2	879
1107	60	Male	2	1459094188	33445595	3	1048
1108	60	Male	3	1175590775	24067245	3	980
1109	60	Female	2	1038861411	20256514	3	616
1110	70	Female	2	1416094354	22065923	0	856
1111	60	Male	2	1221989107	23354723	4	731
1112	80	Female	3	1154452614	17964262	7	751
1113	40	Male	2	1190049969	27455212	1	1032
1114	80	Male	2	1289155358	31051603	3	955
1115	70	Female	2	1186891015	5942883	2	149
1116	60	Female	2	1149403622	15254757	1	572
1117	70	Male	2	1261865513	20533381	1	502
1118	50	Female	3	1366967393	14675346	4	544
1119	70	Female	1	1155951575	25897735	1	640
1120	30	Female	3	1249094304	25749534	1	979
1121	30	Female	2	1403628669	13469551	1	355
1122	60	Female	4	1214666809	21448726	1	740
1123	70	Male	3	1189655314	17313759	3	670
1124	70	Male	0	1209078330	22398061	1	678
1125	70	Male	0	1268400261	17535275	2	694
1126	60	Male	1	1305614799	27750608	1	1077
1127	60	Female	2	1342078255	15990407	0	808
1128	70	Male	2	1324196980	23547963	2	808
1129	50	Female	1	1353450566	31115025	3	742
1130	60	Male	2	1255586583	25524490	1	876
1131	80	Male	2	1246802490	20046833	3	558
1132	80	Male	1	1383218548	23476626	3	725
1133	30	Female	2	1126331759	24775595	1	864
1134	40	Female	0	1032342735	3687549	0	140
1135	70	Female	2	961499109	3755189	0	190
1136	40	Female	1	1170586316	19991407	3	754
1137	70	Female	2	1230957141	22983631	4	877
1138	60	Male	1	1182472095	24982231	1	637
1139	70	Male	2	1060883610	16386831	1	555
1140	50	Male	3	1037873851	22167569	1	840
1141	60	Male	2	917969589	1521659	0	92
1142	80	Male	2	1305944279	11646771	2	276
1143	70	Male	3	1316035927	19643600	2	988
1144	60	Female	3	948423316	6546175	1	269
1145	60	Male	1	1077305999	13553107	2	517
1146	60	Male	2	1041941282	4033818	0	274
1147	50	Male	3	1074957876	2510992	1	120
1148	60	Male	3	1198427147	14769729	1	366
1149	70	Female	2	1141533491	7680718	0	414
1150	70	Female	2	994978307	5458546	0	276
1151	80	Male	2	1065002636	4507622	1	201
1152	60	Female	2	1003105212	7289165	2	262
1153	50	Male	3	1067154010	25391924	0	767
1154	80	Female	2	789779812	2474041	0	140
1155	30	Female	4	1261896427	23525908	1	639
1156	70	Male	2	1104470544	18948500	1	458
1157	70	Male	3	737330144	5598976	1	369
1158	70	Female	2	1145802270	23953647	2	757
1159	60	Female	0	1087363035	15252878	1	634
1160	70	Female	2	1176850843	15973013	3	455
1161	60	Male	2	1197293804	7316080	1	276
1162	50	Female	2	938846291	8501258	1	449
1163	80	Male	2	1088005907	11037519	0	397
1164	50	Female	3	1063193497	4037076	1	203
1165	60	Male	1	1129388656	8212557	1	364
1166	70	Female	1	1082403320	20024653	0	620
1167	70	Female	1	1073276887	9666443	1	384
1168	70	Male	2	1200311609	18895134	0	630
1169	60	Female	0	1150003704	18482494	1	628
1170	60	Male	2	1215236142	21788734	0	883
1171	70	Female	2	1123991658	10921144	0	355
1172	70	Male	2	1336321945	24159847	1	747
1173	60	Male	3	995251228	17017931	1	643
1174	70	Female	2	1162917443	20454962	0	529
1175	70	Male	4	1100383493	14119642	0	537
1176	80	Female	3	1194636651	21212674	3	693
1177	50	Female	2	1209012985	25202851	1	605
1178	80	Male	1	1188486537	24895951	2	736
1179	60	Male	2	1210278688	19982617	1	782
1180	60	Male	2	1562476187	23444330	0	757
1181	60	Male	2	1312439989	20396043	2	345
1182	60	Male	2	1232551190	33197735	2	766
1183	70	Female	2	1201375841	20652695	2	819
1184	50	Male	0	1410768580	29313186	2	897
1185	70	Male	2	1030013711	13123605	2	763
1187	80	Female	2	1128058794	22184730	0	446
1188	60	Male	3	1052906376	24564271	0	533
1189	40	Female	2	1141263658	22703102	0	696
1190	40	Female	0	1177709475	14290196	1	360
1191	70	Female	2	1314909587	32696332	0	1118
1192	70	Male	2	1156553620	25757720	1	1031
1193	40	Female	0	1690116876	21702970	2	844
1194	60	Male	2	1260397328	22085918	3	672
1195	50	Female	0	1173661677	21534841	1	872
1196	60	Male	4	1169160907	19733956	1	834
1197	60	Female	2	1452017417	15174226	1	601
1198	50	Male	2	1119701720	29562526	3	994
1199	60	Male	2	1219232566	19992408	2	663
1200	70	Female	2	1465094534	37279502	0	1152
1201	60	Male	2	1361417091	18753255	2	1041
1202	70	Female	2	1215316582	20298459	4	568
1203	40	Male	1	1195836372	24380980	4	714
1204	50	Female	2	1015724245	15832734	3	532
1205	70	Male	2	1166466521	16801764	2	519
1206	70	Male	2	1332220946	21612879	2	680
1207	60	Male	4	1145176365	11602192	0	509
1208	40	Female	1	1442788210	32016028	2	1067
1209	70	Male	3	1161587902	19813409	1	855
1210	70	Female	3	1165181703	24516918	1	1058
1211	80	Female	2	1258410112	14793732	2	623
1212	60	Female	0	1098207841	18087263	1	558
1213	50	Male	1	1126488860	19120961	1	701
1214	60	Male	3	1324908115	26385411	1	993
1215	60	Male	4	1140289847	19556491	4	607
1216	60	Male	2	1273042832	25018298	2	533
1217	70	Male	2	1273197591	28316373	2	1159
1218	60	Female	1	1195207165	18961426	0	879
1219	60	Male	2	1171168117	11949368	2	406
1220	70	Male	2	1282385175	16997125	3	517
1221	70	Male	2	1125994783	24120690	1	861
1222	50	Male	0	1083128334	14547393	0	702
1223	30	Male	1	1303854524	27037891	2	668
1224	50	Female	0	1420254893	30032944	4	878
1225	60	Male	3	1134063826	10516347	1	418
1226	60	Female	2	1218452237	23637977	1	787
1227	70	Male	3	1202961083	16734284	4	601
1228	60	Female	2	1194592843	8228465	0	387
1229	60	Male	2	1482786262	32294136	2	1298
1230	50	Female	2	1366515956	25726328	0	1078
1231	60	Male	3	1161178096	17755037	0	683
1232	60	Male	2	1263130387	32710313	1	1388
1233	50	Male	3	1142910817	12784230	1	530
1234	60	Female	2	1465433784	26968764	0	743
1235	40	Male	4	1253730919	29830118	0	1018
1236	70	Male	2	1281771239	25104222	0	939
1237	50	Male	3	1024676942	10457808	0	427
1238	80	Male	3	1662207231	12522319	2	387
1239	70	Male	2	1042782687	19205037	1	806
1240	60	Female	4	1069829441	17758448	2	596
1241	60	Male	2	995522206	13335809	0	424
1242	50	Male	2	1354652091	17732068	1	402
1243	70	Male	1	1166955034	11815778	0	436
1244	70	Female	0	1333704704	12000957	1	360
1245	70	Female	0	1254481262	11199879	3	527
1247	80	Male	2	1253514893	19618704	3	577
1248	60	Male	2	1173981053	16247853	1	692
1249	70	Female	3	1252368668	28291422	2	943
1250	70	Male	2	1311787124	29189070	3	1087
1251	60	Male	2	1289250462	27754862	2	917
1252	60	Male	2	1156259180	20721086	0	662
1253	50	Male	3	1565424862	28030409	4	805
1254	70	Male	1	1620083259	17643739	1	689
1255	70	Female	2	1228533256	8406035	2	374
1256	70	Female	2	1454191957	22750140	5	813
1257	30	Male	1	1269852341	17726163	1	608
1258	70	Male	3	1036242433	6087667	2	268
1259	70	Female	1	1081702386	11473590	0	468
1260	70	Female	3	1297103530	8897418	0	232
1261	40	Female	2	1164443531	13809791	1	583
1262	60	Male	2	1438412436	32053601	2	811
1263	50	Male	2	1181224094	19771913	4	841
1264	70	Female	2	1076306126	10859768	2	483
1265	70	Male	3	1105169266	5883428	0	335
1266	60	Female	2	1402083827	16433851	4	534
1267	60	Female	0	1109537214	18708270	2	842
1268	70	Male	2	1110023524	21719331	1	730
1269	70	Female	2	1169821384	9399598	1	386
1270	30	Male	1	1021612547	22655326	1	781
1271	70	Female	3	1025714884	6889525	0	146
1272	50	Male	3	1219982162	17653291	0	611
1273	70	Female	2	1228761830	18497552	1	905
1274	70	Male	2	1105570890	19173427	3	706
1275	60	Male	2	1242670841	17313372	2	552
1276	60	Male	3	1152188468	11768867	0	550
1277	60	Female	2	929786598	9110100	0	345
1278	60	Female	2	1316279889	10221897	1	299
1279	70	Female	3	1316634940	33312259	4	1141
1280	80	Female	1	1360958523	38597792	1	1212
1281	70	Male	3	1027700750	8507332	1	243
1283	80	Male	3	1140258879	7237471	0	180
1284	60	Female	1	1429862914	34674492	3	863
1285	20	Male	3	1473311923	26060389	2	857
1286	70	Female	4	861616206	10715230	1	398
1287	60	Female	4	1088740439	13976739	2	550
1288	60	Female	0	1367398903	17605647	3	719
1289	40	Male	2	1228554224	28074428	3	936
1290	70	Female	2	1396687440	12994306	6	558
1291	70	Male	2	1004525010	3978682	1	228
1292	70	Male	1	1165386844	18563089	2	535
1293	60	Female	2	1312692209	25544231	1	1100
1294	50	Female	2	1139630804	22502093	1	803
1295	60	Male	3	1124406182	14400832	1	620
1296	70	Male	3	1021538497	11393550	2	482
1297	40	Male	2	1229553402	15668322	2	540
1298	40	Female	2	1231637820	34716634	2	1227
1299	70	Male	2	1111542733	26045991	1	863
1300	70	Female	0	1273204308	25492291	3	1041
1301	60	Male	4	1244954258	22011865	1	617
1302	70	Female	3	1049124416	25853941	1	1082
1303	60	Male	2	1337556604	28375340	2	969
1304	50	Female	2	1264099071	5823919	1	184
1305	40	Female	4	1394808177	35048697	4	1067
1306	80	Female	2	1196595562	20515737	1	722
1307	40	Female	2	1131210319	25309781	1	952
1308	60	Male	3	1126357963	28905824	2	988
1309	60	Male	2	1402909684	24402311	3	749
1310	60	Male	2	1506460815	21058906	3	819
1311	70	Male	2	1226677670	25596904	1	927
1312	60	Female	2	1116907110	23136308	4	963
1313	70	Female	2	1376460105	22473616	3	830
1314	60	Male	2	1022834843	23377809	1	874
1315	70	Male	2	1278221505	30508814	1	1098
1316	70	Male	2	1221010937	25642326	1	933
1317	70	Male	2	1153880947	32509896	1	962
1318	70	Male	2	1197340941	24060440	1	787
1319	60	Male	2	1173628301	14759981	4	335
1320	60	Male	3	1338085559	33005888	2	1144
1321	80	Female	2	1097073076	21152224	3	906
1322	60	Male	3	1140781932	29289111	2	1085
1323	40	Female	4	1290892153	20420599	2	747
1324	70	Male	1	1114907585	19415129	0	696
1325	70	Female	2	1036888589	16737029	1	536
1326	60	Male	3	1240769531	18752616	2	694
1327	70	Male	3	1568196988	21023828	2	862
1328	30	Female	2	1081994764	18052962	1	595
1329	40	Male	2	1203945955	30721978	0	1022
1330	40	Female	0	1277829808	26602884	2	990
1332	70	Male	3	1158626409	21542916	2	712
1333	70	Male	3	1210330082	32037531	1	1124
1334	50	Male	4	1173206645	23606074	0	604
1335	70	Male	2	1045038082	21761101	1	795
1336	40	Male	2	1058923481	18331690	3	476
1337	60	Female	1	1102604860	24416046	1	909
1338	70	Male	2	1279460081	26607474	5	1074
1339	70	Male	2	1055053767	21531345	3	740
1340	70	Male	2	1196318174	16183154	2	440
1341	50	Male	2	1188137040	21626282	0	730
1342	40	Female	3	1222871071	18860535	1	591
1343	50	Male	4	1415255487	15388727	2	609
1344	60	Male	2	1397479118	22195314	1	817
1345	70	Female	3	908798446	22203863	3	575
1346	70	Female	0	1112112438	20849558	1	851
1347	40	Female	4	1036194200	22876151	3	772
1348	80	Female	2	1077534474	19838958	1	974
1349	80	Male	3	1046540833	18461809	1	617
1350	60	Male	1	1288347767	28754515	5	1278
1351	40	Female	2	1292269283	19651249	5	735
1352	70	Male	0	1128272942	16858952	2	488
1353	70	Male	2	1191145499	16676232	2	586
1354	50	Male	4	1568577872	26220922	2	567
1355	60	Male	3	965189747	14351667	1	384
1356	50	Male	2	1294698156	18153275	0	574
1357	70	Male	2	1020026558	10653345	1	352
1358	70	Male	3	1443186188	23182414	3	792
1359	70	Male	2	1184067308	16324876	3	656
1360	70	Male	2	1115353277	25801379	0	665
1361	70	Male	2	1140768815	23036859	2	872
1362	40	Male	3	1286502558	12726809	4	404
1363	40	Male	1	1014302456	16611345	1	498
1364	50	Male	3	1185215705	23922732	1	945
1365	70	Female	2	1192568622	19887979	2	724
1366	70	Male	2	953659449	19188578	1	698
1367	60	Female	2	1142055023	27375318	1	1033
1368	70	Female	2	1194650437	22805487	1	692
1369	50	Female	2	1067735061	21088940	0	765
1370	60	Female	3	1241943159	29808057	0	900
1371	70	Female	3	1145251883	23957104	0	951
1372	60	Female	2	869630556	17695417	1	555
1374	60	Female	3	1027830240	16953035	2	441
1375	40	Male	1	1071048989	29312597	3	951
1376	40	Male	2	880174993	18873440	4	725
1377	70	Female	2	1271065382	24101033	0	852
1378	50	Male	3	1002445774	15227401	0	517
1379	70	Male	3	1217391789	18617001	3	740
1380	70	Male	3	1405319697	17025525	2	548
1381	70	Female	2	1086764962	32827013	5	790
1382	50	Female	1	1273245409	27711422	0	989
1383	70	Male	3	1265913412	28809921	1	761
1384	60	Female	1	1084592069	18215011	0	574
1385	50	Female	1	1252255831	31574350	1	765
1386	70	Female	2	1155093870	23893128	0	911
1387	50	Female	1	1255525866	13847210	3	592
1388	50	Male	0	1644690076	25843848	0	695
1389	70	Female	2	931885798	16593529	4	580
1390	60	Male	3	1498918668	22848906	4	840
1391	60	Female	0	1063179097	26867285	1	917
1392	80	Female	2	1166783519	23851822	3	723
1393	70	Male	2	1558494876	20654977	2	572
1394	60	Male	2	1532765085	18598329	0	911
1395	60	Female	2	1039313550	19360205	3	576
1396	70	Female	2	876797693	13491630	3	619
1397	60	Male	0	1196244935	23034181	2	632
1398	50	Male	2	1259986056	28050961	2	1137
1399	60	Female	2	1108769628	23787521	1	666
1400	70	Female	0	1198873451	21532642	1	600
1401	60	Female	0	1146014980	28493155	2	843
1402	70	Male	2	1133525426	26779783	4	687
1403	60	Female	1	1106195602	27166380	2	930
1404	80	Female	2	1246128457	15372643	3	592
1405	50	Male	3	1106472517	16434368	5	480
1406	70	Female	2	1173368345	25023767	5	684
1407	80	Male	2	1537403023	21955037	1	921
1408	20	Female	4	1274918931	28244964	2	941
1409	60	Female	0	950207128	25303352	0	848
1410	60	Male	2	1091783404	14220023	1	396
1411	50	Female	2	1041888001	21050487	1	919
1412	40	Female	0	1169721378	25805176	3	742
1413	70	Female	2	1285353206	22023917	2	616
1414	80	Female	2	1009350296	18439262	4	501
1415	70	Male	3	1390715833	20277936	0	855
1416	70	Female	3	1474047521	28673587	1	847
1417	70	Male	4	1209610464	20765662	0	971
1418	70	Female	2	1503112565	19207005	3	442
1419	50	Male	3	1018773864	24779490	3	659
1420	80	Female	2	1119712141	19829046	1	606
1421	60	Male	2	1387316559	20891167	4	1009
1422	40	Female	2	1239638265	26246815	2	675
1423	80	Female	1	1519052582	30080514	3	972
1424	70	Male	1	1481051299	21117409	1	731
1425	30	Female	2	1196012560	31140218	2	558
1426	70	Male	2	1086041766	15040934	1	675
1427	40	Male	2	1062609305	17769190	0	302
1428	70	Female	0	1413298279	12564249	1	510
1429	70	Male	2	1613230840	33849791	4	926
1430	60	Female	2	1086161562	24871366	1	845
1431	60	Female	3	1033135860	21497959	1	764
1432	30	Male	2	1114741177	27313172	3	900
1433	70	Female	3	1141377241	36654960	1	867
1434	70	Female	2	1080572694	22145685	2	660
1435	70	Female	2	1178341732	29203903	1	1009
1436	50	Male	1	1164504410	16375281	0	744
1437	50	Female	1	1168453561	27235792	2	926
1438	60	Female	3	1177861009	25985816	2	893
1439	70	Female	1	1318889376	22715238	1	778
1440	70	Male	3	984230714	23086562	1	785
1441	40	Male	2	1060417416	30493461	0	902
1442	70	Male	2	942789407	14785327	1	717
1443	50	Male	2	1028868527	23932810	2	977
1444	60	Male	3	993600662	20740425	2	669
1445	60	Female	2	1431773157	29564116	5	946
1446	80	Male	2	1134605770	30531849	0	1152
1447	50	Female	3	997564780	19340880	0	752
1448	60	Female	2	1383888831	23080021	3	1040
1449	70	Female	3	1457800067	26775207	2	798
1450	70	Male	3	1546181362	22362227	2	767
1451	70	Female	0	1052710094	24362594	1	885
1452	50	Female	3	1480545294	26945931	4	1109
1453	60	Male	3	1075116789	14881860	0	574
1454	80	Male	2	1404982366	32807705	2	1211
1455	70	Male	3	1300271971	20753461	6	664
1456	60	Male	2	1055355479	19846303	1	660
1457	60	Male	2	1177818332	14641318	2	496
1458	40	Female	3	1643812500	27441073	1	1064
1459	40	Male	1	1360491369	31680707	1	776
1460	50	Male	2	1194118166	26422128	3	938
1461	80	Male	2	1208245764	24570811	3	943
1462	70	Male	2	1097768963	24580196	0	981
1463	70	Female	2	1105970116	19545638	1	661
1464	70	Male	2	1123448483	18385269	2	706
1465	50	Female	2	1247316707	34686375	7	894
1466	60	Male	4	1099514161	18470112	1	684
1467	60	Female	1	987758623	14688832	2	557
1468	60	Female	2	1467090154	28226292	0	928
1469	70	Male	2	1542602193	14990915	1	666
1470	70	Male	2	1470886116	24526895	3	619
1471	70	Female	2	1253288092	27450748	4	987
1472	70	Female	0	1329304136	33997849	5	1239
1473	60	Female	2	1010036278	20014293	5	1007
1474	70	Female	2	1200784384	16710445	1	523
1475	70	Male	2	1286576274	27070374	1	881
1476	60	Female	4	1354080307	26657130	1	568
1477	70	Female	2	1203069356	22204863	1	656
1478	50	Male	2	1472194678	16797482	3	675
1479	40	Male	3	1282205677	26100964	2	753
1480	50	Male	2	1374355988	16365026	1	703
1481	60	Male	2	1133092188	20390152	2	717
1482	50	Male	2	1177194846	21429894	3	781
1483	70	Female	2	1466300286	19581096	2	939
1484	70	Female	2	1258098077	29819234	1	1105
1485	70	Male	0	1197520347	32186580	3	910
1486	60	Male	3	814972176	5386528	1	196
1487	60	Male	2	1259785101	24679030	3	739
1488	80	Female	2	1065153947	20742858	4	646
1489	70	Female	2	1246743127	25583784	3	836
1490	70	Male	3	1125668409	21897096	1	899
1491	60	Male	3	1381004795	25032446	2	778
1492	40	Male	2	1343982147	20512837	3	679
1493	70	Male	2	1365378407	27334717	0	948
1494	50	Male	2	1625917111	15384216	1	611
1495	70	Female	2	1511841329	23153266	1	1045
1496	40	Male	3	1439440989	20882619	1	830
1497	80	Male	1	1404841275	5900976	1	364
1498	70	Male	3	1176375784	27341510	3	1020
1499	70	Female	2	1137005090	16067351	2	579
1500	60	Female	3	1268327889	15133722	1	584
1501	80	Male	3	1220097503	16819824	3	677
1502	30	Female	0	1274830303	11474058	0	304
1503	70	Male	2	1216243091	17819657	0	775
1504	60	Male	2	1136487241	21545277	2	614
1505	70	Female	1	1262800263	21936311	2	939
1506	60	Male	3	1086838865	28656288	2	777
1507	70	Male	3	1525337109	26026549	3	758
1508	50	Male	2	1361784923	16683516	2	612
1509	70	Male	2	1359918112	16618418	0	782
1510	30	Female	1	1376385609	17812624	0	730
1511	70	Male	2	1066683329	22000017	1	753
1512	70	Male	2	1076933948	23153325	2	950
1513	60	Male	2	1235423180	29064920	3	835
1514	70	Female	2	1383506202	25216402	2	801
1515	60	Male	2	1138306632	22909448	2	833
1516	70	Female	2	1134813180	19537974	1	430
1517	70	Female	2	1010811598	23859050	1	695
1518	60	Male	2	1255155114	23623063	1	942
1519	60	Female	2	1146045149	23300640	0	848
1520	70	Female	2	1285568921	27598447	4	924
1521	70	Female	1	1232952423	21229309	2	843
1522	80	Male	2	780459509	9579333	1	321
1523	70	Male	0	1241079331	21884128	2	801
1524	50	Female	1	1573920856	26643192	1	670
1525	60	Male	2	1382655778	23717014	2	748
1526	60	Male	3	1133319542	29116411	1	1035
1527	70	Male	2	1275602739	22330010	5	838
1528	80	Male	2	1440374307	16186721	3	537
1529	40	Female	2	1222433798	22769233	2	851
1530	70	Male	2	1143655470	21694243	3	601
1531	60	Male	2	1233005164	21860548	2	683
1532	60	Male	2	1503343413	15715336	2	545
1533	70	Female	1	799586247	4134906	0	228
1534	50	Male	2	1225422003	17045323	1	505
1535	40	Male	2	1188255744	22530174	2	1007
1536	40	Male	3	1232386110	25692787	2	1054
1537	80	Female	1	1148805252	26914901	1	914
1538	50	Female	0	1408490765	16894378	3	477
1539	60	Male	2	1326727645	18995360	5	633
1540	80	Male	2	1441848207	14866701	1	253
1541	60	Male	0	1175720395	28049931	3	846
1542	40	Male	3	1193868694	16059565	1	608
1543	80	Male	2	1519896063	26943025	2	839
1544	50	Female	0	1158549181	8087089	0	161
1545	50	Male	2	997602909	21322252	3	707
1546	60	Female	2	1275467339	29355407	1	991
1547	40	Female	0	972229773	20882270	2	407
1548	80	Male	3	1152460041	20333560	1	619
1549	80	Male	2	1508338238	23712726	2	846
1550	60	Female	2	1197732646	13898254	4	440
1551	80	Female	2	1260551161	20257240	1	749
1552	70	Male	2	1083375792	12354350	1	687
1553	40	Male	3	1246375863	13225611	1	605
1554	80	Male	0	1539911250	14098392	0	661
1555	50	Male	3	1656399208	26784277	4	830
1556	60	Male	2	1117521118	14148635	0	610
1557	30	Female	1	973963930	17852590	1	818
1558	60	Male	2	1258040493	24812613	4	934
1559	50	Male	2	1158525266	17866838	0	672
1560	80	Male	2	1181006404	21740065	1	865
1561	60	Male	2	1070501944	29825087	1	817
1562	80	Male	0	1221964601	20650383	0	661
1563	70	Female	1	1229092696	31758802	2	998
1564	70	Female	1	1179400970	19150183	0	552
1565	50	Male	2	1271830126	30887008	1	1107
1566	70	Male	2	1283180749	4797235	1	299
1567	70	Female	2	1334924711	23374000	0	901
1568	60	Male	3	1173411160	21524285	1	1048
1569	80	Female	3	1286093472	18482934	1	976
1570	70	Female	3	969938803	10642536	1	366
1571	50	Female	3	1193780178	12689936	4	663
1572	70	Male	2	1519502417	18259440	1	603
1573	70	Female	0	1249434202	28385916	3	743
1574	40	Female	3	1228678365	10978050	0	185
1575	70	Male	1	1198508611	17289772	2	707
1576	40	Female	2	1201659339	28551131	1	1132
1577	70	Male	2	1599598162	22748718	1	650
1578	60	Female	2	1352571374	17204428	1	705
1579	80	Female	2	1226837651	15479373	0	786
1580	50	Male	1	1333383146	18418942	1	635
1581	70	Female	2	1462704652	32140576	0	1148
1582	40	Female	3	1224946430	18230733	1	636
1583	60	Female	2	1441218739	12130201	0	532
1584	70	Female	1	1489720399	14782364	0	592
1585	70	Male	1	1130224736	13471876	1	470
1586	50	Female	2	1158536636	21770630	2	627
1587	70	Male	2	1139421190	7430166	0	431
1588	70	Male	3	1450651220	9612817	2	412
1589	70	Female	2	1205646467	21012952	1	759
1590	80	Female	2	1354126951	10426799	2	266
1591	70	Male	2	1313050205	14162256	3	434
1592	80	Female	2	1188434267	19760990	2	690
1593	60	Female	2	1272721975	12559428	2	567
1594	60	Male	2	1069860743	18206882	1	685
1595	70	Male	1	1061576072	10900684	1	497
1596	70	Female	0	1176979676	28133508	2	916
1597	70	Female	2	1611797372	15581202	1	375
1598	80	Male	2	977099563	16208801	4	716
1599	70	Male	1	1191005216	31016600	2	1040
1600	50	Male	3	1529075922	23978088	0	968
1601	40	Female	2	1243787526	22558612	0	736
1602	70	Male	1	1522584493	14643197	2	436
1603	30	Male	2	1069504674	19703228	1	821
1604	70	Female	2	961729614	17542596	2	519
1605	60	Male	2	1043216191	22502686	2	852
1606	70	Male	1	1142849954	20019532	2	489
1607	80	Female	2	1293713635	24444009	1	1061
1608	60	Male	2	1139533736	26926437	0	909
1609	70	Male	2	1276225267	10637563	0	437
1610	50	Male	2	1386153055	23082099	3	1076
1611	60	Female	0	1125026768	19733714	1	454
1612	60	Male	2	1179021311	18124086	2	657
1613	60	Male	3	1374753937	24950139	1	1069
1614	60	Male	2	1217784525	17724861	3	667
1615	80	Female	3	1304319882	15663456	1	434
1616	70	Male	2	1727721100	13387160	2	326
1617	70	Male	3	1332349758	17345807	5	693
1618	70	Female	2	1183898059	23291966	2	702
1619	60	Male	3	1399634889	17214097	2	502
1620	70	Female	3	1324366379	17493007	2	499
1621	50	Male	2	1628781675	26129930	0	808
1622	40	Male	3	1163122927	17457010	2	707
1623	60	Male	3	1089569526	16003293	0	783
1624	50	Female	2	1122408896	18693662	0	809
1625	60	Male	3	1167857910	19962989	0	657
1626	80	Female	2	1196747813	23030396	2	804
1627	60	Female	3	1132300544	9595609	1	314
1628	60	Male	2	1176252868	15895035	1	627
1629	70	Female	3	1267519809	17233088	2	424
1630	70	Female	1	1036874350	18931920	2	751
1631	80	Male	2	1229663899	32889133	0	1019
1632	70	Female	3	1604589785	20967923	3	546
1633	80	Female	1	1552340704	12091072	4	533
1634	70	Male	1	1044375070	12864203	1	440
1635	70	Male	4	1157948557	28687336	1	834
1636	60	Male	3	887688837	12250211	3	363
1637	60	Male	2	1293302011	17381302	0	640
1638	50	Female	1	1444598236	36633886	0	1272
1639	80	Male	2	997851215	12849810	1	588
1640	70	Male	1	1354306912	18905813	2	755
1641	60	Female	4	1125987315	24369385	3	940
1642	70	Female	2	1233951566	23505759	1	916
1643	80	Female	2	1508623507	14895876	1	582
1644	80	Male	2	1198026837	21663618	1	830
1645	70	Male	2	1230202575	17122380	2	627
1646	70	Male	2	1118891718	22264317	2	794
1647	50	Female	2	1240703545	22262588	3	967
1648	70	Male	2	1471087131	24331797	3	807
1649	70	Male	2	1618362584	10023674	3	449
1650	60	Male	4	1220094799	20661786	3	745
1651	70	Female	2	1224897643	20938412	0	846
1652	70	Female	2	1315037640	31169057	1	1081
1653	70	Male	2	1295121322	19490454	2	695
1654	70	Female	1	1339356231	23106550	1	684
1655	40	Male	2	1365876692	29880432	2	1195
1656	70	Male	2	1106887942	20977457	1	719
1657	70	Male	3	1500463407	32343845	1	1033
1658	60	Male	2	1090658348	11062924	1	351
1659	50	Male	3	1173947261	26823842	1	691
1660	70	Male	1	1134215117	14921952	3	384
1661	50	Male	2	1275258651	14541637	0	330
1662	60	Female	1	1283104459	26314381	1	835
1663	80	Male	2	1248546434	18234971	4	509
1664	70	Female	2	1158146739	22181109	2	857
1665	70	Male	3	1223937506	15235555	2	449
1666	70	Female	2	1652559528	20722585	0	721
1667	80	Male	2	1462993740	30747242	3	1077
1668	80	Male	2	1218910734	26407280	2	983
1669	70	Male	2	1107287180	22187045	0	736
1670	80	Female	1	1300461950	28297091	3	1019
1671	50	Female	2	1132908011	19102898	1	878
1672	40	Male	4	1147475684	20955508	3	796
1673	30	Male	2	1152321121	27253027	3	1167
1674	80	Female	2	1190459031	14616921	2	595
1675	70	Male	2	1145686048	26343009	4	1033
1676	60	Female	0	1089380213	25596432	1	1069
1677	60	Male	2	1305561626	17340870	1	710
1678	70	Male	2	1511779078	39242507	0	1613
1679	70	Female	0	1227141645	23780831	2	639
1680	30	Female	4	1245228812	29769092	2	1238
1681	70	Male	2	1136783112	20656713	3	848
1682	50	Male	4	930641530	13902231	3	594
1683	60	Male	3	1224830952	14565135	1	596
1684	30	Male	2	940831286	23606295	0	823
1685	60	Male	2	1486620839	34168266	2	1220
1686	60	Female	4	1089223012	25452783	2	634
1687	60	Female	2	907416972	15246302	0	606
1688	50	Male	3	980094684	17214308	5	576
1689	70	Male	1	852380880	14228517	0	661
1690	40	Male	1	1084088724	15966681	1	787
1691	70	Male	3	1313892242	27755649	1	952
1692	70	Male	2	1087571416	19430459	0	587
1693	80	Male	2	1264547708	29289317	4	1152
1694	60	Male	4	1149800506	23621085	2	743
1695	70	Female	3	1281914144	29478831	3	696
1696	50	Female	2	1086344549	22893060	4	725
1697	60	Female	2	1160664186	33926029	1	992
1698	70	Male	2	1162398590	18094098	0	560
1699	60	Male	2	1169315888	21665433	2	955
1700	70	Male	2	1171319193	12661215	3	440
1701	70	Female	0	1050434334	21501192	0	824
1702	60	Male	2	1098098716	17966038	5	686
1703	70	Female	2	1237560024	24475104	0	938
1704	60	Male	2	1142857362	19254008	0	479
1705	70	Male	2	1124358387	16603896	2	599
1706	80	Male	2	900300846	19803065	4	690
1707	60	Female	2	846979382	11786984	0	436
1708	60	Male	2	1104081652	20877708	1	759
1709	70	Female	2	1073185894	23870970	3	940
1710	50	Female	0	1120729768	18355106	2	587
1711	80	Male	3	1131927215	16369003	3	524
1712	50	Female	0	1219099530	26752228	4	576
1713	70	Male	3	981979262	17060600	2	660
1714	70	Male	3	1119461650	27977362	1	929
1715	70	Male	2	1138492333	25687156	1	755
1716	60	Female	2	1119454845	25171106	1	686
1717	60	Male	2	989957740	13583018	3	524
1718	50	Female	1	1143693127	31580441	3	825
1719	70	Female	2	1173369509	27928431	3	671
1720	70	Male	2	977833485	12156637	1	389
1721	40	Male	2	1059579583	24549794	2	938
1722	50	Male	2	1297558622	28685381	1	862
1723	70	Female	2	1008056557	17430901	1	537
1724	70	Female	3	1163698184	21405966	1	1030
1725	60	Male	3	1127063431	19337912	0	723
1726	70	Male	2	1383986837	22183081	3	614
1727	80	Male	3	1242504432	23628759	2	737
1728	50	Male	2	1081830116	17237865	4	710
1729	60	Female	0	1234212053	22895029	0	764
1730	60	Male	3	1169601677	26380588	3	994
1731	80	Female	2	1022978255	18927842	1	630
1732	60	Male	2	935548585	17615633	1	469
1733	50	Female	2	1514789431	23187422	0	790
1734	60	Male	3	1005466944	18857055	3	690
1735	50	Male	2	1531615967	30406000	4	878
1736	70	Male	2	1404755478	16999511	1	513
1737	60	Male	2	1880521467	24917278	0	1101
1738	60	Male	0	1611693828	32595540	2	1296
1739	60	Male	1	1259629048	18157931	4	877
1740	50	Male	0	1178040113	24950711	3	655
1741	40	Male	3	985667969	7833038	1	334
1742	70	Male	2	1028413430	18424343	0	485
1743	90	Male	3	987579275	13849007	0	525
1744	60	Male	3	1202251410	27194489	4	730
1745	40	Female	3	1052168515	24132301	1	1164
1746	70	Male	2	1538928069	25478962	3	572
1747	50	Male	2	1054935677	14663399	1	577
1748	80	Male	2	1154581934	21805290	5	634
1749	60	Male	2	1450084541	18773138	1	822
1750	70	Male	2	1330283171	21046707	1	468
1751	50	Male	4	989270789	24982553	1	1231
1752	70	Male	2	1066319539	15433708	2	617
1753	60	Female	3	1159532007	23556409	2	877
1754	60	Male	3	1397230746	21355419	1	859
1755	60	Female	1	1065913301	21314052	0	563
1756	60	Female	3	1286312076	31727753	1	1068
1757	60	Male	3	1168780531	19744063	0	904
1758	60	Female	2	1244237704	16292528	0	421
1759	60	Female	1	1393532816	27710158	4	790
1760	70	Male	2	1176123728	30696427	1	854
1761	50	Male	3	1207411635	15579912	2	192
1762	40	Male	3	993513034	20235921	0	671
1763	80	Female	2	1183866216	22333401	1	996
1764	70	Male	2	1151576482	32131114	0	914
1765	70	Female	3	1293110319	27610183	2	1041
1766	70	Female	2	901336628	21582248	1	689
1767	70	Female	2	1482047723	26337982	3	841
1768	70	Male	2	1303445807	31038845	5	933
1769	70	Female	2	1171624681	11943449	1	375
1770	70	Female	2	1010368422	16934180	2	668
1771	70	Female	2	1466869555	25845244	0	840
1772	70	Male	2	1080150224	21906486	4	805
1773	70	Female	2	962817821	19723782	3	687
1774	70	Male	3	964204457	15621374	1	747
1775	80	Male	2	1189985904	19699631	5	878
1776	40	Female	2	1242864134	24864132	3	832
1777	70	Male	1	1055061123	21532706	0	798
1778	70	Female	2	1780574524	34403009	1	1097
1779	70	Male	2	1258565156	20353247	2	616
1780	70	Male	2	1056220043	27111972	2	973
1781	80	Female	2	1085494267	34393094	2	987
1782	50	Female	2	1741560665	24268559	1	860
1783	80	Male	2	1031721141	10545780	2	353
1784	70	Female	2	1083987689	20936140	0	681
1785	60	Male	3	1117195706	20491100	1	685
1786	70	Male	1	1049189427	16532504	0	691
1787	70	Male	1	1490851465	29497586	2	1150
1788	70	Male	3	917037454	10585554	1	377
1789	80	Male	1	1442057080	21866987	3	907
1790	60	Female	2	1341581831	20746596	2	626
1791	60	Female	1	1199566288	18938718	2	533
1792	40	Female	2	1467018265	19157766	1	677
1793	70	Male	2	1590509155	19205779	2	858
1794	80	Male	2	1055337073	15620104	1	406
1795	60	Female	2	1592289538	26080239	1	912
1796	50	Male	3	1178516007	19309444	1	800
1797	50	Male	2	1073333326	13660963	3	449
1798	80	Male	3	1013627769	5359581	0	180
1799	50	Male	2	890545145	15913952	2	417
1800	80	Female	3	1150620500	20269711	3	649
1801	70	Female	0	1345794113	20860682	2	635
1802	60	Male	2	1361436176	16881309	0	458
1803	50	Male	2	1140352542	24236215	3	735
1805	60	Male	4	1638915290	33889409	1	972
1806	50	Female	2	1015092170	18198433	2	630
1807	60	Male	2	1240025369	23034754	2	734
1808	70	Female	3	1243432479	18047403	1	692
1809	60	Female	0	1001606831	21136816	4	855
1810	70	Female	2	1333837749	24336089	1	997
1811	50	Female	2	1431670087	41137175	1	1448
1812	70	Female	1	1540268333	24244733	2	824
1813	40	Male	2	1458245323	21515401	4	577
1814	70	Male	3	997321344	18242193	0	714
1815	30	Male	3	1118044796	13925424	0	548
1816	70	Female	2	996212199	9313593	0	399
1817	80	Male	2	1079202244	18865022	1	695
1818	70	Male	2	1419419711	22996588	4	911
1819	60	Female	2	1237264401	33937784	0	1334
1820	70	Female	2	1151050729	31066779	1	821
1821	70	Male	2	1299062599	20637643	3	578
1822	70	Male	1	1111221742	17205815	0	570
1823	70	Female	4	1078656306	19016877	3	869
1824	70	Male	0	1162408254	15621361	2	771
1825	60	Male	2	1230460120	27287255	3	1171
1826	60	Female	2	1425610524	21024126	1	623
1827	60	Female	3	1582108363	17160424	4	500
1828	60	Female	2	916511500	20009971	1	703
1829	70	Female	2	1278472218	15498671	2	555
1830	60	Male	2	1163817808	16237894	0	513
1831	80	Female	2	1643905317	23112270	2	889
1832	80	Female	2	1309870065	23258505	3	606
1833	80	Male	1	1026605075	18013829	2	648
1834	70	Female	1	1281827558	17505949	2	527
1835	60	Male	2	1014044485	15632496	3	494
1836	50	Male	3	1135994888	22619120	1	933
1837	80	Female	2	1471587887	41407336	6	1217
1838	80	Male	1	1585794129	32561051	4	1164
1839	70	Female	1	902146740	13597438	0	434
1840	60	Male	2	1053830458	22556966	0	828
1841	80	Male	3	1224132542	18602879	0	608
1842	70	Male	3	1302510310	28290252	2	894
1843	70	Female	1	1063828279	16024571	1	463
1844	70	Female	2	1203086806	24259119	1	637
1845	50	Male	3	882758579	18700637	1	770
1846	70	Male	2	1374898316	19958563	2	684
1847	40	Female	0	1047337918	18703160	1	786
1848	70	Male	3	1034167370	16546378	3	692
1849	50	Female	3	1105825900	11729500	1	377
1850	70	Female	2	1027482783	28008551	2	976
1851	60	Male	3	1116365091	22965653	1	969
1852	70	Male	2	1259232288	33660098	1	1032
1853	60	Male	1	1121347775	30861601	2	992
1854	70	Male	3	1479215657	36736180	3	1343
1855	70	Male	0	1267016409	34328053	1	1157
1856	70	Male	2	1781156800	33056653	2	1071
1857	60	Male	3	1125019776	22265958	1	574
1858	60	Male	2	1292651349	26064728	2	980
1859	70	Male	2	1301102415	28831979	1	885
1860	70	Female	1	1473026201	28381200	1	857
1861	40	Male	2	1243796187	24341490	2	1048
1862	80	Female	1	1194460845	25188849	1	668
1863	80	Male	2	1089204727	26531445	2	752
1864	80	Male	2	1271694338	19005694	1	431
1865	80	Male	2	1035550167	16997910	1	592
1866	80	Female	2	1323198185	24332224	3	876
1867	50	Female	2	1472967018	24992032	1	793
1868	80	Female	2	1217546538	20618527	2	640
1869	70	Female	1	1234349793	18524703	2	782
1870	50	Male	2	1251683734	16373814	3	739
1871	70	Female	2	1217239479	12301179	1	621
1872	70	Male	2	1411456051	44760742	4	862
1874	60	Female	0	1536334089	21537559	4	620
1875	40	Female	2	1217860074	21177427	3	705
1876	50	Female	2	1241811241	24691511	4	735
1877	60	Male	3	1229863268	34302730	4	938
1878	70	Female	2	1091825221	14953947	2	599
1879	70	Female	2	1047890773	12234892	1	519
1880	60	Female	1	1028158698	17269375	2	572
1881	60	Male	2	1350949746	19774915	2	610
1882	40	Male	2	1274151905	30585368	1	904
1883	70	Male	3	1174565860	15096828	0	642
1884	70	Male	3	1160211822	19885868	3	513
1885	80	Male	2	1324463775	29626702	5	747
1886	70	Male	3	1160529663	20577859	2	757
1887	70	Male	0	1203597039	22529835	2	895
1888	70	Female	2	1100605712	28673308	2	798
1889	60	Female	2	1143613008	24490339	3	568
1890	40	Male	2	1254321286	17520039	1	524
1891	60	Male	2	1143184670	23049653	1	779
1892	60	Male	0	1170779239	24231069	1	857
1893	80	Male	2	1175316400	12293165	1	413
1894	60	Male	2	1870681237	28983777	0	1144
1895	80	Female	3	1229344333	20976107	2	763
1896	70	Male	2	1206705130	25581253	1	1167
1897	70	Male	3	1246535972	19009574	1	786
1898	70	Male	2	1474094639	29278628	2	1143
1899	60	Male	2	1331952120	24711090	3	888
1900	60	Female	0	1185440103	21433399	2	561
1901	70	Male	3	1253636478	20252781	2	733
1902	40	Female	0	1181376908	19402995	1	754
1903	60	Male	0	1179837897	23009380	4	802
1904	80	Female	2	1372804219	31685430	3	1066
1905	50	Male	3	1242222669	38666274	4	1155
1906	60	Male	2	1287100291	20326261	0	417
1907	60	Male	4	1203870580	24653456	0	686
1909	80	Female	2	1271685012	25544805	0	927
1910	40	Female	2	1271713211	10113484	0	537
1911	50	Male	2	1389762250	32963512	1	1096
1912	70	Male	2	1043292751	19205549	0	702
1913	50	Female	3	1193629097	27916176	5	851
1914	70	Female	2	1592273712	36313555	4	1436
1915	70	Male	3	1433537028	21405418	2	795
1916	60	Male	3	1313403463	26958608	2	1055
1917	80	Male	3	1262658357	32919442	0	1254
1918	70	Male	2	1267505677	34072929	3	662
1919	70	Male	0	1258318273	24634295	1	1052
1920	70	Female	1	1098676392	19305145	2	517
1921	60	Male	2	1152776750	24293090	3	797
1922	70	Female	3	1400562071	31369679	3	741
1923	50	Male	3	1160439721	18727081	1	720
1925	70	Female	2	1162234232	11668129	3	543
1926	80	Male	3	1265990832	22078288	0	730
1927	80	Female	2	1089243768	20483638	2	710
1928	60	Male	3	1237422717	15793407	2	606
1929	50	Male	2	1302508735	24098348	3	884
1930	80	Male	0	1029027323	20272447	1	527
1931	70	Female	4	1200990371	18275700	1	870
1932	70	Male	2	1399830531	20986834	4	748
1933	30	Female	2	1034103880	18700316	0	570
1934	70	Male	2	1406626702	39434070	3	1270
1935	70	Male	2	1507865668	36476619	3	1413
1936	80	Male	2	1304901406	22582221	2	851
1937	50	Male	2	1106479334	23614939	4	783
1938	70	Female	1	1383054693	19246794	3	674
1939	60	Female	3	980072334	23478125	0	623
1940	30	Male	2	1163883746	24585042	1	762
1941	80	Male	2	1405073152	24319407	3	689
1942	60	Female	3	1478033749	33027261	4	1233
1943	70	Male	2	1220361821	32474623	2	950
1944	70	Male	2	1362161802	30073076	2	935
1945	50	Male	2	1140950005	20225700	0	875
1946	70	Male	2	1192625268	21610042	3	765
1947	60	Male	3	1285104319	18638135	0	695
1948	40	Female	0	1397228928	10377243	0	339
1949	80	Male	0	1143973471	17783443	4	711
1950	70	Male	2	1407280750	20193874	2	787
1951	80	Male	3	1198245431	22161096	0	779
1952	50	Female	2	1274950422	23982593	1	790
1953	70	Female	2	1486411198	29073206	1	837
1954	40	Male	2	1286658193	22333780	0	719
1955	70	Male	1	1228139333	9469880	1	443
1956	80	Male	2	1500305163	34176939	2	1134
1957	60	Male	2	1422481018	28641828	0	935
1958	80	Female	3	1483187556	35634021	1	1302
1959	60	Female	2	1284642670	25396330	1	806
1960	70	Female	2	1450741788	26974465	1	866
1961	60	Male	2	3113223764	23772580	3	724
1962	60	Male	2	1476967300	25922228	0	633
1963	70	Female	2	1583028080	32105469	2	1259
1964	70	Male	2	1234867223	16925218	0	683
1965	80	Female	2	1100031808	19418021	2	656
1966	70	Male	2	1269782909	28127660	4	863
1967	70	Male	2	1227261987	17776832	0	525
1968	70	Female	0	1212120006	15590843	2	778
1969	70	Male	2	1090943101	22970946	1	847
1970	70	Female	2	1186969253	28026939	2	969
1971	60	Female	2	1234543976	27978544	2	1170
1972	80	Male	1	1291433914	20881303	3	801
1973	70	Male	3	1305856559	22082019	1	733
1974	80	Male	2	1550664901	18934719	2	398
1975	70	Male	2	1138852942	15689133	0	740
1976	60	Female	2	1142100197	17075911	3	624
1977	80	Male	2	1264447491	22774559	1	572
1978	60	Female	0	1465387761	20026199	2	830
1979	60	Male	3	1168464563	18761414	2	594
1980	60	Female	0	1303424922	20608140	0	491
1981	70	Female	2	1088932872	19572304	0	702
1982	80	Male	2	1352591502	36146448	3	875
1983	60	Male	2	1021435197	20169302	2	539
1984	80	Male	2	1270891681	22676539	2	732
1985	70	Female	0	1230750515	30433443	1	1121
1986	60	Female	2	1269896617	31592825	0	935
1987	50	Female	3	1386209735	19526327	1	475
1988	70	Male	2	1014134558	10866014	0	493
1989	60	Female	2	1091044644	10962780	2	426
1990	70	Female	0	1372441018	20732519	2	543
1991	60	Male	3	1230472917	17060905	4	738
1992	60	Female	1	1490691294	24367034	3	786
1993	50	Female	1	1313407452	20689408	0	386
1994	80	Female	2	1334035493	19004465	0	734
1995	60	Male	4	1174288967	25537921	3	885
1996	70	Male	3	1203600684	19000812	0	862
1997	60	Female	2	1313254323	16502651	1	532
1998	60	Male	2	1460517613	19144925	2	884
1999	60	Male	2	1111703076	16118075	0	475
2000	50	Female	1	1057699754	16261959	0	384
2001	50	Male	1	1219041419	22822349	2	950
2002	70	Female	2	1193772857	30968179	1	837
2003	50	Female	1	1068944920	19195663	0	827
2004	70	Male	2	1341482419	29259125	1	795
2005	70	Female	0	1424419291	22203207	3	816
2006	60	Female	3	1181173943	24185488	2	898
2007	70	Male	2	1277559316	19134794	2	876
2008	80	Male	2	820608300	15659734	2	755
2009	60	Female	2	1168233680	38135320	2	1197
2010	70	Male	1	1104363261	26831353	2	620
2011	60	Female	2	1111563626	23150029	1	698
2012	50	Female	2	1396888255	28573754	2	1307
2013	60	Male	2	1220973764	19696356	3	797
2014	70	Male	2	1367811474	21942141	4	633
2015	80	Male	2	1313671710	30540718	5	907
2016	60	Female	2	1397750564	18792312	3	555
2017	70	Female	1	1271166450	31890184	0	1174
2018	70	Male	4	1198182279	28880949	1	834
2019	70	Female	2	1172642666	36622471	1	844
2020	70	Female	0	1317231978	15687093	2	756
2021	70	Male	2	1180835726	24719022	2	928
2022	40	Male	3	1260715174	30369901	3	933
2023	70	Female	2	1197456224	21148687	3	779
2024	70	Male	3	1526815542	25826600	4	973
2025	60	Female	2	1223864404	29969878	2	1165
2026	60	Male	2	1220068583	24019434	2	688
2027	70	Female	3	1164319521	18618914	2	652
2028	30	Female	2	1105170794	15207893	2	540
2029	70	Female	2	1335819717	17002211	1	557
2030	40	Male	3	1245668617	26003631	1	865
2031	70	Female	2	1251420687	28469836	0	1052
2032	70	Female	2	1421261802	37048537	2	977
2033	70	Female	4	2114551639	34631392	2	661
2034	70	Male	2	1335272794	28604456	2	1011
2035	80	Male	3	1236106361	32060829	4	1004
2036	50	Male	3	1217392487	33920158	5	1152
2037	70	Male	2	1115879471	21410499	1	884
2038	60	Male	2	1333843224	28280614	2	871
2039	60	Male	3	1209227346	20991873	2	478
2040	70	Female	1	1108961135	7504706	1	180
2041	70	Female	2	1221963793	22967615	1	696
2042	70	Male	3	1333511890	21893640	4	727
2043	70	Female	0	1160239013	21518603	4	610
2044	70	Female	2	1317086838	24686678	1	805
2045	60	Male	3	1073093817	18526351	3	773
2046	40	Male	2	1293581233	37101751	6	1181
2047	70	Male	0	1045760981	25988359	3	485
2048	30	Female	2	1103253082	27648961	2	731
2049	60	Male	2	1394965341	33913564	5	1299
2050	80	Male	2	1235635339	25192706	2	1004
2051	70	Female	3	1203997790	19164725	2	660
2052	70	Male	1	1639634082	27558536	1	602
2053	70	Female	3	1188184025	12382637	1	399
2054	60	Male	2	1324502988	28973445	1	918
2055	60	Female	3	1097096797	15127349	3	392
2056	70	Male	3	1202549401	32280430	1	1028
2057	70	Female	1	1175829204	19559761	1	862
2058	70	Male	2	1219489477	17413277	1	650
2059	60	Female	3	1349355964	29801890	5	833
2060	60	Male	0	1410254050	33065501	0	1051
2061	50	Female	1	1343519687	26940682	3	715
2062	70	Female	1	1403572786	26237441	3	897
2063	40	Female	2	1518079034	33108253	1	967
2064	70	Male	3	1460327778	29664508	3	1058
2065	60	Male	3	1221946591	28327623	0	910
2066	60	Male	3	1119416256	19941079	3	596
2067	80	Male	2	1229527089	24741917	1	740
2068	70	Female	2	1276700749	18206475	0	728
2069	70	Female	2	1273390814	25076242	2	812
2070	40	Male	0	1306229577	7948023	0	173
2071	50	Female	2	1154684031	29650934	0	1280
2072	20	Male	1	1365365640	30363658	3	922
2073	40	Male	3	929017099	15582261	1	492
2074	60	Male	2	1134136598	29419930	1	672
2075	60	Female	2	1080863540	28737805	3	843
2076	70	Male	3	1203990446	18168761	2	439
2077	40	Male	3	1246778506	25973463	2	1112
2078	40	Male	2	1213920854	27456356	2	796
2079	60	Female	2	1113595458	24488554	2	1064
2080	50	Female	3	1107723933	22956140	1	803
2081	60	Male	2	1208742235	26792965	2	1144
2082	60	Male	1	1375283812	23991175	3	583
2083	80	Male	2	1258995635	21764443	4	900
2084	70	Female	2	1157964422	23689614	3	688
2085	50	Female	3	1098984496	26296339	2	801
2086	70	Male	3	1068052406	21441009	2	486
2087	60	Female	2	1127389944	23782784	1	735
2088	60	Male	2	1359229279	29286685	2	1049
2089	80	Male	2	1173904065	19507467	5	681
2090	70	Male	0	1254463425	19757335	1	606
2091	60	Male	3	1634567337	34444555	4	1305
2092	60	Male	1	1338827679	23663071	1	833
2093	70	Male	2	1269394280	22429637	3	682
2094	70	Female	2	1249732266	36240031	2	1079
2095	80	Male	1	1163898205	22059134	1	653
2096	60	Female	0	1648450497	14392755	5	401
2097	70	Female	0	1197031966	22635216	2	890
2098	70	Female	2	1131870286	20821601	0	690
2099	70	Female	1	1291270399	32215171	3	953
2100	60	Female	3	1507991698	27694334	4	888
2101	60	Male	3	1167236009	7442899	1	331
2102	40	Male	3	1156591685	22795557	1	838
2103	70	Female	3	1217077834	18591928	1	614
2104	70	Male	2	1549273323	14485425	0	748
2105	70	Male	1	1118944716	24690070	1	922
2106	60	Male	2	1202957914	27740573	1	839
2107	80	Male	2	1237711382	24706600	3	910
2108	80	Female	2	1214236843	24738560	2	341
2109	70	Female	0	1029290568	24842196	0	440
2110	30	Male	1	1025659127	21529252	4	696
2111	60	Female	1	1097708721	26272561	1	1028
2112	70	Male	2	1111155036	13933015	2	519
2113	50	Female	2	1131419914	19973164	2	638
2114	70	Female	1	1360440395	28837419	2	748
2115	80	Female	0	1184190882	14606373	0	468
2116	60	Male	3	973290523	21250555	1	892
2117	70	Male	2	1054317464	17123395	1	572
2118	60	Male	3	1267537904	26443173	1	851
2119	60	Male	3	1064314245	27042646	4	1093
2120	60	Female	1	1152184952	25268794	2	858
2121	70	Female	2	1120521591	19880697	5	592
2122	50	Female	2	1197630252	19685679	0	662
2123	50	Male	2	1161541971	14934125	2	618
2124	80	Female	2	1359551589	37884146	0	1195
2125	70	Male	2	1267791168	21438480	2	877
[truncated: 2,200 more rows]
