# Supplementary material for: Extensive gut virome variation and its associations with host and environmental factors in a population-level cohort
Source: Nat Commun. 2022 Sep 6;13:5252. doi: 10.1038/s41467-022-32832-w (PMC9448778; doi:10.1038/s41467-022-32832-w)
Supplement: Supplementary file 5 — Supplementary data 2 [file 41467_2022_32832_MOESM5_ESM.xlsx]

## Sheet: S2
Supplementary Data 2 | List of collected metadata
Category	Description	Value	Value, ALL	Unit		Category	Description	Value	Value, ALL	Unit		Category	Description	Value	Value, ALL	Unit
Anthropometric	Age	Mean	66.4	years old		BSS	Bristol scale score 1	Number	714	yes 1, no 0		Medication	Proton pump inhibitors	Number	1223	yes 1, no 0
Anthropometric	Sex	Number	2468/1730	male/ female		BSS	Bristol scale score 2	Number	969	yes 1, no 0		Medication	Potassium competitive acid blocker	Number	107	yes 1, no 0
Anthropometric	Height	Mean	161.9	cm		BSS	Bristol scale score 3	Number	1317	yes 1, no 0		Medication	H2-receptor antagonists	Number	297	yes 1, no 0
Anthropometric	Body weight	Mean	60.6	kg		BSS	Bristol scale score 4	Number	2577	yes 1, no 0		Medication	Other drugs for peptic ulcer and gastro-oesophageal reflux disease (GORD)	Number	498	yes 1, no 0
Anthropometric	BMI	Mean	23.0497	kg/m2		BSS	Bristol scale score 5	Number	1144	yes 1, no 0		Medication	Other drugs for acid related disorders	Number	45	yes 1, no 0
Lifestyle	Alc riskgroup	Number	1896/1751/334/217	4 categories (0/1/2/3)		BSS	Bristol scale score 6	Number	1105	yes 1, no 0		Medication	Belladonna alkaloids, semisynthetic, quaternary ammonium compounds	Number	21	yes 1, no 0
Lifestyle	Smoking index	Number	2898/374/317/256/105/248	6 categories (0/1/2/3/4/5)		BSS	Bristol scale score 7	Number	198	yes 1, no 0		Medication	Other drugs for functional gastrointestinal disorders	Number	132	yes 1, no 0
Diet	Rice	Mean	5.27405	7 point scale		Disease	IBD	Number	142	yes 1, no 0		Medication	Propulsives	Number	57	yes 1, no 0
Diet	Bread	Mean	3.8	7 point scale		Disease	GI Cancer	Number	225	yes 1, no 0		Medication	Synthetic anticholinergics, esters with tertiary amino group	Number	74	yes 1, no 0
Diet	Noodles	Mean	3.1	7 point scale		Disease	PH CRC	Number	495	yes 1, no 0		Medication	Contact laxatives	Number	286	yes 1, no 0
Diet	Vegetables	Mean	4.47024	7 point scale		Disease	PH GI resection	Number	458	yes 1, no 0		Medication	Osmotically acting laxatives	Number	501	yes 1, no 0
Diet	Fruit	Mean	3.71621	7 point scale		Disease	PH Peptic ulcer disease	Number	820	yes 1, no 0		Medication	Other drugs for constipation	Number	31	yes 1, no 0
Diet	Seafood	Mean	3.66679	7 point scale		Disease	Chronic hepatitis	Number	217	yes 1, no 0		Medication	Bulk-forming laxatives	Number	40	yes 1, no 0
Diet	Meat	Mean	3.69262	7 point scale		Disease	HepatoBiliaryPancreatic cancer	Number	85	yes 1, no 0		Medication	Antidiarrheal microorganisms	Number	571	yes 1, no 0
Diet	Processed meat	Mean	2.87757	7 point scale		Disease	Post cholecystectomy	Number	230	yes 1, no 0		Medication	Antipropulsives	Number	33	yes 1, no 0
Diet	Egg	Mean	3.5687	7 point scale		Disease	Panc cysts	Number	107	yes 1, no 0		Medication	Other antidiarrheals	Number	74	yes 1, no 0
Diet	Milk	Mean	3.29614	7 point scale		Disease	DM	Number	642	yes 1, no 0		Medication	Aminosalicylic acid and similar agents	Number	168	yes 1, no 0
Diet	Cheese/yogurt	Mean	3.70985	7 point scale		Disease	DM Comorbidities	Number	148	yes 1, no 0		Medication	Amino acids and derivatives	Number	40	yes 1, no 0
Diet	Tofu	Mean	3.22613	7 point scale		Disease	Dyslipidemia	Number	1393	yes 1, no 0		Medication	Vitamin B-complex, other combinations	Number	55	yes 1, no 0
Diet	Natto	Mean	2.87233	7 point scale		Disease	Hypertension	Number	1941	yes 1, no 0		Medication	Ascorbic acid (vitamin C), combinations	Number	88	yes 1, no 0
Diet	Soysauce	Mean	4.46088	7 point scale		Disease	PH ACS	Number	391	yes 1, no 0		Medication	Other plain vitamin preparations	Number	139	yes 1, no 0
Diet	Kimchi	Mean	1.6915	7 point scale		Disease	PH Heart failure	Number	115	yes 1, no 0		Medication	Vitamin B1, plain	Number	31	yes 1, no 0
Diet	Tsukemono	Mean	3.01161	7 point scale		Disease	PH CVD	Number	238	yes 1, no 0		Medication	Vitamin B-complex, plain	Number	17	yes 1, no 0
Diet	Mushroom	Mean	2.89442	7 point scale		Disease	Kidney dialysis	Number	34	yes 1, no 0		Medication	Vitamin D and analogues	Number	294	yes 1, no 0
Diet	Vinegar	Mean	3.18345	7 point scale		Disease	PH PAD	Number	79	yes 1, no 0		Medication	Calcium	Number	51	yes 1, no 0
Diet	Greentea	Mean	4.5	7 point scale		Disease	Asthma	Number	247	yes 1, no 0		Medication	Bile acids and derivatives	Number	179	yes 1, no 0
Diet	Coffee	Mean	4.31786	7 point scale		Disease	COPD	Number	160	yes 1, no 0		Medication	Liver therapy	Number	16	yes 1, no 0
Diet	Softdrink	Mean	2.30176	7 point scale		Disease	Lung cancer	Number	13	yes 1, no 0		Medication	Enzyme preparations	Number	55	yes 1, no 0
Diet	Dressing mayonnaise	Mean	3.98952	7 point scale		Disease	Depression	Number	341	yes 1, no 0		Medication	Alpha glucosidase inhibitors	Number	145	yes 1, no 0
PhysicalActivity	Moderate active	Number	1332	>=60min/Week		Disease	Insomnia	Number	530	yes 1, no 0		Medication	Biguanides	Number	258	yes 1, no 0
PhysicalActivity	Weak active	Number	3595	>=60min/Week		Disease	Dementia	Number	12	yes 1, no 0		Medication	Dipeptidyl peptidase 4 (DPP-4) inhibitors	Number	376	yes 1, no 0
PhysicalActivity	Long sitting	Number	1063/942/626/1567	4 categories (1/2/3/4)		Disease	Hemi paralysis	Number	42	yes 1, no 0		Medication	Sulfonylureas	Number	182	yes 1, no 0
PhysicalActivity	Total mets	Number	1050/1397/585/1166	4 categories (1/2/3/4)		Disease	Rheumatoid arthritis	Number	98	yes 1, no 0		Medication	Glucagon-like peptide-1 (GLP-1) analogues	Number	20	yes 1, no 0
						Disease	Collagen disease	Number	214	yes 1, no 0		Medication	Other blood glucose lowering drugs, excl. insulins	Number	64	yes 1, no 0
						Disease	Allergic disease	Number	538	yes 1, no 0		Medication	Sodium-glucose co-transporter 2 (SGLT2) inhibitors	Number	33	yes 1, no 0
						Disease	HIV infection	Number	129	yes 1, no 0		Medication	Thiazolidinediones	Number	44	yes 1, no 0
						Disease	Prostate cancer	Number	31	yes 1, no 0		Medication	Insulins and analogues for injection, fast-acting	Number	40	yes 1, no 0
						Disease	Breast cancer	Number	20	yes 1, no 0		Medication	Insulins and analogues for injection, long-acting	Number	100	yes 1, no 0
						Disease	Other solid cancer	Number	30	yes 1, no 0		Medication	HMG CoA reductase inhibitors	Number	1194	yes 1, no 0
						Disease	Blood cancer	Number	25	yes 1, no 0		Medication	Other lipid modifying agents	Number	240	yes 1, no 0
							Abbreviation; PH, past history					Medication	Fibrates	Number	113	yes 1, no 0
												Medication	ACE inhibitors, plain	Number	94	yes 1, no 0
												Medication	Angiotensin II antagonists, plain	Number	1169	yes 1, no 0
												Medication	Alpha-adrenoreceptor antagonists	Number	321	yes 1, no 0
												Medication	Beta blocking agents, selective	Number	238	yes 1, no 0
												Medication	Beta blocking agents, non-selective	Number	11	yes 1, no 0
												Medication	Alpha and beta blocking agents	Number	136	yes 1, no 0
												Medication	Dihydropyridine derivatives	Number	1219	yes 1, no 0
												Medication	Other selective calcium channel blockers with mainly vascular effects	Number	99	yes 1, no 0
												Medication	Phenylalkylamine derivatives	Number	62	yes 1, no 0
												Medication	Benzothiazepine derivatives	Number	56	yes 1, no 0
												Medication	Sulfonamides, plain	Number	191	yes 1, no 0
												Medication	Aldosterone antagonists	Number	78	yes 1, no 0
												Medication	Thiazides, plain	Number	113	yes 1, no 0
												Medication	Enzymes	Number	17	yes 1, no 0
												Medication	Ergot alkaloids	Number	14	yes 1, no 0
												Medication	Corticosteroids	Number	25	yes 1, no 0
												Medication	Digitalis glycosides	Number	30	yes 1, no 0
												Medication	Organic nitrates	Number	81	yes 1, no 0
												Medication	Antiarrhythmics, class Ib	Number	12	yes 1, no 0
												Medication	Antiarrhythmics, class Ic	Number	32	yes 1, no 0
												Medication	Antiarrhythmics, class III	Number	13	yes 1, no 0
												Medication	Other cardiac preparations	Number	36	yes 1, no 0
												Medication	Other vasodilators used in cardiac diseases	Number	57	yes 1, no 0
												Medication	Platelet aggregation inhibitors excl. heparin	Number	723	yes 1, no 0
												Medication	Direct factor Xa inhibitors	Number	118	yes 1, no 0
												Medication	Direct thrombin inhibitors	Number	12	yes 1, no 0
												Medication	Vitamin K antagonists	Number	120	yes 1, no 0
												Medication	Iron in combination with folic acid	Number	51	yes 1, no 0
												Medication	Iron trivalent, oral preparations	Number	86	yes 1, no 0
												Medication	Folic acid and derivatives	Number	62	yes 1, no 0
												Medication	Vitamin B12	Number	254	yes 1, no 0
												Medication	Amino acids	Number	70	yes 1, no 0
												Medication	Proteinase inhibitors	Number	27	yes 1, no 0
												Medication	Other systemic hemostatics	Number	12	yes 1, no 0
												Medication	Calcineurin inhibitors	Number	34	yes 1, no 0
												Medication	Other immunosuppressants	Number	107	yes 1, no 0
												Medication	Protein kinase inhibitors	Number	14	yes 1, no 0
												Medication	Pyrimidine analogues	Number	28	yes 1, no 0
												Medication	Anti-androgens	Number	17	yes 1, no 0
												Medication	Aromatase inhibitors	Number	12	yes 1, no 0
												Medication	Testosterone-5-alpha reductase inhibitors	Number	46	yes 1, no 0
												Medication	Drugs for urinary frequency and incontinence	Number	147	yes 1, no 0
												Medication	Drugs used in erectile dysfunction	Number	10	yes 1, no 0
												Medication	Natural and semisynthetic estrogens, plain	Number	13	yes 1, no 0
												Medication	Selective estrogen receptor modulators	Number	43	yes 1, no 0
												Medication	Thyroid hormones	Number	89	yes 1, no 0
												Medication	Glucocorticoids	Number	383	yes 1, no 0
												Medication	Sulfur-containing imidazole derivatives	Number	17	yes 1, no 0
												Medication	Penicillamine and similar agents	Number	15	yes 1, no 0
												Medication	Acetic acid derivatives and related substances	Number	255	yes 1, no 0
												Medication	Oxicams	Number	14	yes 1, no 0
												Medication	Propionic acid derivatives	Number	17	yes 1, no 0
												Medication	Coxibs	Number	90	yes 1, no 0
												Medication	Other centrally acting agents	Number	67	yes 1, no 0
												Medication	Preparations inhibiting uric acid production	Number	427	yes 1, no 0
												Medication	Preparations increasing uric acid excretion	Number	26	yes 1, no 0
												Medication	Preparations with no effect on uric acid metabolism	Number	10	yes 1, no 0
												Medication	Bisphosphonates	Number	202	yes 1, no 0
												Medication	Other drugs affecting bone structure and mineralization	Number	12	yes 1, no 0
												Medication	Anticholinergics	Number	65	yes 1, no 0
												Medication	Adrenergics in combination with anticholinergics incl. triple combinations with corticosteroids	Number	30	yes 1, no 0
												Medication	Leukotriene receptor antagonists	Number	132	yes 1, no 0
												Medication	Selective beta-2-adrenoreceptor agonists	Number	189	yes 1, no 0
												Medication	Xanthines	Number	58	yes 1, no 0
												Medication	Antiallergic agents, excl. corticosteroids	Number	91	yes 1, no 0
												Medication	Piperazine derivatives	Number	75	yes 1, no 0
												Medication	Substituted alkylamines	Number	61	yes 1, no 0
												Medication	Other antihistamines for systemic use	Number	330	yes 1, no 0
												Medication	Phenothiazine derivatives	Number	16	yes 1, no 0
												Medication	Mucolytics	Number	235	yes 1, no 0
												Medication	Opium alkaloids and derivatives	Number	77	yes 1, no 0
												Medication	Other cough suppressants	Number	14	yes 1, no 0
												Medication	Other opioids	Number	59	yes 1, no 0
												Medication	Anilides	Number	161	yes 1, no 0
												Medication	Salicylic acid and derivatives	Number	52	yes 1, no 0
												Medication	Other antiepileptics	Number	145	yes 1, no 0
												Medication	Selective serotonin (5HT1) agonists	Number	10	yes 1, no 0
												Medication	Barbiturates and derivatives	Number	10	yes 1, no 0
												Medication	Benzodiazepine derivatives	Number	587	yes 1, no 0
												Medication	Carboxamide derivatives	Number	11	yes 1, no 0
												Medication	Fatty acid derivatives	Number	27	yes 1, no 0
												Medication	Dopa and dopa derivatives	Number	13	yes 1, no 0
												Medication	Dopamine agonists	Number	12	yes 1, no 0
												Medication	Tertiary amines	Number	10	yes 1, no 0
												Medication	Other nervous system drugs	Number	36	yes 1, no 0
												Medication	Anticholinesterases	Number	24	yes 1, no 0
												Medication	Antivertigo preparations	Number	34	yes 1, no 0
												Medication	Other antidepressants	Number	61	yes 1, no 0
												Medication	Non-selective monoamine reuptake inhibitors	Number	14	yes 1, no 0
												Medication	Selective serotonin reuptake inhibitors	Number	52	yes 1, no 0
												Medication	Benzamides	Number	25	yes 1, no 0
												Medication	Other antipsychotics	Number	22	yes 1, no 0
												Medication	Diazepines, oxazepines, thiazepines and oxepines	Number	18	yes 1, no 0
												Medication	Phenothiazines with aliphatic side-chain	Number	10	yes 1, no 0
												Medication	Benzodiazepine related drugs	Number	248	yes 1, no 0
												Medication	Melatonin receptor agonists	Number	27	yes 1, no 0
												Medication	Other hypnotics and sedatives	Number	33	yes 1, no 0
												Medication	Other dermatologicals	Number	15	yes 1, no 0
												Medication	Drugs for treatment of hyperkalemia and hyperphosphatemia	Number	45	yes 1, no 0
												Medication	Herbal medicine	Number	458	yes 1, no 0
												Medication	Penicillins with extended spectrum	Number	102	yes 1, no 0
												Medication	First-generation cephalosporins	Number	30	yes 1, no 0
												Medication	Second-generation cephalosporins	Number	37	yes 1, no 0
												Medication	Third-generation cephalosporins	Number	90	yes 1, no 0
												Medication	Other cephalosporins and penems	Number	21	yes 1, no 0
												Medication	Fluoroquinolones	Number	103	yes 1, no 0
												Medication	Macrolides	Number	194	yes 1, no 0
												Medication	Intermediate-acting sulfonamides	Number	59	yes 1, no 0
												Medication	Trimethoprim and derivatives	Number	59	yes 1, no 0
												Medication	Antibiotics	Number	17	yes 1, no 0
												Medication	Triazole derivatives	Number	10	yes 1, no 0
												Medication	Nucleoside and nucleotide reverse transcriptase inhibitors	Number	72	yes 1, no 0
												Medication	Nucleosides and nucleotides excl. reverse transcriptase inhibitors	Number	27	yes 1, no 0
												Medication	Non-nucleoside reverse transcriptase inhibitors	Number	14	yes 1, no 0
												Medication	Protease inhibitors	Number	36	yes 1, no 0
												Medication	Antivirals for treatment of HIV infections, combinations	Number	59	yes 1, no 0
												Medication	Other antivirals	Number	76	yes 1, no 0
												Medication	Nitroimidazole derivatives	Number	14	yes 1, no 0
