# Supplementary material for: Extensive gut virome variation and its associations with host and environmental factors in a population-level cohort
Source: Nat Commun. 2022 Sep 6;13:5252. doi: 10.1038/s41467-022-32832-w (PMC9448778; doi:10.1038/s41467-022-32832-w)
Supplement: Supplementary file 6 — Supplementary data 3 [file 41467_2022_32832_MOESM6_ESM.xlsx]

## Sheet: S3
Supplementary Data 3 | List of VHGs and plasmid related genes used in the viral detection pipeline
Pfam ID	Name	Description	Specificity
PF01065.19	Adeno_hexon	Hexon, adenovirus major coat protein, N-terminal domain	Phage
PF03678.14	Adeno_hexon_C	Hexon, adenovirus major coat protein, C-terminal domain	Phage
PF17290.2	Arena_ncap_C	Arenavirus nucleocapsid C-terminal domain	Phage
PF00843.17	Arena_nucleocap	Arenavirus nucleocapsid N-terminal domain	Phage
PF01481.16	Arteri_nucleo	Arterivirus nucleocapsid protein	Phage
PF03115.14	Astro_capsid_N	Astrovirus capsid protein precursor	Phage
PF12226.8	Astro_capsid_p	Turkey astrovirus capsid protein	Phage
PF16580.5	Astro_capsid_p2	C-terminal tail of astrovirus capsid projection or spike	Phage
PF05073.12	Baculo_p24	Baculovirus P24 capsid protein	Phage
PF04501.12	Baculo_VP39	Baculovirus major capsid protein VP39	Phage
PF08475.10	Baculo_VP91_N	Viral capsid protein 91 N-terminal	Phage
PF01318.18	Bromo_coat	Bromovirus coat protein	Phage
PF00952.17	Bunya_nucleocap	Bunyavirus nucleocapsid (N) protein	Phage
PF00915.20	Calici_coat	Calicivirus coat protein	Phage
PF08435.11	Calici_coat_C	Calicivirus coat protein C-terminal	Phage
PF11729.8	Capsid-VNN	Nodavirus capsid protein	Phage
PF16903.5	Capsid_N	Major capsid protein N-terminus	Phage
PF04451.12	Capsid_NCLDV	Large eukaryotic DNA virus major capsid protein	Phage
PF17071.5	Capsid_VP7	Outer capsid protein VP7	Phage
PF08462.10	Carmo_coat_C	Carmovirus coat protein	Phage
PF02413.17	Caudo_TAP	Caudovirales tail fibre assembly protein, lambda gpK	Phage
PF16838.5	Caud_tail_N	Caudoviral major tail protein N-terminus	Phage
PF02443.15	Circo_capsid	Circovirus capsid protein	Phage
PF01785.17	Closter_coat	Closterovirus coat protein	Phage
PF10389.9	CoatB	Bacteriophage coat protein B	Phage
PF07484.12	Collar	Phage Tail Collar Domain	Phage
PF03187.14	Corona_I	Corona nucleocapsid I protein	Phage
PF00937.18	Corona_nucleoca	Coronavirus nucleocapsid protein	Phage
PF08762.10	CRPV_capsid	CRPV capsid protein like	Phage
PF00760.18	Cucumo_coat	Cucumovirus coat protein	Phage
PF02336.15	Denso_VP4	Capsid protein VP4	Phage
PF11053.8	DNA_Packaging	Terminase DNA packaging enzyme	Phage
PF09393.10	DUF2001	Phage tail tube protein	Phage
PF11818.8	DUF3340	C-terminal domain of tail specific protease (DUF3340)	Phage
PF12571.8	DUF3751	Phage tail-collar fibre protein	Phage
PF05880.11	Fiji_64_capsid	Fijivirus 64 kDa capsid protein	Phage
PF01003.19	Flavi_capsid	Flavivirus capsid protein C	Phage
PF08358.10	Flexi_CP_N	Carlavirus coat	Phage
PF00607.20	Gag_p24	Gag gene protein p24 (core nucleocapsid protein)	Phage
PF00844.18	Gemini_coat	Geminivirus coat protein/nuclear export factor BR1 family	Phage
PF09089.10	gp12-short_mid	Phage short tail fibre protein gp12, middle domain	Phage
PF07068.11	Gp23	Major capsid protein Gp23	Phage
PF17388.2	GP24_25	Tail assembly gene products 24 & 25	Phage
PF12604.8	gp37_C	Tail fibre protein gp37 C terminal	Phage
PF05268.11	GP38	Phage tail fibre adhesin Gp38	Phage
PF17594.2	GP57	Phage Tail fiber assembly helper gene product 57	Phage
PF04162.12	Gyro_capsid	Gyrovirus capsid protein (VP1)	Phage
PF00846.18	Hanta_nucleocap	Hantavirus nucleocapsid protein	Phage
PF01543.17	HCV_capsid	Hepatitis C virus capsid protein	Phage
PF12236.8	Head-tail_con	Bacteriophage head to tail connecting protein	Phage
PF06112.11	Herpes_capsid	Gammaherpesvirus capsid protein	Phage
PF03122.14	Herpes_MCP	Herpes virus major capsid protein	Phage
PF01802.17	Herpes_V23	Herpesvirus VP23 like capsid protein	Phage
PF03327.14	Herpes_VP19C	Herpesvirus capsid shell protein VP19C	Phage
PF02444.16	HEV_ORF1	Hepatitis E virus ORF-2 (Putative capsid protein)	Phage
PF04883.12	HK97-gp10_like	Bacteriophage HK97-gp10, putative tail-component	Phage
PF17086.5	HV_small_capsid	Small capsid protein of Herpesviridae	Phage
PF16530.5	IHHNV_capsid	Infectious hypodermal and haematopoietic necrosis virus, capsid	Phage
PF01787.16	Ilar_coat	Ilarvirus coat protein	Phage
PF09220.10	LA-virus_coat	L-A virus, major coat protein	Phage
PF06805.12	Lambda_tail_I	Bacteriophage lambda tail assembly protein I	Phage
PF01819.17	Levi_coat	Levivirus coat protein	Phage
PF00894.18	Luteo_coat	Luteovirus coat protein	Phage
PF06673.11	L_lactis_ph-MCP	Lactococcus lactis bacteriophage major capsid protein	Phage
PF06488.11	L_lac_phage_MSP	Phage tail tube protein	Phage
PF02993.14	MCPVI	Minor capsid protein VI	Phage
PF10665.9	Minor_capsid_1	Minor capsid protein	Phage
PF11114.8	Minor_capsid_2	Minor capsid protein	Phage
PF12691.7	Minor_capsid_3	Minor capsid protein from bacteriophage	Phage
PF06763.11	Minor_tail_Z	Prophage minor tail protein Z (GPZ)	Phage
PF02477.15	Nairo_nucleo	Nucleocapsid N protein	Phage
PF04660.12	Nanovirus_coat	Nanovirus coat protein	Phage
PF03391.15	Nepo_coat	Nepovirus coat protein, central domain	Phage
PF03688.14	Nepo_coat_C	Nepovirus coat protein, C-terminal domain	Phage
PF03689.15	Nepo_coat_N	Nepovirus coat protein, N-terminal domain	Phage
PF11128.8	Nucleocap_ssRNA	Plant viral coat protein nucleocapsid	Phage
PF07267.11	Nucleo_P87	Nucleopolyhedrovirus capsid protein P87	Phage
PF00898.17	Orbi_VP2	Orbivirus outer capsid protein VP2	Phage
PF00901.17	Orbi_VP5	Orbivirus outer capsid protein VP5	Phage
PF00897.17	Orbi_VP7	Orbivirus inner capsid protein VP7	Phage
PF16510.5	P22_portal	Phage P22-like portal protein	Phage
PF11650.8	P22_Tail-4	P22 tail accessory factor	Phage
PF06891.11	P2_Phage_GpR	P2 phage tail completion protein R (GpR)	Phage
PF00973.19	Paramyxo_ncap	Paramyxovirus nucleocapsid protein	Phage
PF00740.18	Parvo_coat	Parvovirus coat protein VP2	Phage
PF08398.10	Parvo_coat_N	Parvovirus coat protein VP1	Phage
PF07230.11	Peptidase_S80	Bacteriophage T4-like capsid assembly protein (Gp20)	Phage
PF09097.10	Phage-tail_1	Baseplate structural protein, domain 1	Phage
PF09096.10	Phage-tail_2	Baseplate structural protein, domain 2	Phage
PF13550.6	Phage-tail_3	Putative phage tail protein	Phage
PF10145.9	PhageMin_Tail	Phage-related minor tail protein	Phage
PF09251.10	PhageP22-tail	Salmonella phage P22 tail-spike	Phage
PF05354.11	Phage_attach	Phage Head-Tail Attachment	Phage
PF05065.13	Phage_capsid	Phage capsid family	Phage
PF09018.11	Phage_Capsid_P3	P3 major capsid protein	Phage
PF03864.15	Phage_cap_E	Phage major capsid protein E	Phage
PF05125.12	Phage_cap_P2	Phage major capsid protein, P2 family	Phage
PF09063.10	Phage_coat	Phage PP7 coat protein	Phage
PF05357.13	Phage_Coat_A	Phage Coat Protein A	Phage
PF05356.11	Phage_Coat_B	Phage Coat protein B	Phage
PF05371.12	Phage_Coat_Gp8	Phage major coat protein, Gp8	Phage
PF05135.13	Phage_connect_1	Phage gp6-like head-tail connector protein	Phage
PF02305.17	Phage_F	Capsid protein (F protein)	Phage
PF03335.13	Phage_fiber	Phage tail fibre repeat	Phage
PF03406.13	Phage_fiber_2	Phage tail fibre repeat	Phage
PF06820.12	Phage_fiber_C	Putative prophage tail fibre C-terminus	Phage
PF06152.11	Phage_min_cap2	Phage minor capsid protein 2	Phage
PF05939.13	Phage_min_tail	Phage minor tail protein	Phage
PF04860.12	Phage_portal	Phage portal protein	Phage
PF05136.13	Phage_portal_2	Phage portal protein, lambda family	Phage
PF05133.14	Phage_prot_Gp6	Phage portal protein, SPP1 Gp6-like	Phage
PF06841.12	Phage_T4_gp19	T4-like virus tail tube protein gp19	Phage
PF03903.13	Phage_T4_gp36	Phage T4 tail fibre	Phage
PF05396.11	Phage_T7_Capsid	Phage T7 capsid assembly protein	Phage
PF03906.14	Phage_T7_tail	Phage T7 tail fibre protein	Phage
PF11836.8	Phage_TAC_11	Phage tail tube protein, GTA-gp10	Phage
PF06199.11	Phage_tail_2	Phage tail tube protein	Phage
PF08813.11	Phage_tail_3	Phage tail tube protein, TTP	Phage
PF05100.12	Phage_tail_L	Phage minor tail protein L	Phage
PF08400.10	phage_tail_N	Prophage tail fibre N-terminal	Phage
PF06223.12	Phage_tail_T	Minor tail protein T	Phage
PF06141.11	Phage_tail_U	Phage minor tail protein U	Phage
PF05489.12	Phage_tail_X	Phage Tail Protein X	Phage
PF10668.9	Phage_terminase	Phage terminase small subunit	Phage
PF07141.11	Phage_term_sma	Putative bacteriophage terminase small subunit	Phage
PF05944.12	Phage_term_smal	Phage small terminase subunit	Phage
PF04630.12	Phage_TTP_1	Phage tail tube protein	Phage
PF16460.5	Phage_TTP_11	Phage tail tube, TTP, lambda-like	Phage
PF16461.5	Phage_TTP_12	Lambda phage tail tube protein, TTP	Phage
PF16463.5	Phage_TTP_13	Phage tail tube protein family	Phage
PF04985.14	Phage_tube	Phage tail tube protein FII	Phage
PF07124.11	Phytoreo_P8	Phytoreovirus outer capsid protein P8	Phage
PF02226.16	Pico_P1A	Picornavirus coat protein (VP4)	Phage
PF03246.13	Pneumo_ncap	Pneumovirus nucleocapsid protein	Phage
PF00718.20	Polyoma_coat	Polyomavirus coat protein	Phage
PF00761.20	Polyoma_coat2	Polyomavirus coat protein	Phage
PF06184.11	Potex_coat	Potexvirus coat protein	Phage
PF00767.18	Poty_coat	Potyvirus coat protein	Phage
PF06605.11	Prophage_tail	Prophage endopeptidase tail	Phage
PF12789.7	PTR	Phage tail repeat like	Phage
PF06593.11	RBDV_coat	Raspberry bushy dwarf virus coat protein	Phage
PF00979.17	Reovirus_cap	Reovirus outer capsid protein, Sigma 3	Phage
PF04582.12	Reo_sigmaC	Reovirus sigma C capsid protein C-terminal domain	Phage
PF17750.1	Reo_sigmaC_M	Reovirus sigma C capsid protein triple beta spiral	Phage
PF00945.18	Rhabdo_ncap	Rhabdovirus nucleocapsid protein	Phage
PF00073.20	Rhv	Picornavirus capsid protein	Phage
PF03035.14	RNA_capsid	Calicivirus putative RNA polymerase/capsid protein	Phage
PF05868.11	Rotavirus_VP7	Rotavirus major outer capsid protein VP7	Phage
PF00980.17	Rota_Capsid_VP6	Rotavirus major capsid protein VP6	Phage
PF05750.11	Rubella_Capsid	Rubella capsid protein	Phage
PF05709.11	Sipho_tail	Phage tail protein	Phage
PF16855.5	Soc	Small outer capsid protein	Phage
PF12193.8	Sulf_coat_C	Sulfolobus virus coat protein C terminal	Phage
PF14928.6	S_tail_recep_bd	Short tail fibre protein receptor-binding domain	Phage
PF11091.8	T4_tail_cap	Tail-tube assembly protein	Phage
PF09684.10	Tail_P2_I	Phage tail protein (Tail_P2_I)	Phage
PF18668.1	Tail_spike_N	Tail spike TSP1/Gp66 receptor binding N-terminal domain	Phage
PF10618.9	Tail_tube	Phage tail tube protein	Phage
PF17091.5	Tail_VII	Inovirus G7P protein	Phage
PF09718.10	Tape_meas_lam_C	Lambda phage tail tape-measure protein (Tape_meas_lam_C)	Phage
PF09300.10	Tecti-min-caps	Tectiviridae, minor capsid	Phage
PF05733.11	Tenui_N	Tenuivirus/Phlebovirus nucleocapsid protein	Phage
PF04876.12	Tenui_NCP	Tenuivirus major non-capsid protein	Phage
PF03354.15	Terminase_1	Phage Terminase	Phage
PF03592.16	Terminase_2	Terminase small subunit	Phage
PF04466.13	Terminase_3	Phage terminase large subunit	Phage
PF17288.2	Terminase_3C	Terminase RNAseH like domain	Phage
PF05119.12	Terminase_4	Phage terminase, small subunit	Phage
PF06056.12	Terminase_5	Putative ATPase subunit of terminase (gpP-like)	Phage
PF03237.15	Terminase_6	Terminase-like family	Phage
PF17289.2	Terminase_6C	Terminase RNaseH-like domain	Phage
PF05876.12	Terminase_GpA	Phage terminase large subunit (GpA)	Phage
PF00721.21	TMV_coat	Virus coat protein (TMV like)	Phage
PF03898.13	TNV_CP	Satellite tobacco necrosis virus coat protein	Phage
PF01533.16	Tospo_nucleocap	Tospovirus nucleocapsid protein	Phage
PF05518.11	Totivirus_coat	Totivirus coat protein	Phage
PF05892.11	Tricho_coat	Trichovirus coat protein	Phage
PF17804.1	TSP_NTD	Tail specific protease N-terminal domain	Phage
PF00983.18	Tymo_coat	Tymovirus coat protein	Phage
PF00426.18	VP4_haemagglut	Outer Capsid protein VP4 (Hemagglutinin) Concanavalin-like domain	Phage
PF12264.8	Waikav_capsid_1	Waikavirus capsid protein 1	Phage
PF11740.8	KfrA_N	Plasmid replication region DNA-binding N-term	Plasmid
PF03389.15	MobA_MobL	MobA/MobL family	Plasmid
PF01076.19	Mob_Pre	Plasmid recombination enzyme	Plasmid
PF10609.9	ParA	NUBPL iron-transfer P-loop NTPase	Plasmid
PF10623.9	PilI	Plasmid conjugative transfer protein PilI	Plasmid
PF01672.16	Plasmid_parti	Putative plasmid partition protein	Plasmid
PF04796.12	RepA_C	Plasmid encoded RepA protein	Plasmid
PF07506.11	RepB	RepB plasmid partitioning protein	Plasmid
PF06504.11	RepC	Replication protein C (RepC)	Plasmid
PF01719.17	Rep_2	Plasmid replication protein	Plasmid
PF01051.21	Rep_3	Initiator Replication protein	Plasmid
PF11130.8	TraC_F_IV	F pilus assembly Type-IV secretion system for plasmid transfer	Plasmid
PF13728.6	TraF	F plasmid transfer operon protein	Plasmid
PF13729.6	TraF_2	F plasmid transfer operon, TraF, protein	Plasmid
PF10624.9	TraS	Plasmid conjugative transfer entry exclusion protein TraS	Plasmid
PF04610.14	TrbL	TrbL/VirB6 plasmid conjugal transfer protein	Plasmid
PF07996.11	T4SS	Type IV secretion system proteins	Plasmid
PF02534.14	T4SS-DNA_transf	Type IV secretory system Conjugative DNA transfer	Plasmid
PF16932.5	T4SS_TraI	Type IV secretory system, conjugal DNA-protein transfer	Plasmid
