# Supplementary material for: Extensive gut virome variation and its associations with host and environmental factors in a population-level cohort
Source: Nat Commun. 2022 Sep 6;13:5252. doi: 10.1038/s41467-022-32832-w (PMC9448778; doi:10.1038/s41467-022-32832-w)
Supplement: Supplementary file 7 — Supplementary data 4 [file 41467_2022_32832_MOESM7_ESM.xlsx]

## Sheet: S4
Supplementary Data 4 | Sequence statistics of the phage genomes in the catalogue
Contig	vOTU	VC	Genome size	GC content	Circular/Linear	# of CRISPR spacer hits	DeepVirFinder p-value	checkV quality
0001_71808	1104	1	63762	0.365923	Linear	4	0.00547624	Medium-quality
0003_17162	928	2	48847	0.44277	Linear	2	0.034878	Medium-quality
0004_16249	497	3	33397	0.461479	Linear	7	0.00109525	High-quality
0007_29284	481	4	28957	0.447353	Linear	29	0.00507969	Medium-quality
0008_99927	1004	5	96989	0.36101	Circular	0	0	High-quality
0009_103019	1088	6	93763	0.314218	Circular	24	0.0072513	High-quality
0009_11920	24	7	11428	0.436559	Linear	10	0	High-quality
0009_37923	875	8	53242	0.446095	Linear	3	0.00464537	High-quality
0012_27933	195	9	19733	0.613085	Linear	12	0.00304026	Medium-quality
0012_76953	987	10	96796	0.455639	Linear	16	0.0409396	High-quality
0013_37470	487	11	49214	0.460418	Linear	241	0.000623159	High-quality
0013_38796	870	12	52545	0.396251	Linear	49	0.0155601	Medium-quality
0017_16656	384	13	51763	0.581535	Linear	2	0.0204698	High-quality
0017_28354	337	14	25915	0.472738	Linear	9	0.0202243	Medium-quality
0017_55721	388	15	52474	0.615924	Linear	152	0.020923	High-quality
0017_62239	252	16	47587	0.440498	Linear	20	0.000302138	High-quality
0017_69982	928	2	48061	0.427894	Linear	10	0.0382582	Medium-quality
0019_38567	772	17	13018	0.494008	Linear	53	0.0291563	High-quality
0019_86538	661	18	25724	0.54731	Linear	2	0.0379749	Medium-quality
0021_9110	974	19	96143	0.291691	Circular	0	0.00373895	Medium-quality
0022_35642	975	19	91991	0.289485	Linear	6	0.00541959	Complete
0024_74167	353	20	58542	0.401285	Linear	188	0.00963064	High-quality
0025_46912	685	21	28301	0.401823	Linear	32	0.016221	Medium-quality
0025_61201	438	22	42300	0.428605	Linear	324	0.02385	High-quality
0026_22951	598	18	30586	0.545773	Linear	76	0.0049475	Complete
0029_61813	1070	4	36943	0.43245	Circular	135	0.00152957	High-quality
0031_29132	928	2	56575	0.429872	Linear	8	0.028722	Medium-quality
0031_31559	864	23	53311	0.441166	Linear	15	0.0026437	High-quality
0031_32795	935	24	42523	0.430308	Linear	5	0.00026437	Medium-quality
0031_43577	1098	1	84955	0.344994	Linear	2	0.0140683	High-quality
0033_114792	959	25	41425	0.385444	Circular	2	0.00727019	High-quality
0037_73673	435	26	42366	0.51048	Linear	433	0.0478888	Medium-quality
0037_76644	383	13	33891	0.578413	Linear	9	0.00787446	Medium-quality
0037_82606	275	27	38312	0.369728	Linear	0	0.00938515	Medium-quality
0038_62512	586	28	16860	0.620047	Linear	59	0.0356711	High-quality
0041_23188	1251	29	42579	0.35231	Linear	0	0.0348969	High-quality
0041_694	287	30	39726	0.453481	Linear	670	0.0300438	Medium-quality
0042_41528	673	31	37449	0.404764	Linear	1	0.00717577	High-quality
0042_47825	682	32	39369	0.390841	Linear	0	0.0189025	High-quality
0042_48163	677	32	32013	0.388342	Linear	4	0.0119911	High-quality
0043_84002	870	12	71483	0.39131	Linear	167	0.0176939	Complete
0049_62566	644	18	30101	0.546228	Circular	5	0.028873	High-quality
0051_9151	160	33	48614	0.396264	Circular	310	0.017033	High-quality
0052_109530	386	34	34531	0.538473	Linear	0	0.017524	Medium-quality
0052_112881	411	13	56034	0.540493	Linear	106	0.021735	High-quality
0052_34303	419	13	47114	0.553806	Linear	6	0.0418083	Medium-quality
0052_69990	524	35	61709	0.404998	Linear	30	0.000623159	High-quality
0053_29449	324	27	46945	0.504676	Linear	3	0.0159189	Medium-quality
0056_12922	974	19	94157	0.292862	Linear	6	0.00355012	Medium-quality
0056_73911	258	22	38630	0.462568	Linear	86	0.0123876	High-quality
0057_17260	483	4	41148	0.45001	Linear	291	0.00426769	High-quality
0057_5553	913	36	49981	0.44651	Linear	2	0.0398633	High-quality
0058_7072	1012	37	127518	0.383052	Linear	38	0.00203943	High-quality
0060_39097	928	2	66927	0.43277	Linear	13	0.032612	High-quality
0060_59341	974	19	93508	0.292831	Linear	6	0.00370119	Medium-quality
0061_26424	993	38	28782	0.481412	Linear	94	0.00570285	Medium-quality
0061_66579	990	39	53972	0.503483	Linear	23	0.0171085	High-quality
0061_7387	40	7	11994	0.369018	Linear	7	0	High-quality
0062_79829	1187	40	76131	0.442803	Circular	0	0.000566508	High-quality
0067_46251	391	15	48392	0.553108	Linear	13	0.020923	High-quality
0067_50229	523	35	51316	0.401649	Linear	17	0.000585392	Medium-quality
0067_62094	334	41	42182	0.426011	Linear	40	0.0195256	High-quality
0068_92630	928	2	65006	0.436621	Linear	9	0.0351424	High-quality
0068_97543	974	19	98665	0.292566	Circular	0	0.0034557	High-quality
0070_22537	1273	42	34392	0.467638	Linear	7	0.0081766	High-quality
0070_55922	844	43	380753	0.27709	Linear	55	0	High-quality
0070_68283	1269	44	13434	0.385887	Linear	0	0.00300249	Medium-quality
0070_74727	1190	45	69300	0.310274	Linear	0	0.00464537	Medium-quality
0070_76306	131	46	81609	0.376993	Linear	0	0.00151069	Medium-quality
0070_83119	1262	47	37821	0.452579	Circular	3	0.0148425	High-quality
0070_9493	797	44	15085	0.384024	Linear	0	0.00619382	Medium-quality
0074_46045	201	9	27028	0.636599	Linear	13	0.0158811	High-quality
0075_30872	568	28	15113	0.624231	Linear	31	0.0145215	High-quality
0078_14383	544	48	41452	0.386543	Linear	23	0.00296473	High-quality
0078_63247	160	33	52977	0.400608	Linear	318	0.020111	High-quality
0079_111034	497	3	36118	0.45739	Linear	7	0.00355012	High-quality
0079_81810	383	13	34256	0.579898	Linear	8	0.00972505	Medium-quality
0079_98534	338	14	26325	0.428452	Linear	6	0.000887529	Medium-quality
0083_15532	225	49	33048	0.560579	Linear	7	0.0236045	High-quality
0084_122473	335	41	31347	0.412894	Linear	33	0.0266636	Medium-quality
0085_67569	470	50	49210	0.379415	Circular	50	0.0166365	Medium-quality
0085_8353	301	51	48221	0.44603	Linear	3	0.0119156	Medium-quality
0086_14428	177	52	37976	0.53963	Linear	0	0.020772	Medium-quality
0086_36352	996	38	41050	0.470938	Linear	152	0.00674145	High-quality
0087_18739	889	53	87234	0.39746	Linear	41	0.00394667	High-quality
0090_1638	886	54	114309	0.355361	Linear	2	0.00545736	High-quality
0090_47442	933	24	56881	0.385542	Linear	27	0.00581615	High-quality
0090_62212	913	36	42796	0.450953	Linear	1	0.0391079	High-quality
0090_87152	974	19	93945	0.291607	Circular	1	0.0058728	Medium-quality
0093_24408	461	30	46684	0.409798	Circular	769	0.0179394	High-quality
0093_3668	933	24	59889	0.390606	Linear	27	0.0147292	High-quality
0094_103040	647	18	28772	0.548763	Circular	3	0.0345948	High-quality
0095_57506	324	27	60834	0.521583	Linear	9	0.0179961	Complete
0097_110748	139	55	32206	0.502205	Linear	0	0.0457172	Medium-quality
0101_11130	78	56	90822	0.481403	Linear	35	0.0173163	Medium-quality
0101_20925	1192	57	23691	0.360812	Linear	0	0.0157489	Medium-quality
0101_25998	1206	58	51011	0.517633	Circular	0	0.00558955	High-quality
0103_1377	587	28	16806	0.620671	Linear	47	0.0372385	High-quality
0104_34676	1244	59	23944	0.584656	Linear	29	0.0147859	Medium-quality
0105_41024	487	11	51644	0.460228	Linear	243	0.00294584	High-quality
0105_87174	974	19	94120	0.290268	Linear	6	0.00745902	Complete
0108_16943	391	15	34717	0.559294	Linear	12	0.013785	Medium-quality
0112_74871	935	24	59755	0.423496	Linear	9	0.00302138	High-quality
0113_102847	569	28	16521	0.596695	Circular	68	0.00224715	High-quality
0113_38692	880	54	107980	0.373282	Linear	6	0.00152957	High-quality
0114_64000	391	15	45622	0.553571	Linear	15	0.024171	High-quality
0114_71899	1095	1	85329	0.356913	Circular	3	0.00523076	High-quality
0114_839	432	26	40841	0.486594	Linear	7	0.010877	Medium-quality
0116_121510	65	60	44339	0.511987	Circular	0	0.00938515	High-quality
0116_72191	258	22	32444	0.468592	Linear	74	0.00989501	Medium-quality
0118_35544	928	2	61169	0.432409	Linear	6	0.0198278	High-quality
0118_50275	391	15	49662	0.552294	Linear	13	0.0288164	High-quality
0118_98927	264	61	15857	0.374976	Circular	0	0.00915855	Low-quality
0119_25954	1058	62	64686	0.43184	Linear	42	0.0397122	High-quality
0122_104628	1079	6	97628	0.329147	Circular	0	0.00823325	High-quality
0122_104630	974	19	97457	0.291739	Circular	1	0.0033424	Medium-quality
0122_83302	379	63	40065	0.551129	Linear	54	0.0347269	Medium-quality
0123_40637	974	19	91171	0.29041	Linear	6	0.00574061	Medium-quality
0124_7787	933	24	56528	0.38611	Linear	25	0.00549513	High-quality
0127_56447	589	18	29119	0.546791	Linear	47	0.00761009	High-quality
0127_85112	1145	64	17981	0.529948	Linear	61	0.0154657	Complete
0130_9291	82	65	34391	0.473612	Linear	2	0.0342737	Medium-quality
0133_54635	410	13	59451	0.554759	Linear	21	0.0195634	High-quality
0134_118594	864	23	52033	0.446236	Circular	15	0.00304026	High-quality
0134_121204	305	51	62423	0.4705	Circular	0	0.0101783	High-quality
0134_121206	1274	66	35545	0.30972	Circular	0	0.00319133	Medium-quality
0134_16820	777	44	15929	0.366125	Linear	1	0.000623159	Medium-quality
0134_87160	427	67	59956	0.571436	Linear	152	0.0422426	High-quality
0137_39412	582	28	16995	0.616475	Linear	38	0.0418461	High-quality
0137_62667	1073	6	94105	0.323915	Circular	0	0.0128031	High-quality
0138_31247	978	19	92411	0.291459	Circular	0	0.00823325	Medium-quality
0139_12998	864	23	51348	0.445568	Linear	15	0.00124632	High-quality
0139_47263	218	68	30603	0.645035	Linear	5	0.0295528	Medium-quality
0140_37602	160	33	50067	0.393613	Linear	313	0.0189025	High-quality
0147_53799	870	12	70741	0.392629	Linear	146	0.0190724	High-quality
0147_99969	928	2	67601	0.442479	Linear	10	0.0441876	High-quality
0148_91473	697	69	36842	0.423674	Linear	17	0.0155412	High-quality
0152_43866	767	17	13613	0.497172	Linear	64	0.0341982	High-quality
0155_18253	1257	70	23809	0.365492	Linear	4	0.0158433	Medium-quality
0157_3116	483	4	43432	0.445179	Linear	264	0.00740237	High-quality
0157_80384	60	60	42451	0.508728	Circular	0	0.00668479	High-quality
0158_45236	913	36	42444	0.452479	Linear	1	0.036993	High-quality
0159_71066	143	55	29777	0.495147	Linear	0	0.0158433	Medium-quality
0160_16570	974	19	73898	0.29354	Linear	6	0.00226603	Medium-quality
0164_45238	737	21	43705	0.420432	Linear	104	0.00745902	High-quality
0166_53610	928	2	65463	0.431435	Linear	9	0.021905	High-quality
0166_61905	598	18	30906	0.541869	Linear	84	0.00581615	High-quality
0168_20074	974	19	97370	0.291342	Linear	7	0.00581615	Medium-quality
0168_72217	577	28	13697	0.638461	Linear	57	0.0280988	Medium-quality
0170_57348	1093	1	74375	0.343341	Linear	28	0.00796888	Medium-quality
0171_129432	1060	62	63030	0.441266	Linear	44	0.0390135	High-quality
0171_98829	219	68	35439	0.645193	Linear	4	0.0294962	High-quality
0172_31350	258	22	39398	0.459313	Linear	101	0.0119533	High-quality
0174_17081	194	9	27430	0.612176	Circular	26	0.00781781	High-quality
0174_27282	253	71	34265	0.433095	Linear	2	0.0376161	Medium-quality
0174_31449	1150	72	16544	0.489422	Linear	252	0.00625047	Medium-quality
0174_55040	974	19	96320	0.291663	Circular	2	0.00190724	Medium-quality
0175_17429	1238	73	19430	0.417808	Linear	14	0.00645819	Complete
0177_6197	870	12	72109	0.391227	Linear	161	0.00900748	High-quality
0179_114602	1034	74	137915	0.380495	Linear	1	0.0152579	High-quality
0180_24482	1093	1	85023	0.346306	Linear	24	0.00583503	High-quality
0182_87241	686	21	31859	0.392574	Linear	48	0.0149747	Medium-quality
0182_87539	687	31	29955	0.387348	Linear	65	0.0161077	Medium-quality
0188_13206	1156	72	15728	0.500699	Linear	184	0.00677921	Medium-quality
0188_41570	974	19	96447	0.292306	Linear	6	0.00224715	Medium-quality
0189_30454	497	3	36943	0.461874	Linear	6	0.0114057	High-quality
0189_75999	928	2	63381	0.435083	Linear	12	0.0257006	High-quality
0193_88175	481	4	39807	0.442184	Linear	50	0.00728907	High-quality
0194_81458	928	2	66430	0.431733	Linear	12	0.022547	High-quality
0195_16858	106	75	32924	0.519894	Linear	0	0.0203376	High-quality
0195_9993	874	8	52840	0.44419	Linear	3	0.00394667	High-quality
0196_40942	388	15	41287	0.625936	Linear	116	0.010877	Medium-quality
0196_54128	816	76	36802	0.292049	Circular	0	0.0120855	High-quality
0199_33993	1093	1	85436	0.344562	Linear	20	0.00859204	High-quality
0201_73653	1074	6	96268	0.321187	Circular	0	0.0084032	High-quality
0202_76841	388	15	47848	0.627508	Linear	172	0.00874311	High-quality
0202_96969	99	77	46663	0.459293	Circular	0	0.0160699	High-quality
0202_96970	265	61	30951	0.3754	Circular	2	0.00615605	High-quality
0205_19749	1121	1	85919	0.362714	Linear	14	0.00677921	Complete
0205_60149	160	33	47319	0.397747	Linear	316	0.0193368	High-quality
0208_1293	465	30	46156	0.411214	Linear	615	0.0118778	High-quality
0208_16770	365	11	49289	0.566475	Linear	34	0.0452829	Medium-quality
0208_19493	427	67	45252	0.575488	Linear	104	0.0262104	Medium-quality
0208_26661	1250	78	25404	0.475988	Linear	2	0.01573	Medium-quality
0208_68228	379	63	45523	0.546493	Linear	66	0.0291185	Medium-quality
0209_31833	443	22	39898	0.42358	Linear	399	0.0128408	High-quality
0209_4503	341	14	24045	0.442254	Linear	0	0.0119533	Medium-quality
0211_70456	974	19	96567	0.291621	Linear	3	0.00502304	Medium-quality
0213_15722	966	25	43272	0.404003	Circular	37	0.00972505	High-quality
0214_78903	391	15	41012	0.559227	Linear	11	0.0122366	Medium-quality
0215_6533	530	34	42866	0.491952	Linear	1	0.0388813	Medium-quality
0220_11653	532	34	53588	0.49067	Linear	5	0.00643931	High-quality
0220_17114	959	25	31631	0.385571	Linear	0	0.00983836	Medium-quality
0221_17279	389	15	38182	0.639778	Linear	21	0.0106692	Medium-quality
0222_25071	928	2	64791	0.433903	Linear	8	0.0209797	High-quality
0223_88008	1218	79	54973	0.519128	Linear	0	0.00891306	Medium-quality
0223_91779	1182	80	63678	0.564873	Linear	0	0.0206587	High-quality
0224_38605	217	81	32811	0.684313	Linear	0	0.0305914	High-quality
0225_70099	974	19	76446	0.292429	Linear	4	0.00249264	Medium-quality
0228_51394	560	82	32691	0.611881	Linear	86	0.0412984	Medium-quality
0229_52881	82	65	31730	0.472896	Linear	0	0.0402787	Medium-quality
0230_57169	578	28	17939	0.628184	Linear	36	0.0333673	High-quality
0233_25683	928	2	65022	0.432761	Linear	12	0.0290996	High-quality
0234_34313	162	33	44903	0.393782	Linear	242	0.032763	High-quality
0235_100860	974	19	83382	0.293361	Linear	4	0.00389002	Medium-quality
0237_76250	864	23	37039	0.45093	Linear	14	0.00245487	Medium-quality
0238_1452	383	13	44308	0.581543	Linear	12	0.0261349	Medium-quality
0238_5673	912	36	33182	0.458441	Linear	1	0.028873	Medium-quality
0238_72617	230	83	130167	0.35456	Linear	183	0.0197145	Medium-quality
0239_76724	836	84	36020	0.495725	Linear	0	0.0162588	Medium-quality
0239_94481	928	2	66228	0.430754	Linear	10	0.0243032	High-quality
0240_14417	870	12	71321	0.391119	Linear	169	0.0250963	High-quality
0240_46059	928	2	45036	0.447864	Linear	2	0.02791	Medium-quality
0243_73796	870	12	56050	0.392953	Linear	106	0.0233968	Medium-quality
0244_70096	465	30	42661	0.411008	Linear	366	0.015088	High-quality
0252_86705	196	9	27073	0.620508	Circular	19	0.010877	High-quality
0256_36917	234	85	13161	0.378999	Linear	0	0.0114246	High-quality
0260_12826	803	44	16161	0.322814	Linear	11	0.00120855	Medium-quality
0261_41232	870	12	72517	0.390033	Linear	163	0.014276	High-quality
0263_9384	149	86	34897	0.460211	Linear	0	0.0305159	Medium-quality
0264_57847	389	15	39571	0.644487	Linear	28	0.0120289	Medium-quality
0266_35717	116	87	11602	0.421824	Linear	1	0	Medium-quality
0266_40206	934	24	57519	0.423477	Linear	6	0.00177506	High-quality
0266_56744	928	2	50708	0.435355	Linear	2	0.0291563	Medium-quality
0267_55835	870	12	77528	0.395302	Linear	166	0.0206964	High-quality
0267_88868	942	8	51278	0.455244	Linear	2	0.000830878	High-quality
0270_133763	883	88	59116	0.383331	Circular	5	0.0172218	High-quality
0273_116013	1052	6	98241	0.325669	Circular	3	0.00608052	High-quality
0275_1246	969	19	82423	0.248935	Linear	0	0.0177506	Medium-quality
0275_13708	258	22	40381	0.464971	Linear	93	0.0217728	High-quality
0276_49824	845	89	52416	0.398371	Linear	1	0.0409963	Medium-quality
0277_5661	1121	1	84290	0.362048	Linear	11	0.00813883	High-quality
0277_61246	656	18	30238	0.548317	Circular	6	0.0319511	High-quality
0277_61247	105	90	39422	0.498605	Circular	0	0	High-quality
0278_94484	974	19	95898	0.293145	Circular	1	0.00664703	Medium-quality
0279_13289	894	91	41892	0.414065	Linear	179	0.0431868	High-quality
0279_44385	541	48	28930	0.375769	Linear	2	0.000623159	Medium-quality
0280_85435	974	19	90061	0.289137	Linear	3	0.00547624	Medium-quality
0284_56313	837	84	36407	0.497487	Linear	0	0.0192046	Medium-quality
0286_11906	586	28	18184	0.615871	Linear	56	0.0382393	High-quality
0289_39995	1093	1	66813	0.347807	Linear	21	0.00615605	Medium-quality
0289_67571	341	14	34655	0.434829	Linear	0	0.0156167	High-quality
0290_37469	389	15	38222	0.646434	Linear	28	0.00785558	Medium-quality
0290_49921	427	67	63434	0.571854	Linear	148	0.0422615	High-quality
0291_104878	928	2	63847	0.430874	Linear	8	0.0206964	High-quality
0291_120244	935	24	60429	0.42382	Linear	9	0.00545736	High-quality
0292_104262	447	30	35090	0.472186	Linear	19	0.0290052	Medium-quality
0292_93317	487	11	44682	0.458283	Linear	193	0.000849762	High-quality
0293_89563	974	19	95983	0.292145	Linear	3	0.0059861	Medium-quality
0293_97420	913	36	38054	0.452016	Linear	1	0.0386358	Medium-quality
0294_3635	1012	37	88892	0.382993	Linear	24	0.00976282	Medium-quality
0296_63039	1095	1	86110	0.357276	Circular	1	0.00634489	High-quality
0296_63043	457	30	45164	0.410947	Circular	702	0.0172974	High-quality
0297_40650	714	21	42717	0.411756	Linear	145	0.00800665	High-quality
0300_7949	870	12	56210	0.394823	Linear	77	0.0216595	Medium-quality
0301_66983	1066	62	46324	0.424639	Circular	39	0.0311957	High-quality
0301_6893	237	92	14724	0.396496	Linear	0	0.0109714	Medium-quality
0304_28020	1271	93	45411	0.381978	Circular	0	0.0206587	High-quality
0305_18565	1213	44	17332	0.40405	Linear	0	0.023529	High-quality
0305_7521	438	22	43049	0.421636	Linear	355	0.0319511	High-quality
0306_3211	582	28	12510	0.609193	Linear	15	0.0189591	Medium-quality
0309_41280	974	19	98058	0.292388	Linear	8	0.00377672	Medium-quality
0310_113014	965	25	43772	0.413392	Circular	48	0.00347458	High-quality
0310_113016	974	19	97684	0.292064	Circular	2	0.00366342	Medium-quality
0315_99898	126	3	26536	0.524834	Linear	9	0.000793111	Medium-quality
0316_37642	586	28	18511	0.611312	Linear	63	0.0424126	High-quality
0316_48815	220	68	31743	0.654191	Linear	3	0.0447353	Medium-quality
0317_43215	1157	72	16149	0.489937	Linear	175	0.00925296	Medium-quality
0317_72449	789	42	38355	0.462234	Linear	3	0.00664703	High-quality
0317_84662	928	2	62260	0.434998	Linear	5	0.0237367	High-quality
0317_97818	964	25	45893	0.397512	Circular	94	0.00211496	High-quality
0320_98653	392	15	47753	0.56342	Linear	3	0.0192613	High-quality
0322_38469	439	22	40242	0.430769	Linear	575	0.013464	High-quality
0322_63745	833	84	34765	0.498893	Linear	0	0.0169952	Medium-quality
0322_75823	126	3	35511	0.527555	Linear	12	0.00991389	High-quality
0322_96965	388	15	44871	0.631633	Linear	175	0.00925296	High-quality
0323_101973	1165	47	40230	0.444221	Circular	37	0.0121988	High-quality
0324_51768	974	19	95102	0.292812	Linear	8	0.00139739	Medium-quality
0324_56229	1152	72	15811	0.483967	Linear	180	0.00600499	Medium-quality
0325_59664	258	22	39559	0.460047	Linear	103	0.0103671	High-quality
0326_101954	741	21	38505	0.423633	Linear	100	0.00938515	High-quality
0326_8876	864	23	56676	0.441333	Linear	15	0.00324798	High-quality
0326_95747	1275	94	66758	0.285269	Linear	0	0.0120855	Complete
0329_45636	912	36	32346	0.458387	Linear	2	0.0277967	Medium-quality
0331_41034	23	7	11316	0.433457	Linear	8	0.000849762	High-quality
0334_12416	308	51	56977	0.448848	Linear	14	0.0146914	High-quality
0334_86343	534	34	48163	0.408156	Linear	48	0	High-quality
0336_14948	987	10	97134	0.460168	Linear	26	0.0381449	High-quality
0340_54719	558	18	29651	0.493575	Circular	310	0.0093285	High-quality
0342_106685	477	4	42690	0.455868	Linear	149	0.00432434	High-quality
0343_27573	388	15	46296	0.628823	Linear	167	0.010065	High-quality
0343_79789	977	19	92774	0.289478	Circular	0	0.00761009	Medium-quality
0345_100396	391	15	33602	0.561336	Linear	12	0.0203754	Medium-quality
0345_7915	1191	95	42020	0.452237	Linear	77	0.00630712	High-quality
0352_26626	577	28	16731	0.635826	Linear	81	0.0437155	High-quality
0354_106363	1236	96	15916	0.294107	Circular	0	0.00581615	Low-quality
0355_105115	1174	87	11608	0.59347	Circular	0	0.00481532	High-quality
0359_54031	1034	74	147673	0.381688	Circular	1	0.0128031	High-quality
0359_59516	974	19	95435	0.292094	Linear	5	0.00339905	Medium-quality
0361_97311	990	39	54025	0.504544	Circular	24	0.0170708	High-quality
0362_10983	1058	62	64968	0.432813	Linear	22	0.0326686	High-quality
0362_66806	974	19	90521	0.291104	Linear	3	0.00583503	Medium-quality
0365_103049	1093	1	60032	0.352329	Linear	21	0.00507969	Medium-quality
0366_10867	292	93	40826	0.460564	Linear	80	0.0298927	High-quality
0369_38395	989	39	42897	0.520083	Linear	2	0.00891306	Medium-quality
0371_15865	339	14	33227	0.430222	Linear	5	0.00574061	High-quality
0371_79278	341	14	30299	0.441368	Linear	1	0.00105748	Medium-quality
0375_19285	910	97	62329	0.392386	Linear	5	0.0216217	High-quality
0377_101794	974	19	95762	0.290606	Linear	8	0.00296473	Medium-quality
0377_104274	874	8	43043	0.45436	Linear	3	0.00507969	Medium-quality
0377_111693	363	98	41921	0.387276	Circular	41	0.0249264	High-quality
0385_116567	379	63	47091	0.548512	Linear	91	0.0293829	Medium-quality
0385_59587	457	30	44786	0.412696	Linear	626	0.0125765	High-quality
0388_39084	338	14	35079	0.426152	Linear	5	0.00874311	High-quality
0390_1161	1276	99	25050	0.590938	Linear	0	0.0355389	Medium-quality
0390_59479	493	3	26318	0.450528	Linear	2	0.00107637	Medium-quality
0395_53840	1121	1	63761	0.35884	Linear	7	0.00976282	Medium-quality
0399_29033	252	16	49500	0.443313	Linear	23	0.000396556	High-quality
0403_110921	341	14	29966	0.436361	Linear	1	0.00568396	Medium-quality
0403_130540	1080	6	100921	0.330506	Circular	2	0.00751567	High-quality
0403_130544	1245	100	10117	0.427597	Circular	0	0.0465103	Medium-quality
0403_57049	1043	74	114574	0.425376	Linear	25	0.0215084	Medium-quality
0403_59169	928	2	66517	0.435362	Linear	8	0.0289486	High-quality
0407_120904	432	26	51205	0.4838	Linear	8	0.0164665	High-quality
0407_62171	347	26	44381	0.590816	Linear	4	0.0370119	High-quality
0409_53489	928	2	65029	0.43233	Linear	12	0.0255495	High-quality
0409_63573	867	23	51923	0.449146	Linear	2	0.00175617	High-quality
0410_46767	197	9	27642	0.620794	Circular	25	0.0123876	High-quality
0411_29398	1114	1	87683	0.360503	Linear	17	0.00908301	High-quality
0412_33250	865	23	37788	0.448582	Linear	9	0.00256817	Medium-quality
0416_70600	219	68	28476	0.650056	Linear	4	0.0177506	Medium-quality
0417_26417	283	101	56829	0.463531	Linear	8	0.011519	High-quality
0419_21632	1277	102	39598	0.536593	Linear	0	0.0396178	High-quality
0419_8438	763	103	49938	0.286796	Linear	98	0.0104804	Medium-quality
0421_15734	411	13	57987	0.538155	Linear	74	0.0272868	High-quality
0421_36032	870	12	57429	0.392589	Linear	115	0.0208664	Medium-quality
0421_72395	928	2	65939	0.434326	Linear	8	0.0372007	High-quality
0423_45645	569	28	15499	0.600232	Linear	46	0.0104237	High-quality
0424_16966	497	3	29508	0.4614	Linear	5	0.000830878	Medium-quality
0424_24483	928	2	49859	0.430033	Linear	5	0.0374462	Medium-quality
0425_79142	1095	1	87064	0.356531	Circular	3	0.00532518	High-quality
0425_80853	974	19	98551	0.29053	Circular	2	0.000717577	High-quality
0428_40583	874	8	38618	0.446916	Linear	26	0.0034557	Medium-quality
0429_52679	962	25	46980	0.435994	Linear	61	0.000396556	High-quality
0431_44013	727	21	38404	0.425841	Linear	62	0.0120855	High-quality
0431_50201	291	93	34240	0.466209	Linear	59	0.0224148	Medium-quality
0432_59861	524	35	48593	0.402321	Linear	32	0.000623159	Medium-quality
0432_76968	540	48	43748	0.383332	Linear	86	0.00145404	High-quality
0435_52860	1132	44	15136	0.392574	Linear	28	0.00296473	Medium-quality
0435_97719	163	33	27343	0.412683	Linear	126	0.00845985	Medium-quality
0437_12183	187	104	42695	0.340438	Linear	22	0.00202055	Medium-quality
0437_38741	874	8	52130	0.448513	Linear	3	0.00190724	High-quality
0437_46710	508	105	31263	0.592553	Linear	2	0.0279666	Medium-quality
0438_46193	935	24	58385	0.422437	Linear	9	0.000396556	High-quality
0440_74417	988	2	69298	0.477691	Linear	0	0.0209797	Complete
0441_75364	733	21	47192	0.424352	Linear	78	0.00998943	High-quality
0441_78020	935	24	57208	0.423595	Linear	9	0.000434323	High-quality
0444_32988	870	12	62607	0.395387	Linear	103	0.0159755	Medium-quality
0444_75097	849	24	57556	0.377493	Linear	9	0.000434323	High-quality
0449_46525	1122	1	82431	0.362097	Linear	9	0.00672256	High-quality
0449_77672	487	11	42099	0.461626	Linear	197	0.00370119	Medium-quality
0451_8462	413	13	59956	0.540079	Linear	45	0.0411285	High-quality
0452_20208	379	63	44073	0.546162	Linear	77	0.0274568	Medium-quality
0452_42264	110	102	27300	0.551136	Linear	0	0.0367664	Medium-quality
0452_6837	1093	1	66635	0.343828	Linear	32	0.0101783	Medium-quality
0454_26462	454	30	45849	0.40978	Linear	657	0.0233779	Complete
0456_114199	881	54	112777	0.392385	Linear	24	0.0135395	High-quality
0456_97113	348	26	40886	0.594115	Linear	4	0.032612	High-quality
0457_26058	870	12	54851	0.392864	Linear	106	0.0138417	Medium-quality
0457_50911	1121	1	86347	0.361842	Linear	18	0.00963064	High-quality
0457_70314	889	53	93190	0.39648	Linear	48	0.00217161	High-quality
0458_11273	870	12	50575	0.394167	Linear	109	0.0186192	Medium-quality
0458_13877	928	2	47521	0.441994	Linear	6	0.0215084	Medium-quality
0458_39648	78	56	93079	0.481097	Linear	37	0.0208475	Medium-quality
0458_750	450	30	45175	0.408213	Circular	657	0.0159566	High-quality
0459_113507	379	63	50116	0.545075	Linear	109	0.0267014	High-quality
0461_163995	127	87	13363	0.494126	Circular	2	0.00504192	High-quality
0461_28184	520	106	123866	0.482223	Linear	0	0.0165232	High-quality
0461_73713	124	3	26702	0.514606	Linear	7	0.00326686	Medium-quality
0466_102415	164	33	33450	0.414858	Linear	292	0.0170519	High-quality
0466_55447	960	25	46033	0.440336	Circular	64	0.000396556	High-quality
0467_25810	724	21	40385	0.406116	Linear	103	0.0164287	High-quality
0467_37095	702	69	29974	0.41099	Linear	25	0.00823325	Medium-quality
0468_46571	429	107	42728	0.349396	Linear	0	0.00190724	High-quality
0469_31310	106	75	24683	0.532553	Linear	0	0.0361243	Medium-quality
0469_70349	379	63	40135	0.54232	Linear	75	0.0314412	Medium-quality
0470_8608	524	35	67206	0.401809	Linear	33	0.00426769	High-quality
0470_9598	431	26	49795	0.569897	Linear	195	0.0255495	High-quality
0470_96041	391	15	40510	0.559615	Linear	14	0.0173351	Medium-quality
0471_8177	493	3	30088	0.458455	Linear	4	0.00451318	Medium-quality
0472_54591	974	19	96608	0.290659	Linear	6	0.00704358	Medium-quality
0473_2535	996	38	43138	0.466966	Linear	154	0.00764786	High-quality
0474_92163	766	108	41500	0.322048	Circular	456	0.0157112	High-quality
0475_29563	925	23	58332	0.479617	Linear	0	0.00419216	High-quality
0476_69008	83	65	35224	0.476266	Linear	0	0.0428091	Medium-quality
0478_66134	524	35	63441	0.402705	Linear	26	0.000566508	High-quality
0480_732	868	25	46399	0.38837	Linear	9	0.00407886	High-quality
0483_15417	391	15	48912	0.55467	Linear	14	0.0165609	High-quality
0486_34921	300	51	50283	0.426804	Linear	4	0.0164665	Medium-quality
0486_76406	388	15	31826	0.630679	Linear	103	0.00876199	Medium-quality
0486_87667	1259	109	21597	0.330601	Linear	0	0.00600499	Medium-quality
0487_33534	928	2	66228	0.435873	Linear	8	0.0193557	High-quality
0487_66795	543	110	38975	0.39551	Linear	293	0.00581615	High-quality
0487_69078	1188	40	74801	0.467721	Circular	0	0.00109525	High-quality
0488_131020	620	18	30208	0.540023	Circular	0	0.0388813	High-quality
0488_18283	236	92	23418	0.381202	Linear	0	0.0314978	High-quality
0488_37928	89	111	45887	0.496524	Linear	0	0.0398066	Complete
0489_40253	1056	62	61336	0.426536	Linear	33	0.0328764	High-quality
0490_26684	833	84	35075	0.497876	Linear	0	0.021905	Medium-quality
0490_35773	935	24	41272	0.429177	Linear	4	0.000490974	Medium-quality
0491_93864	162	33	34969	0.407818	Linear	312	0.019469	High-quality
0492_123500	826	112	15105	0.449454	Circular	0	0.0318189	Low-quality
0498_70082	974	19	91617	0.294367	Linear	4	0.00304026	Medium-quality
0498_72044	1034	74	150546	0.380395	Circular	1	0.0142005	High-quality
0499_76106	1139	64	18462	0.531416	Linear	67	0.0115756	High-quality
0499_96439	497	3	38217	0.457414	Linear	8	0.00224715	High-quality
0503_117377	974	19	97771	0.291886	Circular	1	0.00411663	Medium-quality
0503_24894	531	34	39712	0.468775	Linear	6	0.0129542	Medium-quality
0505_35168	301	51	53761	0.446104	Linear	6	0.00634489	Medium-quality
0505_38184	78	56	96781	0.472696	Linear	6	0.0321021	High-quality
0507_17616	444	22	34610	0.429645	Linear	638	0.0237178	High-quality
0508_124161	156	113	17799	0.404011	Linear	287	0.020111	Medium-quality
0509_15730	190	9	28199	0.637398	Linear	21	0.0142949	High-quality
0509_56424	391	15	50669	0.555902	Linear	16	0.0199033	High-quality
0510_31080	487	11	50149	0.457975	Linear	231	0.00156734	High-quality
0510_49728	718	21	47829	0.415167	Linear	122	0.0150691	High-quality
0510_56383	669	21	26602	0.392752	Linear	0	0.00721354	Medium-quality
0511_2136	864	23	46924	0.450388	Linear	15	0.00181283	High-quality
0515_40669	443	22	38843	0.428623	Linear	552	0.0140305	High-quality
0517_21115	578	28	14107	0.640675	Linear	32	0.0288353	Medium-quality
0518_21443	864	23	51782	0.445831	Linear	15	0.00424881	High-quality
0518_33086	439	22	34454	0.431909	Linear	521	0.0156356	Medium-quality
0518_71766	436	26	41204	0.494685	Linear	152	0.0396178	Medium-quality
0519_10050	1041	74	130397	0.421635	Linear	4	0.0120855	Medium-quality
0519_28199	269	27	47131	0.386009	Linear	102	0.0128031	Medium-quality
0520_118680	532	34	45648	0.497021	Linear	6	0.00876199	High-quality
0521_37554	96	77	46856	0.466429	Linear	2	0.0203754	Complete
0521_66648	935	24	49963	0.418049	Linear	8	0.000528741	Medium-quality
0521_70188	928	2	46109	0.422542	Linear	8	0.0465103	Medium-quality
0522_23206	974	19	95462	0.292703	Circular	1	0.00375784	Medium-quality
0522_36408	1119	1	85661	0.359954	Linear	9	0.00989501	High-quality
0522_7313	97	77	45584	0.458341	Linear	0	0.00974394	High-quality
0524_50979	911	36	33357	0.457505	Linear	125	0.0483987	Medium-quality
0526_35679	225	49	30883	0.558981	Linear	7	0.018487	High-quality
0526_55744	114	87	14213	0.444312	Linear	0	0.00237933	High-quality
0527_65450	214	81	38247	0.660915	Linear	0	0.0340094	High-quality
0528_109671	309	51	66165	0.466893	Linear	1	0.0167309	High-quality
0528_31024	457	30	45800	0.41	Linear	837	0.0107637	High-quality
0531_48223	391	15	49078	0.557134	Linear	12	0.018827	High-quality
0534_12722	928	2	67937	0.431341	Linear	12	0.0262104	High-quality
0534_2468	933	24	57220	0.385285	Linear	27	0.00439988	High-quality
0534_61566	1278	44	16351	0.505596	Linear	1	0.0133507	Medium-quality
0534_72156	870	12	56978	0.396276	Linear	78	0.0231702	Medium-quality
0535_31707	197	9	23678	0.615888	Linear	21	0.0147859	Medium-quality
0535_84500	235	85	13355	0.37514	Circular	0	0.0145781	High-quality
0539_55928	106	75	26563	0.518315	Linear	0	0.0371629	Medium-quality
0539_58078	935	24	60499	0.423908	Linear	8	0.00294584	High-quality
0540_52240	586	28	17753	0.614262	Linear	63	0.0343682	High-quality
0544_42682	152	86	27108	0.461377	Linear	84	0.0120855	Medium-quality
0546_67951	1109	1	84382	0.361902	Linear	6	0.00583503	High-quality
0547_8546	411	13	50172	0.541238	Linear	69	0.0128031	High-quality
0550_104865	974	19	95408	0.292544	Circular	2	0.00373895	Medium-quality
0551_26385	378	11	48433	0.550823	Linear	114	0.0355201	Medium-quality
0551_70643	413	13	49141	0.553367	Linear	17	0.0399388	High-quality
0551_73952	1	7	10458	0.443679	Linear	0	0	Complete
0552_65255	959	25	43906	0.38858	Linear	0	0.0106881	Complete
0552_78153	1088	6	97373	0.310528	Circular	31	0.00613717	High-quality
0554_7053	388	15	36724	0.631059	Linear	143	0.0169952	Medium-quality
0555_14003	163	33	34219	0.394284	Linear	173	0.0132752	High-quality
0558_18012	95	77	36000	0.461111	Linear	2	0.0114246	Medium-quality
0558_53994	577	28	16259	0.636755	Linear	61	0.0340471	High-quality
0559_110202	974	19	97669	0.291167	Circular	1	0.00555178	Medium-quality
0559_35122	301	51	40384	0.449213	Linear	6	0.0092152	Medium-quality
0559_64708	532	34	41980	0.497475	Linear	5	0.00706247	High-quality
0560_110626	429	107	40725	0.350546	Circular	0	0.00271924	High-quality
0560_110627	974	19	97660	0.292525	Circular	1	0.00292696	Medium-quality
0560_28183	1262	47	36984	0.457306	Linear	3	0.0180338	High-quality
0561_90934	928	2	48160	0.436773	Linear	2	0.036823	Medium-quality
0564_27152	554	114	168570	0.354108	Circular	0	0.0152013	High-quality
0566_86109	427	67	64042	0.573124	Linear	163	0.0378427	High-quality
0568_11568	857	115	21186	0.418153	Linear	1	0.0406942	Medium-quality
0568_64623	927	2	45668	0.428987	Linear	1	0.0173163	Medium-quality
0568_74148	974	19	93177	0.291767	Circular	1	0.00740237	Medium-quality
0569_44878	1137	64	18436	0.531297	Linear	60	0.0120477	Complete
0574_20066	411	13	47727	0.541622	Linear	54	0.0149558	Medium-quality
0574_54244	154	86	26105	0.453017	Linear	30	0.011198	Medium-quality
0576_114376	497	3	34089	0.460148	Linear	7	0.000830878	High-quality
0576_78210	536	34	38393	0.436824	Linear	8	0.00400332	Medium-quality
0576_86385	1185	44	13448	0.369869	Linear	0	0.00154846	Medium-quality
0576_98290	410	13	47176	0.554837	Linear	22	0.00613717	Medium-quality
0578_55842	395	116	41877	0.543258	Linear	72	0.0351046	High-quality
0578_73045	78	56	90369	0.473957	Linear	31	0.0371629	Medium-quality
0583_82242	106	75	24254	0.535458	Linear	0	0.0294395	Medium-quality
0583_83645	112	117	13620	0.444787	Circular	0	0.0402787	Low-quality
0590_7940	857	115	21187	0.418087	Linear	1	0.0408075	Medium-quality
0591_76508	665	18	29698	0.549397	Circular	1	0.0487386	High-quality
0591_96716	826	112	15096	0.449921	Circular	0	0.0240766	Not-determined
0593_51815	391	15	34356	0.55737	Linear	13	0.0176184	Medium-quality
0595_14298	935	24	47679	0.42912	Linear	4	0.000566508	Medium-quality
0597_50604	828	118	43607	0.467173	Linear	0	0.0094418	High-quality
0597_88707	974	19	95684	0.291877	Linear	8	0.0011519	Medium-quality
0600_87762	510	105	43054	0.57537	Circular	1	0.0328386	High-quality
0601_90212	928	2	53482	0.44185	Linear	3	0.0325931	Medium-quality
0602_79528	1186	119	15402	0.387287	Linear	0	0.024171	Not-determined
0603_45662	107	75	23690	0.531701	Linear	0	0.032933	Medium-quality
0604_70783	1164	72	15988	0.514573	Linear	13	0.0183171	Medium-quality
0610_103441	899	120	44126	0.407424	Linear	16	0.0369552	Medium-quality
0615_31038	540	48	37604	0.383337	Linear	81	0.00135962	Medium-quality
0615_73141	566	18	25565	0.568199	Linear	24	0.00891306	Medium-quality
0616_23755	864	23	47138	0.448534	Linear	11	0.00538183	Medium-quality
0620_94816	571	28	12565	0.616156	Linear	8	0.0377861	Medium-quality
0621_18038	47	121	56309	0.458364	Linear	0	0.0162399	High-quality
0622_25082	839	84	35262	0.49637	Linear	0	0.0187892	Medium-quality
0622_70405	78	56	91419	0.47827	Linear	35	0.0216217	Complete
0622_81118	974	19	99130	0.291133	Linear	9	0.00294584	High-quality
0625_47978	935	24	57693	0.422131	Linear	9	0.000415439	High-quality
0627_112049	864	23	51899	0.445538	Linear	16	0.00105748	High-quality
0630_18795	214	81	34900	0.665215	Linear	0	0.0317622	Medium-quality
0632_122901	310	51	49118	0.467242	Linear	2	0.0128408	Medium-quality
0632_172880	600	18	30837	0.545838	Circular	83	0.00655261	High-quality
0634_44215	974	19	97508	0.29215	Linear	9	0.00704358	Medium-quality
0634_624	872	8	51115	0.472053	Linear	3	0.017203	High-quality
0636_36724	974	19	93893	0.292503	Linear	5	0.00600499	Medium-quality
0639_15483	1186	119	15825	0.381106	Linear	0	0.0141061	Not-determined
0639_8175	163	33	27939	0.41136	Linear	83	0.0107259	Medium-quality
0644_77027	257	51	64263	0.427587	Circular	0	0.0453395	High-quality
0645_22723	874	8	50930	0.449126	Linear	3	0.00237933	High-quality
0650_80443	497	3	30843	0.46004	Linear	5	0.00117078	Medium-quality
0652_58659	410	13	57831	0.555342	Linear	22	0.015579	High-quality
0653_33622	935	24	57177	0.423702	Linear	9	0.000811995	High-quality
0653_56576	870	12	63676	0.394183	Linear	134	0.0132941	High-quality
0654_72482	1093	1	84435	0.344833	Circular	31	0.00532518	High-quality
0656_45449	974	19	95543	0.292099	Linear	7	0.000509857	Medium-quality
0658_34368	667	21	37044	0.394693	Linear	0	0.0122932	High-quality
0659_22468	162	33	25350	0.428047	Linear	71	0.0109714	Medium-quality
0659_70191	532	34	36176	0.495798	Linear	3	0.0152579	Medium-quality
0659_84641	955	42	34050	0.460881	Circular	72	0.00502304	High-quality
0663_104598	49	121	40011	0.460323	Linear	0	0.0101971	Medium-quality
0665_40723	912	36	49476	0.451451	Linear	1	0.0366153	High-quality
0665_85920	928	2	49700	0.44004	Linear	6	0.0248886	Medium-quality
0667_1453	21	7	11388	0.436424	Linear	9	0	High-quality
0668_28710	1232	122	45178	0.38656	Linear	22	0.00942292	Complete
0671_56336	96	77	47700	0.467799	Circular	1	0.0138417	High-quality
0673_1286	778	44	16757	0.357522	Linear	0	0.000396556	Medium-quality
0673_62186	114	87	14114	0.441831	Linear	0	0.00315356	High-quality
0678_28592	427	67	61095	0.575595	Linear	141	0.049966	High-quality
0679_88452	391	15	49189	0.556222	Linear	17	0.0164287	High-quality
0681_33545	497	3	37017	0.459411	Linear	6	0.00611829	High-quality
0686_24735	109	102	36601	0.519221	Linear	0	0.029194	High-quality
0686_27769	974	19	93411	0.290608	Linear	7	0.000566508	Medium-quality
0687_54595	580	28	17973	0.638625	Linear	4	0.0326309	High-quality
0689_89575	628	18	30545	0.550401	Circular	1	0.0436967	High-quality
0690_52744	928	2	49147	0.439925	Linear	2	0.0304026	Medium-quality
0694_41227	391	15	33421	0.543132	Linear	15	0.0318	Medium-quality
0702_14541	934	24	53290	0.424263	Linear	6	0.000585392	High-quality
0702_45223	427	67	45887	0.572057	Linear	102	0.0438477	Medium-quality
0705_699	1279	123	30846	0.533846	Linear	0	0.045094	Medium-quality
0706_49373	474	4	34702	0.451127	Linear	182	0	Medium-quality
0709_105524	321	27	44658	0.469793	Linear	22	0.026607	Medium-quality
0709_78820	933	24	47876	0.387564	Linear	24	0.00283254	Medium-quality
0712_7426	427	67	54874	0.576539	Linear	138	0.032612	High-quality
0715_100417	1171	124	42429	0.538358	Circular	0	0.00217161	High-quality
0716_28011	523	35	67946	0.402599	Linear	37	0.00315356	Complete
0717_18832	874	8	43555	0.450924	Linear	3	0.00226603	Medium-quality
0718_45622	717	21	43197	0.417066	Linear	119	0.00611829	High-quality
0718_60469	675	32	28321	0.406342	Linear	4	0.0193935	Medium-quality
0721_13875	928	2	66206	0.434507	Linear	12	0.0315356	High-quality
0724_83324	243	92	14455	0.375095	Circular	1	0.0149747	Medium-quality
0725_126750	158	33	35037	0.407284	Linear	298	0.0161832	High-quality
0725_4066	974	19	96813	0.291769	Linear	7	0.00481532	Medium-quality
0727_113293	935	24	56886	0.42318	Linear	8	0.000623159	Complete
0727_22822	1185	44	13348	0.371741	Linear	0	0.00307803	Medium-quality
0727_61987	172	34	36985	0.594511	Linear	0	0.0358788	Medium-quality
0731_69154	763	103	38867	0.294337	Linear	111	0.0176562	High-quality
0731_78612	379	63	56897	0.537708	Linear	126	0.0380127	High-quality
0733_3875	283	101	55865	0.466625	Linear	7	0.0107259	High-quality
0737_66752	933	24	47973	0.387822	Linear	23	0.00407886	Medium-quality
0738_141012	208	125	45701	0.572679	Circular	5	0.0318189	High-quality
0740_45267	379	63	58795	0.537478	Linear	107	0.0298927	High-quality
0741_73693	935	24	47495	0.428656	Linear	4	0.000849762	Medium-quality
0741_94312	1166	47	32015	0.444042	Linear	9	0.0120855	Medium-quality
0744_46714	927	2	65509	0.416996	Linear	8	0.0391079	High-quality
0744_72848	961	25	43733	0.457092	Linear	72	0.000490974	High-quality
0748_35001	427	67	62298	0.575299	Linear	142	0.0400332	High-quality
0748_38372	17	7	11640	0.436856	Linear	10	0.00026437	High-quality
0749_53588	748	21	34523	0.430467	Linear	38	0.0104426	Medium-quality
0750_44334	626	18	31585	0.552857	Linear	2	0.0334429	High-quality
0750_76133	358	20	49480	0.39808	Linear	24	0.0216784	Medium-quality
0751_72577	388	15	48552	0.627369	Linear	172	0.0132185	High-quality
0751_80006	1129	1	86195	0.363977	Circular	5	0.0100461	High-quality
0753_104602	974	19	96850	0.292648	Linear	6	0.00232268	Medium-quality
0753_35532	3	7	11157	0.391951	Linear	1	0	Complete
0754_100636	974	19	97041	0.290877	Circular	0	0.00281366	Medium-quality
0754_30450	178	126	16308	0.321621	Linear	26	0.000963064	Medium-quality
0754_6456	264	61	30815	0.372773	Circular	2	0.00845985	High-quality
0754_90425	531	34	40997	0.470132	Linear	6	0.0146348	Medium-quality
0754_97986	1280	36	35221	0.396071	Linear	7	0.0367664	Medium-quality
0755_4324	974	19	98921	0.290919	Linear	7	0.00504192	High-quality
0756_102577	530	34	46356	0.485072	Linear	0	0.0176184	High-quality
0756_148971	497	3	29851	0.468125	Linear	4	0.00173729	Medium-quality
0756_156416	273	27	61808	0.42247	Circular	0	0.0345003	High-quality
0756_156418	446	30	43684	0.460054	Circular	25	0.044452	High-quality
0756_40341	434	26	46501	0.489043	Linear	632	0.00870534	High-quality
0756_76197	339	14	31983	0.432323	Linear	3	0.00151069	High-quality
0759_77779	164	33	34042	0.414224	Linear	355	0.0140683	High-quality
0760_47836	120	34	37381	0.585297	Linear	3	0.00674145	High-quality
0761_33533	1008	127	59325	0.450687	Linear	3	0.0174673	Medium-quality
0761_64512	1281	90	35659	0.412294	Linear	0	0.000490974	Medium-quality
0763_24858	289	93	42929	0.460295	Linear	63	0.0302893	High-quality
0763_36349	273	27	50985	0.426086	Linear	0	0.0395234	Medium-quality
0764_10539	445	22	38505	0.42823	Linear	630	0.015088	High-quality
0769_37654	1197	17	12968	0.384485	Linear	3	0.00296473	Complete
0769_37895	870	12	71459	0.390937	Circular	156	0.00970617	High-quality
0769_68987	563	128	52921	0.567034	Linear	23	0.0172974	Medium-quality
0769_74910	599	18	30554	0.54294	Circular	63	0.00532518	High-quality
0771_1364	877	8	54931	0.463381	Linear	0	0.0037956	High-quality
0772_17196	974	19	89842	0.292502	Linear	5	0.00600499	Medium-quality
0776_110628	598	18	30598	0.543794	Circular	86	0.003569	High-quality
0778_38590	87	123	35291	0.541753	Linear	0	0.0375784	High-quality
0779_15719	139	55	40118	0.523381	Linear	0	0.0367664	Medium-quality
0781_52615	928	2	62656	0.425562	Linear	11	0.0321965	High-quality
0782_23515	379	63	48572	0.539179	Linear	79	0.0290619	High-quality
0782_67174	61	60	43591	0.507674	Circular	0	0.0129353	High-quality
0785_19674	529	34	47915	0.485359	Linear	0	0.0214518	High-quality
0787_52240	1059	62	60699	0.428475	Linear	48	0.033103	High-quality
0788_58320	698	69	32168	0.411869	Linear	56	0.0207153	Medium-quality
0789_51579	1093	1	65304	0.341909	Linear	31	0.00980059	Medium-quality
0791_25963	974	19	95864	0.289639	Linear	4	0.00625047	Medium-quality
0792_59610	928	2	65276	0.432211	Linear	12	0.0240199	High-quality
0792_65181	974	19	96788	0.290904	Circular	1	0.00660926	Medium-quality
0793_57144	870	12	70796	0.391279	Linear	155	0.0209797	Complete
0793_79172	141	55	26020	0.558647	Linear	0	0.041204	Medium-quality
0797_33772	296	110	36675	0.430702	Linear	110	0.0486064	Medium-quality
0799_13517	353	20	55483	0.404845	Linear	126	0.00721354	High-quality
0800_35636	480	4	40597	0.441289	Linear	48	0.00704358	High-quality
0800_39370	283	101	58303	0.464933	Linear	7	0.0160133	High-quality
0800_78694	477	4	36620	0.454342	Linear	176	0.000358788	High-quality
0803_126720	826	112	14432	0.45122	Circular	0	0.0355956	Low-quality
0803_14375	321	27	44719	0.477001	Linear	0	0.0262104	Medium-quality
0803_73704	712	21	45079	0.407218	Linear	118	0.00745902	High-quality
0805_39013	164	33	34132	0.41234	Linear	350	0.0138417	High-quality
0806_17607	1137	64	18410	0.52868	Linear	54	0.0102727	Complete
0806_56221	1095	1	86779	0.357471	Circular	4	0.00515522	High-quality
0808_17892	164	33	36230	0.411869	Linear	240	0.0150125	High-quality
0808_34753	453	30	32231	0.417641	Linear	467	0.00798776	Medium-quality
0808_88369	874	8	40380	0.450347	Linear	3	0.0055329	Medium-quality
0809_20563	723	21	44392	0.4128	Linear	92	0.00745902	High-quality
0810_10010	586	28	13572	0.61929	Linear	46	0.0221127	Medium-quality
0810_75712	974	19	96500	0.292622	Circular	1	0.00700582	Medium-quality
0811_62173	870	12	78101	0.402236	Linear	158	0.0148047	High-quality
0812_19032	874	8	53334	0.444988	Linear	3	0.00228492	High-quality
0814_120075	59	60	42627	0.510263	Circular	0	0.00961175	High-quality
0814_98435	497	3	27590	0.463936	Linear	6	0.000849762	Medium-quality
0817_49953	474	4	39194	0.451421	Linear	214	0.00455095	High-quality
0818_63140	197	9	29179	0.612495	Linear	23	0.00976282	High-quality
0818_76141	974	19	70617	0.290383	Linear	1	0.00249264	Medium-quality
0819_21416	411	13	46825	0.532301	Linear	42	0.0170897	Medium-quality
0819_68253	957	42	31453	0.46215	Linear	68	0.00534406	Medium-quality
0820_10988	391	15	48956	0.556479	Linear	18	0.0145593	High-quality
0822_57529	225	49	23785	0.560984	Linear	9	0.0333484	Medium-quality
0823_54221	331	11	49592	0.551641	Linear	59	0.0248508	High-quality
0825_75099	96	77	47779	0.465769	Circular	2	0.0198844	High-quality
0826_77431	1024	6	79666	0.358007	Linear	1	0.00704358	Medium-quality
0827_104532	1265	129	40895	0.531141	Linear	0	0.0470391	High-quality
0827_110115	70	130	103187	0.469575	Linear	37	0.0270224	High-quality
0830_114810	875	8	50216	0.451131	Linear	3	0.00211496	High-quality
0830_56556	928	2	70696	0.429204	Linear	12	0.0266259	High-quality
0832_136248	481	4	33152	0.441331	Linear	32	0.00506081	Medium-quality
0832_83082	413	13	43446	0.550822	Linear	19	0.0351613	Medium-quality
0834_17924	171	34	48142	0.575173	Linear	0	0.0325931	High-quality
0834_89813	1121	1	86205	0.361545	Circular	12	0.0094418	High-quality
0841_38994	483	4	38186	0.453229	Linear	280	0.00262482	High-quality
0843_18248	548	131	19781	0.355139	Linear	1	0.00464537	High-quality
0845_60063	434	26	46270	0.487876	Circular	563	0.00934738	High-quality
0847_7085	73	130	82546	0.517263	Linear	0	0.0274945	Medium-quality
0848_43359	388	15	45488	0.628012	Linear	169	0.00785558	High-quality
0848_44652	928	2	65476	0.431349	Linear	9	0.0230191	High-quality
0848_78731	1064	62	51116	0.43638	Circular	39	0.0348969	High-quality
0849_96630	244	92	14684	0.383274	Circular	0	0.00993277	Medium-quality
0850_61362	928	2	58311	0.437842	Linear	8	0.0265881	Medium-quality
0851_45377	531	34	39693	0.469126	Linear	6	0.0160511	Medium-quality
0851_49305	304	51	60040	0.436442	Linear	1	0.0115001	High-quality
0853_36748	974	19	94683	0.291763	Linear	7	0.00581615	Medium-quality
0853_43507	870	12	75760	0.393149	Linear	132	0.0260027	High-quality
0854_44243	254	71	31140	0.444316	Linear	2	0.0157112	Medium-quality
0854_52492	870	12	77122	0.398226	Linear	170	0.0285709	High-quality
0854_65819	961	25	33065	0.461606	Linear	67	0.000490974	Medium-quality
0854_68857	974	19	96923	0.291211	Circular	1	0.00592945	Medium-quality
0854_9631	935	24	57734	0.422299	Linear	9	0	High-quality
0855_1024	51	132	34034	0.526944	Linear	1	0.0489652	Medium-quality
0857_979	985	19	88724	0.272023	Linear	6	0.00228492	High-quality
0858_61023	78	56	90255	0.480683	Linear	36	0.024171	Medium-quality
0858_63718	391	15	33462	0.550714	Linear	12	0.021735	Medium-quality
0859_40479	411	13	53300	0.539812	Linear	73	0.0145593	High-quality
0860_31235	935	24	57923	0.422147	Linear	9	0.00026437	High-quality
0864_42901	524	35	65055	0.406041	Linear	33	0.00532518	High-quality
0864_61446	928	2	46778	0.424045	Linear	8	0.0441121	Medium-quality
0865_40482	874	8	40616	0.454747	Linear	3	0.00245487	Medium-quality
0866_35849	132	55	27868	0.560787	Linear	0	0.0390135	Medium-quality
0867_50146	75	133	29538	0.481177	Linear	0	0.0351424	Medium-quality
0867_6784	410	13	58901	0.552758	Linear	18	0.0225281	Complete
0867_78565	350	26	32286	0.54392	Linear	17	0.0296095	Medium-quality
0868_54880	531	34	39680	0.469304	Linear	6	0.0163343	Medium-quality
0868_69000	928	2	61874	0.434658	Linear	8	0.0193557	High-quality
0871_72243	1057	62	65345	0.425465	Circular	39	0.0290241	High-quality
0872_47247	974	19	95248	0.290211	Circular	1	0.0059861	Medium-quality
0876_1056	727	21	42008	0.426371	Linear	92	0.0105748	High-quality
0879_32589	1093	1	73771	0.347616	Linear	22	0.00581615	Medium-quality
0880_61084	928	2	48356	0.44737	Linear	5	0.0326309	Medium-quality
0882_48380	1095	1	85955	0.357617	Circular	2	0.0062127	High-quality
0884_39637	586	28	18403	0.611259	Linear	62	0.0487197	High-quality
0884_40151	1128	1	83672	0.361579	Linear	5	0.00719465	High-quality
0885_11547	138	55	42077	0.504337	Linear	0	0.0277967	Medium-quality
0885_25527	77	75	39860	0.520045	Linear	0	0.0402598	High-quality
0885_53522	283	101	51141	0.470484	Linear	3	0.0237556	High-quality
0887_8676	282	101	50282	0.435285	Linear	2	0.011519	Medium-quality
0887_8678	281	101	52504	0.442633	Linear	20	0.00998943	High-quality
0890_19971	125	3	30774	0.51849	Linear	8	0.0115756	High-quality
0891_16017	78	56	90188	0.48329	Linear	35	0.0148047	Medium-quality
0891_2513	480	4	36753	0.441705	Linear	44	0.00719465	High-quality
0892_95418	974	19	95908	0.291707	Circular	2	0.00696805	Medium-quality
0893_18886	378	11	43989	0.557139	Linear	112	0.0293262	Medium-quality
0894_34103	326	27	49129	0.520426	Linear	6	0.0152579	Medium-quality
0895_41758	974	19	95591	0.292507	Linear	7	0.00228492	Medium-quality
0895_46210	1041	74	148537	0.414981	Linear	44	0.0115756	High-quality
0897_87776	1104	1	83776	0.359661	Circular	20	0.00555178	High-quality
0900_92895	230	83	182068	0.346755	Linear	256	0.0191102	High-quality
0901_103745	258	22	42892	0.45913	Linear	110	0.0125765	High-quality
0901_110410	322	27	57997	0.492129	Circular	0	0.0156734	High-quality
0901_110417	974	19	98929	0.291482	Circular	1	0.00568396	High-quality
0902_19890	219	68	33030	0.643203	Linear	3	0.0321777	High-quality
0902_94314	48	121	38356	0.466133	Linear	0	0.0155412	Medium-quality
0903_51915	974	19	93843	0.292787	Linear	8	0.00339905	Medium-quality
0908_114703	1259	109	30467	0.324778	Linear	0	0.0125198	Complete
0909_114211	889	53	90123	0.396602	Circular	27	0.00192613	High-quality
0910_65927	1119	1	86793	0.360732	Linear	6	0.00889418	High-quality
0913_70002	1092	1	17154	0.358692	Circular	0	0.00105748	Low-quality
0913_70507	1093	1	66718	0.343041	Circular	31	0.00891306	Medium-quality
0915_11222	1093	1	66073	0.342666	Linear	37	0.0130108	Medium-quality
0917_17626	497	3	34800	0.461207	Linear	6	0.00101971	High-quality
0918_80823	162	33	45517	0.393457	Linear	239	0.0319322	High-quality
0920_108349	247	92	14500	0.400759	Circular	0	0.0289486	Medium-quality
0922_47142	991	78	33310	0.375053	Linear	66	0.0164665	Medium-quality
0922_51655	299	110	45848	0.402308	Linear	5	0.0233968	High-quality
0923_30036	699	69	30235	0.421763	Linear	22	0.0116323	Medium-quality
0924_4042	715	21	48736	0.411708	Linear	132	0.00668479	High-quality
0925_35748	560	82	32384	0.613482	Linear	76	0.0438477	Medium-quality
0926_22903	1266	102	30174	0.5287	Linear	0	0.0478888	Medium-quality
0929_30341	388	15	33416	0.626646	Linear	110	0.00528741	Medium-quality
0929_92080	476	4	28032	0.448987	Linear	94	0.00105748	Medium-quality
0930_24874	870	12	65656	0.391647	Linear	148	0.0155979	High-quality
0930_70679	974	19	97815	0.291172	Circular	2	0.00568396	Medium-quality
0931_44528	497	3	35459	0.462844	Linear	7	0.00173729	High-quality
0933_41958	1268	17	13507	0.529133	Linear	12	0.0382582	High-quality
0933_57019	389	15	47051	0.641878	Linear	22	0.00917743	High-quality
0933_77786	974	19	90700	0.290364	Linear	5	0.0026437	Medium-quality
0933_93295	1121	1	86506	0.361281	Circular	12	0.00727019	High-quality
0935_15286	913	36	46819	0.447233	Linear	3	0.0399388	High-quality
0935_86184	870	12	72771	0.390911	Linear	156	0.0292129	High-quality
0935_95916	160	33	35223	0.413906	Linear	294	0.021735	High-quality
0937_15216	974	19	93904	0.291596	Linear	5	0.00311579	Medium-quality
0938_88569	974	19	94599	0.292709	Circular	3	0.0059861	Medium-quality
0941_12413	229	83	140164	0.35039	Linear	35	0.0222071	Medium-quality
0944_125713	833	84	35621	0.498863	Circular	0	0.01996	Medium-quality
0945_38796	411	13	47329	0.54174	Linear	67	0.0126331	Medium-quality
0946_87566	1099	1	83384	0.347381	Circular	1	0.0149747	High-quality
0949_26146	413	13	45226	0.555809	Linear	69	0.0283443	Medium-quality
0949_51531	928	2	63045	0.43285	Linear	12	0.0261349	High-quality
0949_95262	864	23	40156	0.446185	Linear	8	0.00895083	Medium-quality
0950_115406	337	14	33883	0.466753	Linear	10	0.0193368	High-quality
0951_23058	325	27	42983	0.49152	Linear	2	0.021905	Medium-quality
0951_49810	886	54	96809	0.358479	Linear	1	0.00570285	Medium-quality
0954_48927	928	2	61525	0.43501	Linear	12	0.0233024	High-quality
0955_9232	992	38	39176	0.463575	Linear	156	0.0133318	Medium-quality
0955_96949	1249	78	23499	0.418273	Linear	0	0.0186948	Medium-quality
0957_75833	928	2	66385	0.434541	Linear	8	0.0271924	High-quality
0957_86599	1057	62	69173	0.425065	Linear	52	0.0356522	High-quality
0960_10522	433	26	36774	0.480122	Linear	1	0.0152579	Medium-quality
0960_71654	870	12	73169	0.389222	Linear	158	0.0135962	High-quality
0962_3252	586	28	14172	0.612969	Linear	50	0.029043	Medium-quality
0962_68610	974	19	96806	0.291821	Linear	8	0.00277589	Complete
0963_14091	474	4	38837	0.447769	Linear	246	0.000434323	High-quality
0963_33341	974	19	96722	0.29257	Circular	1	0.00192613	Medium-quality
0964_104868	1121	1	84619	0.360557	Circular	14	0.00951734	High-quality
0964_23712	1186	119	12899	0.382588	Linear	0	0.0217728	Not-determined
0964_83515	427	67	51293	0.578636	Linear	116	0.0437155	Medium-quality
0965_21054	1241	73	19509	0.411656	Linear	7	0.0112546	High-quality
0967_46358	600	18	30940	0.541597	Linear	95	0.00426769	High-quality
0967_62204	161	33	37070	0.409873	Linear	365	0.0203376	High-quality
0968_50863	413	13	37168	0.560186	Linear	61	0.0338394	Medium-quality
0970_7756	486	11	49132	0.465583	Linear	97	0.0024171	High-quality
0970_89093	1121	1	85629	0.362401	Circular	9	0.00923408	High-quality
0973_112780	1088	6	96612	0.311897	Circular	29	0.0059861	High-quality
0973_112787	1093	1	84112	0.346372	Circular	25	0.00923408	High-quality
0973_40523	540	48	42073	0.383571	Linear	68	0.000774228	High-quality
0973_88144	833	84	35985	0.499097	Linear	0	0.0209797	Medium-quality
0974_25295	324	27	61353	0.517986	Linear	8	0.0171274	Complete
0974_43971	160	33	48792	0.397873	Linear	308	0.0167309	High-quality
0975_117677	1064	62	51091	0.433384	Circular	60	0.0210174	High-quality
0975_117682	899	120	61518	0.411164	Circular	42	0.0413551	High-quality
0978_92195	263	61	21443	0.37173	Circular	2	0.0152013	Medium-quality
0980_117545	976	19	94443	0.288513	Circular	0	0.0062127	Medium-quality
0982_111744	161	33	39766	0.394357	Linear	282	0.020923	High-quality
0983_43819	314	33	34944	0.365585	Linear	42	0.00883753	High-quality
0983_57361	898	120	50468	0.409666	Linear	19	0.03975	Medium-quality
0984_12761	935	24	57793	0.42346	Linear	8	0.000604275	High-quality
0984_16410	928	2	55804	0.42531	Linear	8	0.0338394	Medium-quality
0985_52221	549	131	18297	0.359021	Linear	0	0.0059861	High-quality
0986_14395	300	51	61556	0.444685	Linear	6	0.017033	High-quality
0986_86575	238	92	14065	0.395663	Circular	0	0.0172974	Medium-quality
0988_11981	283	101	55476	0.467572	Linear	17	0.0183171	High-quality
0990_57770	974	19	96665	0.292453	Linear	8	0.00545736	Medium-quality
0990_84332	106	75	33683	0.508179	Linear	0	0.0259838	High-quality
0991_129845	255	134	48592	0.461722	Circular	0	0.000660926	High-quality
0991_46427	126	3	33925	0.529698	Linear	10	0.00300249	High-quality
0991_91609	521	16	46353	0.511833	Linear	0	0.00234157	High-quality
0992_20432	1107	1	86705	0.361605	Linear	5	0.00634489	High-quality
0993_74836	864	23	50012	0.446853	Linear	15	0.00273812	High-quality
0996_34550	860	23	36877	0.503132	Linear	0	0.00953622	Medium-quality
0996_77091	974	19	95766	0.290364	Linear	6	0.00105748	Medium-quality
1000_31006	330	135	22308	0.59835	Linear	10	0.0219427	Medium-quality
1000_72117	258	22	41712	0.459292	Linear	97	0.0114246	High-quality
1002_29923	935	24	58747	0.421451	Linear	9	0.000623159	High-quality
1003_45654	289	93	35219	0.469775	Linear	60	0.021735	Medium-quality
1003_8418	241	92	14560	0.378915	Linear	0	0.0131241	Medium-quality
1005_70238	1093	1	83008	0.345991	Circular	30	0.0069114	High-quality
1006_36575	1282	54	36444	0.411782	Linear	0	0.037805	Medium-quality
1008_88503	225	49	32621	0.558628	Circular	7	0.0199789	High-quality
1009_62914	974	19	92426	0.289821	Circular	0	0.00464537	Medium-quality
1010_34103	4	7	11326	0.433957	Linear	7	0.000490974	High-quality
1010_5964	298	110	31982	0.408073	Linear	1	0.0299494	Medium-quality
1010_94542	1160	72	15865	0.492342	Linear	233	0.012973	Medium-quality
1011_92819	1165	47	40051	0.443609	Circular	45	0.0180716	High-quality
1012_14649	916	2	50875	0.51827	Linear	0	0.00861092	Medium-quality
1012_48524	485	4	36094	0.446556	Linear	197	0.00203943	Medium-quality
1014_75792	1093	1	84627	0.345953	Circular	29	0.00577838	High-quality
1015_40537	584	28	17683	0.609003	Linear	29	0.0362754	High-quality
1017_40992	864	23	37230	0.450497	Linear	13	0.00156734	Medium-quality
1018_5928	497	3	36395	0.459459	Linear	7	0.00175617	High-quality
1021_93034	91	77	47494	0.480819	Circular	8	0.0364076	High-quality
1023_14537	457	30	33903	0.416246	Linear	595	0.00464537	Medium-quality
1024_16718	716	21	32266	0.416228	Linear	76	0.00800665	Medium-quality
1026_66015	848	24	53951	0.443254	Linear	53	0.00328575	High-quality
1027_35841	928	2	58876	0.437343	Linear	3	0.0351424	High-quality
1027_42808	487	11	49453	0.460275	Linear	240	0.000849762	High-quality
1028_31838	679	32	26831	0.388543	Linear	3	0.0121988	Medium-quality
1028_44289	872	8	49407	0.473678	Linear	3	0.00728907	High-quality
1030_33098	443	22	38743	0.423741	Linear	359	0.0138794	High-quality
1030_39487	379	63	42423	0.54824	Linear	66	0.0268714	Medium-quality
1033_149689	1259	109	29861	0.3237	Linear	0	0.00912078	Complete
1033_150233	1095	1	87515	0.358167	Circular	3	0.00458872	High-quality
1033_150234	606	18	30508	0.546939	Circular	0	0.0290052	High-quality
1034_29192	176	52	51442	0.545235	Circular	0	0.0168064	High-quality
1034_7160	1001	5	94706	0.282886	Circular	8	0.00026437	High-quality
1038_31602	381	13	52429	0.588377	Linear	32	0.0368041	High-quality
1039_32476	166	86	40346	0.413449	Linear	286	0.0224337	Medium-quality
1040_67368	332	11	39398	0.423448	Linear	29	0.00211496	Medium-quality
1040_82439	974	19	96043	0.292369	Circular	1	0.00710023	Medium-quality
1041_104518	472	50	76180	0.395196	Circular	172	0.0100272	High-quality
1041_63054	388	15	47829	0.627025	Linear	172	0.0145215	High-quality
1041_78174	123	3	34363	0.524721	Linear	0	0.00515522	High-quality
1043_114173	974	19	98038	0.291928	Circular	1	0.00222826	Medium-quality
1044_1881	1093	1	81737	0.345082	Linear	21	0.00370119	High-quality
1044_98610	388	15	32612	0.632589	Linear	100	0.0049475	Medium-quality
1045_40272	524	35	65250	0.401103	Linear	31	0.0014918	High-quality
1047_59015	289	93	30346	0.456732	Linear	43	0.0276834	Medium-quality
1048_35438	864	23	43295	0.450214	Linear	10	0.00370119	Medium-quality
1049_3338	410	13	60632	0.554559	Linear	21	0.0235856	High-quality
1049_436	383	13	48118	0.576915	Linear	12	0.0101783	High-quality
1052_32222	730	21	46146	0.417501	Linear	56	0.0202055	High-quality
1056_42410	78	56	75849	0.483447	Linear	36	0.02791	Medium-quality
1058_24958	161	33	35625	0.412519	Linear	423	0.01979	High-quality
1061_9336	492	11	50918	0.479221	Linear	539	0.00819548	High-quality
1064_54075	410	13	49429	0.5517	Linear	20	0.0155223	High-quality
1070_25521	1093	1	84497	0.346202	Linear	25	0.00685475	High-quality
1076_77229	308	51	48196	0.449747	Linear	15	0.0149747	Medium-quality
1077_119661	1119	1	86056	0.362741	Circular	6	0.00719465	High-quality
1077_119662	976	19	96155	0.290146	Circular	2	0.00643931	Medium-quality
1078_16250	694	69	39677	0.427023	Linear	87	0.00915855	High-quality
1078_47859	1087	25	53670	0.345929	Linear	24	0.00895083	Complete
1078_68233	1169	124	45208	0.540126	Linear	0	0.00426769	High-quality
1078_69447	493	3	35123	0.455513	Linear	4	0.000490974	High-quality
1078_86792	963	25	43208	0.398468	Circular	120	0.0103293	High-quality
1081_44034	114	87	14185	0.445541	Linear	0	0.00372007	High-quality
1086_2665	586	28	15564	0.623683	Linear	54	0.0293262	Medium-quality
1086_60571	530	34	49005	0.48693	Linear	2	0.0369741	High-quality
1087_56579	586	28	19889	0.627684	Linear	60	0.0427902	High-quality
1087_64425	225	49	24888	0.572445	Linear	7	0.0406375	Medium-quality
1088_100588	245	92	14341	0.381354	Circular	0	0.0225281	Medium-quality
1089_43730	338	14	26216	0.423367	Linear	6	0.00377672	Medium-quality
1090_38279	1059	62	61365	0.439159	Linear	32	0.0270224	High-quality
1093_12207	790	51	62879	0.415767	Linear	4	0.0270413	High-quality
1094_87827	982	19	95918	0.309567	Linear	17	0.00105748	High-quality
1094_95894	833	84	35347	0.500042	Linear	0	0.0224148	Medium-quality
1099_125070	1166	47	39709	0.438289	Circular	10	0.0141627	High-quality
1100_13502	1283	130	118778	0.492515	Linear	0	0.0349347	High-quality
1103_11280	1210	58	52421	0.494172	Linear	0	0.00583503	High-quality
1105_17178	106	75	34636	0.506525	Linear	0	0.0189403	High-quality
1107_14964	1284	11	32772	0.492341	Linear	6	0.0397877	Medium-quality
1107_49403	289	93	43418	0.460523	Linear	62	0.0435456	High-quality
1107_57531	241	92	14564	0.378811	Circular	0	0.0125765	Medium-quality
1109_50091	163	33	27343	0.412683	Linear	126	0.00845985	Medium-quality
1110_17533	388	15	48008	0.629937	Linear	166	0.0115001	High-quality
1110_65676	417	13	54980	0.54387	Linear	10	0.0225281	High-quality
1112_17445	497	3	32883	0.460542	Linear	5	0.00101971	High-quality
1112_34706	339	14	36635	0.427651	Linear	6	0.0150691	High-quality
1112_72386	234	85	12766	0.380385	Circular	0	0.0130108	High-quality
1112_74782	429	107	40737	0.350468	Circular	0	0.00266259	High-quality
1113_17171	974	19	95659	0.29301	Circular	1	0.000566508	Medium-quality
1113_28761	1093	1	78856	0.34648	Linear	29	0.0102349	High-quality
1113_79756	269	27	72214	0.384191	Linear	107	0.0162588	High-quality
1115_10791	964	25	45025	0.410439	Linear	72	0.00324798	High-quality
1116_52041	497	3	35035	0.459284	Linear	5	0.00132185	High-quality
1117_24202	1185	44	13562	0.371995	Linear	0	0.00105748	Medium-quality
1118_121882	226	49	23419	0.561424	Linear	6	0.0397122	Medium-quality
1118_39269	359	20	57645	0.383659	Circular	52	0.0112546	High-quality
1118_74158	432	26	44685	0.489225	Linear	9	0.0153713	High-quality
1119_24364	927	2	48749	0.402408	Linear	8	0.0369552	Medium-quality
1120_28809	870	12	55582	0.393527	Linear	107	0.0164287	Medium-quality
1121_2589	78	56	96939	0.476269	Linear	35	0.0221882	High-quality
1121_48545	974	19	78751	0.293431	Linear	1	0.00120855	Medium-quality
1123_125121	959	25	44489	0.380319	Linear	3	0.0168442	High-quality
1124_122765	243	92	14455	0.375095	Circular	1	0.0139739	Medium-quality
1124_93139	1080	6	100195	0.328469	Linear	7	0.00953622	High-quality
1125_100070	455	30	48622	0.41218	Linear	920	0.0259461	High-quality
1125_122316	974	19	97869	0.29001	Linear	6	0.00591057	Medium-quality
1125_13161	1081	6	101198	0.32639	Linear	8	0.00989501	High-quality
1126_50843	379	63	49583	0.541577	Linear	113	0.0264937	High-quality
1126_67094	491	11	38801	0.449447	Linear	422	0.0221882	Medium-quality
1127_74803	413	13	52521	0.552865	Linear	85	0.0300249	High-quality
1128_111545	1024	6	101959	0.366745	Circular	7	0.0115756	High-quality
1129_52977	857	115	21188	0.418067	Linear	1	0.0426769	Medium-quality
1129_54180	974	19	95479	0.290703	Circular	1	0.00655261	Medium-quality
1130_2139	988	2	69199	0.477753	Linear	0	0.0203565	Complete
1131_115485	1002	5	95708	0.353628	Circular	1	0	High-quality
1131_115488	617	18	30520	0.544659	Circular	1	0.0319511	High-quality
1131_72711	219	68	34897	0.647076	Linear	5	0.0336317	High-quality
1131_87398	693	21	36378	0.416433	Linear	20	0.00900748	High-quality
1133_40201	402	136	25801	0.612883	Linear	8	0.0358977	Medium-quality
1133_51786	1079	6	98132	0.327824	Circular	0	0.00570285	High-quality
1134_16028	974	19	98281	0.290544	Linear	6	0.000585392	High-quality
1136_14717	974	19	95074	0.290511	Circular	3	0.00400332	Medium-quality
1136_36425	441	22	32840	0.42841	Linear	705	0.0228114	Medium-quality
1136_65455	586	28	17023	0.614522	Linear	61	0.0293262	High-quality
1139_45823	846	89	46413	0.379269	Linear	0	0.0258894	Medium-quality
1140_20697	426	67	48431	0.571204	Linear	85	0.0440743	Medium-quality
1142_56261	770	17	13100	0.505878	Linear	65	0.046397	Complete
1143_63764	199	9	28632	0.611868	Linear	19	0.011519	High-quality
1143_66420	258	22	30916	0.467945	Linear	67	0.0153524	Medium-quality
1148_13247	497	3	35493	0.460739	Linear	6	0.000830878	High-quality
1150_7189	864	23	51944	0.445846	Linear	17	0.00158622	High-quality
1155_35589	1213	44	15601	0.411576	Linear	0	0.0135395	Medium-quality
1155_56653	214	81	30027	0.671462	Linear	2	0.0140683	Medium-quality
1156_62651	870	12	70046	0.394427	Linear	150	0.02774	High-quality
1158_13125	928	2	64158	0.436594	Linear	8	0.0262104	High-quality
1158_68231	899	120	47251	0.412584	Linear	27	0.0403543	Medium-quality
1158_69030	974	19	94536	0.291085	Circular	2	0.00426769	Medium-quality
1158_73114	473	4	27881	0.462071	Linear	17	0.000604275	Medium-quality
1159_53982	974	19	92398	0.290104	Circular	2	0.00568396	Medium-quality
1161_38610	164	33	31173	0.412184	Linear	297	0.0164287	Medium-quality
1161_68296	974	19	96129	0.291067	Linear	5	0.00464537	Medium-quality
1165_14357	974	19	92936	0.292761	Linear	6	0.00124632	Medium-quality
1167_31382	974	19	97253	0.292114	Circular	1	0.00143515	Medium-quality
1168_31957	388	15	46354	0.629741	Linear	173	0.00951734	High-quality
1169_107741	301	51	59284	0.44329	Linear	6	0.00796888	High-quality
1175_103063	833	84	36011	0.49571	Linear	0	0.0175051	Medium-quality
1175_61960	764	137	37428	0.314684	Linear	125	0.0177506	High-quality
1176_18198	678	32	27079	0.390302	Linear	3	0.00976282	Medium-quality
1176_42464	672	138	43479	0.446813	Linear	4	0.0188836	High-quality
1176_45406	722	21	43324	0.412589	Linear	91	0.0082899	High-quality
1176_5092	680	32	27199	0.393287	Linear	3	0.0112546	Medium-quality
1178_3915	896	139	26263	0.411644	Linear	178	0.0313468	Medium-quality
1178_43513	1093	1	83748	0.34574	Circular	33	0.00755344	High-quality
1179_102996	487	11	51316	0.452335	Linear	206	0.00224715	High-quality
1180_88491	716	21	29931	0.416257	Linear	82	0.00530629	Medium-quality
1182_25555	913	36	47700	0.451509	Linear	4	0.0341604	High-quality
1182_46918	1093	1	83904	0.344096	Circular	22	0.00455095	High-quality
1183_55590	928	2	65020	0.43219	Linear	12	0.0226226	High-quality
1184_52475	534	34	44565	0.417368	Linear	35	0	High-quality
1185_46477	974	19	97983	0.291877	Linear	7	0.00304026	Medium-quality
1187_10776	524	35	61638	0.404815	Linear	33	0.0011519	High-quality
1190_36356	574	28	16662	0.617273	Linear	231	0.0463781	High-quality
1192_66456	497	3	26792	0.461593	Linear	7	0.000434323	Medium-quality
1192_79550	974	19	97155	0.29244	Circular	1	0.00175617	Medium-quality
1193_58630	870	12	70876	0.391331	Linear	156	0.0227925	High-quality
1194_39052	1265	129	31155	0.53757	Linear	0	0.0374462	Medium-quality
1198_60165	262	61	30350	0.375189	Circular	0	0.011198	High-quality
1199_99438	974	19	98737	0.292585	Circular	2	0.00481532	High-quality
1200_31687	888	53	83335	0.406	Linear	34	0.00390891	High-quality
1200_34494	586	28	19917	0.613697	Linear	63	0.046567	High-quality
1200_93108	1239	73	19148	0.419731	Linear	20	0.0092152	Complete
1201_113983	1206	58	51483	0.517103	Circular	0	0.00304026	High-quality
1201_14066	497	3	24497	0.461199	Linear	3	0.00105748	Medium-quality
1202_72130	1222	140	57842	0.575395	Circular	0	0.00202055	High-quality
1205_64191	974	19	96868	0.291851	Linear	4	0.00464537	Medium-quality
1208_79432	1159	72	15713	0.490867	Linear	222	0.0164287	Medium-quality
1208_92597	826	112	15115	0.446444	Circular	0	0.0356711	Not-determined
1211_94209	182	126	16033	0.323084	Linear	24	0.00124632	Medium-quality
1213_50970	497	3	26787	0.460821	Linear	7	0.000434323	Medium-quality
1214_79100	434	26	50994	0.477174	Linear	625	0.0151824	High-quality
1216_23223	308	51	70070	0.440916	Linear	15	0.0180527	High-quality
1216_28154	443	22	35228	0.42628	Linear	318	0.00942292	High-quality
1218_48697	1028	6	102570	0.361002	Linear	5	0.0123876	High-quality
1219_62410	832	141	31990	0.332354	Linear	6	0.000660926	Medium-quality
1221_22928	870	12	53166	0.395742	Linear	52	0.0135018	Medium-quality
1224_87285	844	43	384327	0.276788	Circular	35	0	High-quality
1228_163631	106	75	32720	0.511797	Linear	0	0.0324609	High-quality
1229_103238	944	8	50468	0.445134	Circular	4	0.000415439	High-quality
1229_16905	493	3	37464	0.45174	Linear	5	0.00591057	High-quality
1229_39285	928	2	71347	0.431693	Linear	12	0.0241521	High-quality
1229_95690	864	23	56483	0.44185	Linear	17	0.00205831	High-quality
1230_13400	934	24	51247	0.430445	Linear	4	0.00243598	Medium-quality
1231_18497	731	21	34077	0.426065	Linear	51	0.0133507	Medium-quality
1232_92000	1138	64	18090	0.533499	Linear	63	0.00804441	Complete
1233_26365	935	24	48866	0.421275	Linear	8	0.000415439	Medium-quality
1233_89845	974	19	96164	0.291419	Circular	1	0.000717577	Medium-quality
1234_1583	309	51	66060	0.473403	Linear	1	0.0120666	High-quality
1236_51158	933	24	56985	0.385329	Linear	27	0.00375784	High-quality
1236_58772	486	11	50241	0.470851	Linear	97	0.00470202	High-quality
1238_5863	1205	44	15257	0.364095	Linear	53	0.0226603	Medium-quality
1239_41492	935	24	58081	0.4221	Linear	9	0.000623159	High-quality
1240_26859	874	8	53911	0.448332	Linear	3	0.00672256	Complete
1240_43381	487	11	43474	0.462437	Linear	224	0.000434323	High-quality
1241_3989	1070	4	30963	0.429287	Linear	129	0.00400332	Medium-quality
1244_57285	628	18	30369	0.552603	Circular	1	0.0468691	High-quality
1245_107139	62	60	43511	0.507941	Circular	0	0.0094418	High-quality
1245_81325	704	69	40903	0.421901	Linear	61	0.0200544	High-quality
1248_77362	974	19	71162	0.2943	Linear	5	0.00657149	Medium-quality
1250_3415	805	44	16542	0.31683	Linear	3	0	Complete
1250_36018	388	15	46615	0.63072	Linear	170	0.00934738	High-quality
1250_84442	829	118	49841	0.407416	Circular	1	0.00959287	Medium-quality
1251_25468	974	19	96700	0.294116	Circular	0	0.0084032	Medium-quality
1253_1797	928	2	55806	0.425331	Linear	8	0.0334051	Medium-quality
1253_50207	477	4	27850	0.452316	Linear	137	0.000566508	Medium-quality
1253_64355	1093	1	85685	0.346793	Circular	20	0.00934738	High-quality
1254_775	582	28	16767	0.618119	Linear	54	0.0293451	High-quality
1256_103714	974	19	96130	0.29172	Circular	1	0.00721354	Medium-quality
1256_99352	1119	1	85616	0.361638	Circular	10	0.0093285	High-quality
1257_2548	411	13	40322	0.541962	Linear	59	0.0166931	Medium-quality
1257_48242	990	39	46073	0.50611	Linear	22	0.0188458	Medium-quality
1257_55357	947	8	35350	0.453013	Linear	11	0.00224715	Medium-quality
1258_39361	710	21	40833	0.409522	Linear	160	0.00751567	High-quality
1259_52445	974	19	93858	0.29062	Linear	4	0.00602387	Medium-quality
1261_67548	427	67	58670	0.575234	Linear	137	0.0317811	High-quality
1262_39646	754	33	36577	0.399787	Linear	1	0.023359	High-quality
1263_14105	933	24	57215	0.384847	Linear	27	0.00447541	High-quality
1266_105317	569	28	16524	0.597374	Circular	58	0.00547624	High-quality
1267_50174	119	34	32037	0.59553	Linear	4	0.00596722	Medium-quality
1269_42695	706	69	35467	0.427299	Linear	21	0.0118778	Medium-quality
1270_17409	928	2	53040	0.412839	Linear	8	0.0392779	Medium-quality
1274_39383	126	3	32404	0.526725	Circular	14	0.000585392	High-quality
1279_17144	379	63	37304	0.539701	Linear	75	0.0298927	Medium-quality
1279_45753	683	32	32718	0.370041	Linear	1	0.0143515	High-quality
1280_4799	964	25	35394	0.398457	Linear	53	0.00132185	Medium-quality
1284_46619	339	14	32768	0.42868	Linear	5	0.00164287	High-quality
1284_63631	487	11	50948	0.457741	Linear	233	0.00192613	High-quality
1284_69354	264	61	30677	0.372657	Circular	0	0.0060994	High-quality
1285_42893	588	28	13933	0.643652	Linear	7	0.0351046	Medium-quality
1286_86073	752	142	57149	0.374722	Circular	2	0	High-quality
1287_54571	293	93	30018	0.468119	Linear	41	0.0177128	Medium-quality
1288_100633	244	92	14315	0.38037	Circular	0	0.00859204	Medium-quality
1288_98314	483	4	41080	0.450949	Linear	266	0.00237933	High-quality
1289_49902	523	35	61646	0.406725	Linear	36	0.000585392	High-quality
1289_87619	234	85	13007	0.384716	Circular	0	0.0234534	Not-determined
1290_145970	833	84	35979	0.496595	Circular	0	0.0158433	Medium-quality
1292_30476	440	22	34736	0.43393	Linear	718	0.0116701	High-quality
1292_43430	118	34	37526	0.575441	Linear	8	0.00543848	High-quality
1292_62783	78	56	93156	0.477049	Linear	31	0.0302893	Medium-quality
1293_14784	426	67	43481	0.571859	Linear	93	0.0280799	Medium-quality
1293_22502	784	42	35619	0.467588	Linear	10	0.0101971	High-quality
1294_72514	483	4	42440	0.450071	Linear	564	0.00895083	High-quality
1297_49743	974	19	97450	0.291462	Linear	7	0.00101971	Medium-quality
1298_73643	886	54	104395	0.35722	Linear	2	0.00847874	High-quality
1300_45693	826	112	12880	0.450543	Linear	0	0.0361432	Not-determined
1300_90458	864	23	54059	0.444403	Linear	16	0.00294584	High-quality
1301_16917	1093	1	67012	0.341402	Linear	36	0.00857316	Medium-quality
1301_46385	1104	1	85569	0.359628	Circular	12	0.00625047	High-quality
1303_57975	1154	72	16075	0.505008	Linear	170	0.00643931	Medium-quality
1303_62372	138	55	43618	0.501467	Linear	0	0.0374273	Medium-quality
1303_82712	164	33	55885	0.435036	Linear	171	0.020772	High-quality
1303_9733	970	19	92887	0.303928	Linear	0	0.0020772	High-quality
1304_60767	598	18	30362	0.544167	Circular	74	0.0034557	High-quality
1305_2196	974	19	97925	0.291356	Circular	0	0.00300249	Medium-quality
1305_50979	979	19	94230	0.293335	Linear	0	0.00105748	High-quality
1308_33313	1252	29	31869	0.356553	Linear	1	0.0115001	Medium-quality
1309_96461	935	24	60125	0.421771	Linear	9	0.00105748	High-quality
1310_14513	596	18	30488	0.544608	Linear	75	0.0036823	High-quality
1310_90098	195	9	27695	0.615237	Circular	22	0.00611829	High-quality
1311_81480	30	7	11705	0.366766	Linear	6	0	Complete
1312_108880	61	60	43924	0.508537	Circular	0	0.0165609	High-quality
1312_1872	870	12	72437	0.389414	Linear	147	0.0155412	High-quality
1312_39824	328	135	23325	0.625252	Linear	6	0.0309313	Medium-quality
1313_36655	959	25	42612	0.386018	Linear	0	0.0181283	High-quality
1313_65358	477	4	39777	0.450662	Linear	195	0.000830878	High-quality
1314_73879	151	33	39747	0.440612	Linear	101	0.0112546	High-quality
1315_59796	928	2	65589	0.432999	Linear	9	0.0242088	High-quality
1315_80701	427	67	58320	0.574863	Linear	167	0.0326309	High-quality
1315_85675	247	92	14174	0.400663	Linear	0	0.0286653	Medium-quality
1317_42320	230	83	140144	0.34822	Linear	149	0.0209797	Medium-quality
1319_99498	1007	2	67924	0.422722	Circular	41	0.000623159	High-quality
1319_99500	974	19	96007	0.291354	Circular	2	0.00101971	Medium-quality
1322_40197	1093	1	85476	0.345419	Linear	33	0.010065	High-quality
1325_23359	301	51	59886	0.443359	Linear	6	0.0093285	High-quality
1325_71059	427	67	61695	0.573499	Linear	147	0.0370874	High-quality
1327_55127	388	15	33247	0.629982	Linear	111	0.00643931	Medium-quality
1332_29625	411	13	54536	0.537535	Linear	68	0.0197522	High-quality
1333_64675	220	68	31600	0.653481	Linear	1	0.0415628	Medium-quality
1334_9396	337	14	29618	0.486528	Linear	9	0.0293262	Medium-quality
1335_53958	1272	93	40568	0.402214	Linear	1	0.017203	High-quality
1335_63144	78	56	90251	0.48446	Linear	38	0.0240766	Medium-quality
1336_100617	1104	1	86373	0.359163	Circular	12	0.00823325	High-quality
1336_100618	974	19	95888	0.292132	Circular	2	0.00602387	Medium-quality
1336_88867	161	33	45070	0.399467	Linear	289	0.0197522	High-quality
1337_57537	434	26	37982	0.496814	Linear	594	0.0049475	Complete
1337_60933	899	120	62187	0.41298	Linear	67	0.0409774	High-quality
1338_39099	388	15	45305	0.628628	Linear	158	0.0162777	Medium-quality
1340_25030	1185	44	13541	0.371391	Linear	0	0.00073646	Medium-quality
1340_6428	411	13	53684	0.540347	Linear	98	0.0149369	High-quality
1341_39244	214	81	39378	0.659734	Linear	0	0.0360866	High-quality
1341_73376	974	19	95984	0.291569	Linear	7	0.00500415	Complete
1343_8099	426	67	56901	0.56521	Linear	111	0.0284765	High-quality
1344_55445	755	93	34587	0.39405	Linear	6	0.0135395	Medium-quality
1344_92394	1093	1	83430	0.34659	Circular	29	0.0133885	High-quality
1345_31140	1072	4	40244	0.437481	Linear	7	0.0025304	High-quality
1345_43234	278	27	50083	0.404608	Linear	3	0.0145215	Medium-quality
1346_69323	1093	1	84517	0.346155	Linear	31	0.0132941	High-quality
1349_54243	258	22	31808	0.460576	Linear	91	0.0112546	Medium-quality
1349_9337	341	14	34130	0.438119	Linear	1	0.00145404	High-quality
1350_13194	411	13	55405	0.539356	Linear	62	0.0144082	High-quality
1350_26659	211	72	15846	0.590875	Linear	8	0.0135395	Medium-quality
1350_53987	379	63	53360	0.540255	Circular	133	0.0292885	High-quality
1350_66097	1217	69	29317	0.398472	Linear	38	0.00309691	Medium-quality
1350_68050	830	141	42704	0.335519	Circular	15	0.00300249	Medium-quality
1351_24384	898	120	48101	0.409991	Linear	19	0.0375784	Medium-quality
1351_26326	974	19	76211	0.291716	Linear	3	0.00568396	Medium-quality
1351_43082	235	85	13356	0.375112	Circular	0	0.0140305	High-quality
1352_28492	509	105	44195	0.58217	Linear	11	0.0435645	High-quality
1352_50023	121	63	30001	0.60878	Circular	0	0.00530629	Medium-quality
1352_66718	826	112	15130	0.44805	Linear	0	0.0316111	Not-determined
1352_91582	576	28	16529	0.637123	Linear	59	0.033424	High-quality
1353_70406	510	105	43353	0.572625	Linear	0	0.0396367	Complete
1355_83668	792	44	16608	0.415402	Linear	0	0.00249264	Medium-quality
1358_107582	4	7	11152	0.433824	Linear	9	0	Complete
1358_109147	928	2	69785	0.435667	Linear	12	0.0252096	High-quality
1359_7062	994	38	39760	0.46743	Circular	141	0.00836544	High-quality
1365_125969	92	77	47318	0.474449	Circular	9	0.0226414	High-quality
1365_125971	972	19	96770	0.334504	Circular	0	0.00190724	High-quality
1365_5255	959	25	43637	0.382886	Linear	0	0.00591057	High-quality
1365_62701	540	48	38754	0.380838	Linear	58	0.00200166	Medium-quality
1366_20989	254	71	28906	0.435411	Linear	1	0.0375784	Medium-quality
1367_57205	569	28	13030	0.603377	Linear	31	0.00339905	Medium-quality
1367_88797	160	33	35584	0.410072	Linear	301	0.0331785	High-quality
1368_32764	471	50	63851	0.387574	Linear	58	0.014446	Medium-quality
1368_59251	410	13	54576	0.549729	Linear	19	0.0101971	High-quality
1368_80605	164	33	34132	0.41237	Linear	350	0.0140305	High-quality
1370_43172	388	15	36693	0.628921	Linear	148	0.0095551	Medium-quality
1374_20857	160	33	37058	0.408792	Linear	312	0.0291185	High-quality
1374_77376	833	84	36434	0.497255	Linear	0	0.017524	Medium-quality
1379_40600	636	18	30498	0.550364	Linear	4	0.0351235	Complete
1380_49418	726	21	47726	0.411558	Linear	68	0.0235479	High-quality
1380_7140	738	21	38908	0.426956	Linear	187	0.013785	High-quality
1381_9131	939	24	48399	0.403686	Linear	0	0.00506081	Medium-quality
1382_37115	46	143	34602	0.552974	Linear	0	0.040071	High-quality
1383_35070	974	19	97765	0.290789	Linear	3	0.00666591	Medium-quality
1384_25920	117	34	32757	0.5194	Linear	1	0.00555178	High-quality
1384_3652	383	13	51977	0.579449	Linear	15	0.0357844	High-quality
1386_103461	750	21	44044	0.421828	Linear	40	0.0131241	High-quality
1387_20087	974	19	96708	0.291579	Circular	1	0.00530629	Medium-quality
1387_49592	484	4	42005	0.449042	Linear	261	0.0049475	High-quality
1388_25233	1263	144	41625	0.372973	Linear	1	0.00132185	High-quality
1394_7697	705	69	35203	0.429935	Linear	23	0.0131052	High-quality
1395_39451	533	34	39344	0.42042	Linear	50	0.000830878	Medium-quality
1395_49208	527	34	32031	0.390153	Linear	8	0	Medium-quality
1395_62180	1246	100	10005	0.422189	Circular	0	0.0367475	Low-quality
1397_35906	1045	74	105486	0.410301	Linear	7	0.00983836	Medium-quality
1397_38648	763	103	50409	0.291039	Linear	111	0.0206398	High-quality
1397_45843	1104	1	85470	0.361203	Circular	22	0.00373895	High-quality
1401_68250	1093	1	85185	0.346469	Circular	28	0.00568396	High-quality
1402_40314	806	44	12496	0.328345	Linear	7	0.00192613	Medium-quality
1405_61638	974	19	95108	0.291994	Circular	0	0.00268147	Medium-quality
1405_61641	963	25	42749	0.396851	Circular	117	0.0084032	High-quality
1406_19359	400	116	43056	0.543014	Linear	36	0.0413551	Complete
1406_51667	826	112	15105	0.448726	Circular	0	0.0351424	Low-quality
1406_56446	1003	5	94017	0.352957	Circular	0	0.000434323	High-quality
1406_77891	633	18	30238	0.552252	Linear	3	0.0164854	Complete
1406_83393	1024	6	102674	0.365224	Circular	8	0.0113302	High-quality
1406_93755	1093	1	84310	0.345439	Circular	23	0.0100272	High-quality
1406_93821	810	44	12624	0.3125	Linear	4	0.000509857	Medium-quality
1406_95241	1018	145	174088	0.293064	Circular	9	0.00834655	High-quality
1408_29738	258	22	39334	0.461077	Linear	99	0.0159944	High-quality
1408_78566	974	19	92176	0.292961	Linear	7	0.0049475	Medium-quality
1410_119465	653	18	29096	0.550076	Circular	2	0.0243032	High-quality
1411_56481	405	136	35210	0.579352	Linear	23	0.0382959	High-quality
1411_69323	870	12	79070	0.392083	Linear	156	0.0184304	High-quality
1414_55505	1270	44	11117	0.394351	Linear	0	0.0185059	Medium-quality
1414_73244	1093	1	85348	0.345058	Circular	30	0.00583503	High-quality
1415_24473	974	19	98086	0.29208	Linear	7	0.00417328	Medium-quality
1416_18398	413	13	45937	0.551908	Linear	17	0.0231891	Medium-quality
1417_40199	524	35	47891	0.385208	Linear	25	0.00202055	Medium-quality
1420_110921	974	19	97156	0.291099	Circular	1	0.00404109	Medium-quality
1420_52606	1285	64	19411	0.454433	Linear	0	0.0047209	High-quality
1421_95004	1191	95	41810	0.450371	Linear	80	0.00581615	High-quality
1422_30473	872	8	48547	0.475828	Linear	3	0.00464537	High-quality
1423_98297	245	92	14245	0.378168	Circular	1	0.0179394	Medium-quality
1424_45026	158	33	36473	0.408576	Linear	299	0.0226037	High-quality
1425_33465	1093	1	85478	0.346136	Circular	36	0.00885641	High-quality
1430_29590	1268	17	12397	0.528192	Linear	11	0.023529	Complete
1430_33188	386	34	51345	0.541143	Linear	0	0.0172974	High-quality
1432_53498	1093	1	83983	0.345498	Circular	32	0.00710023	High-quality
1432_72083	1107	1	86162	0.361598	Circular	7	0.00685475	High-quality
1432_8376	440	22	40040	0.429396	Linear	781	0.0173729	High-quality
1433_39659	482	4	40201	0.450611	Linear	466	0.00500415	High-quality
1433_45627	963	25	36388	0.405243	Linear	104	0.00611829	Medium-quality
1433_45787	870	12	70934	0.391068	Linear	157	0.0229813	High-quality
1434_79826	974	19	94467	0.290927	Circular	1	0.0049475	Medium-quality
1435_23849	928	2	66684	0.433117	Linear	9	0.0407886	High-quality
1435_65475	432	26	50021	0.489015	Linear	10	0.0138228	High-quality
1436_42082	586	28	17542	0.610478	Linear	68	0.0317811	High-quality
1437_93530	1082	6	99403	0.324346	Circular	9	0.00727019	High-quality
1438_46651	71	130	98145	0.499251	Linear	2	0.0352557	Medium-quality
1439_62423	164	33	55604	0.435203	Linear	171	0.0209419	High-quality
1441_10877	688	31	38858	0.383602	Linear	56	0.015579	High-quality
1443_29440	379	63	55841	0.537455	Linear	120	0.0390891	High-quality
1443_33800	117	34	36031	0.520413	Linear	1	0.00785558	High-quality
1443_60838	167	135	32139	0.411649	Linear	257	0.0153901	Medium-quality
1444_58532	427	67	61153	0.574771	Linear	148	0.0233968	High-quality
1445_103428	974	19	96634	0.292485	Circular	2	0.00526852	Medium-quality
1445_16599	154	86	27092	0.451868	Linear	28	0.0311957	Medium-quality
1445_82004	913	36	31609	0.446961	Linear	1	0.0409208	Medium-quality
1447_55668	389	15	44545	0.64079	Linear	31	0.020772	High-quality
1447_69320	324	27	54197	0.517298	Linear	8	0.0191102	Medium-quality
1448_95707	928	2	67410	0.434238	Linear	8	0.0272679	High-quality
1450_54017	532	34	45862	0.495399	Linear	7	0.00373895	High-quality
1450_7175	756	33	40515	0.45203	Linear	1	0.035048	High-quality
1450_91854	1080	6	98748	0.326133	Circular	8	0.00876199	High-quality
1451_52861	933	24	56213	0.383879	Linear	22	0.00294584	High-quality
1452_106965	1121	1	85792	0.362143	Circular	12	0.00900748	High-quality
1452_106968	600	18	27867	0.545412	Circular	73	0.00311579	High-quality
1452_62713	426	67	45883	0.571497	Linear	85	0.0400144	Medium-quality
1452_89816	289	93	30595	0.471057	Linear	22	0.0361243	Medium-quality
1454_105207	1093	1	86025	0.345504	Circular	19	0.00549513	High-quality
1455_65970	944	8	50797	0.445282	Linear	4	0	High-quality
1455_86414	1079	6	98794	0.328289	Circular	0	0.0062127	High-quality
1455_86416	277	27	61311	0.414836	Circular	0	0.0213574	High-quality
1456_54382	388	15	49371	0.628527	Linear	157	0.0160133	High-quality
1457_816	458	30	47809	0.413541	Linear	792	0.0125576	High-quality
1458_107231	854	44	18035	0.473302	Linear	0	0.0072513	Medium-quality
1459_24222	70	130	95365	0.461469	Linear	35	0.0164476	Medium-quality
1460_17633	858	115	22014	0.469883	Linear	4	0.0424126	Medium-quality
1463_62745	443	22	38699	0.42735	Linear	609	0.0106692	High-quality
1465_32803	477	4	28085	0.453837	Linear	123	0.000623159	Medium-quality
1465_66976	1104	1	85957	0.359308	Circular	12	0.00710023	High-quality
1467_52585	164	33	34047	0.410021	Linear	357	0.0115001	High-quality
1468_33417	934	24	58007	0.423535	Linear	6	0.00173729	High-quality
1468_53617	229	83	122974	0.350025	Linear	39	0.0146914	Medium-quality
1470_22152	874	8	35470	0.45554	Linear	3	0.00300249	Medium-quality
1470_42685	53	60	43483	0.506842	Circular	0	0.00887529	High-quality
1471_114626	974	19	96145	0.291248	Circular	1	0.00570285	Medium-quality
1471_2599	895	97	43290	0.386972	Linear	145	0.0174673	Medium-quality
1471_41141	1095	1	87524	0.356874	Circular	3	0.00581615	High-quality
1472_19642	388	15	47916	0.627139	Linear	166	0.0179961	High-quality
1472_21481	751	44	15031	0.451001	Linear	0	0.00222826	Medium-quality
1472_29828	1093	1	73036	0.348376	Linear	26	0.00643931	Medium-quality
1472_63589	1121	1	75164	0.362048	Linear	12	0.00868646	Medium-quality
1472_64298	838	84	35955	0.499708	Linear	0	0.0253984	Medium-quality
1472_77184	567	72	17138	0.565527	Linear	11	0.00659038	Medium-quality
1476_48032	739	21	30270	0.436472	Linear	107	0.00481532	Medium-quality
1477_53931	308	51	65014	0.445258	Linear	15	0.0153713	High-quality
1480_117929	1000	38	28729	0.469177	Linear	68	0.011198	Medium-quality
1480_31720	1230	95	31550	0.498479	Linear	7	0.00481532	Medium-quality
1480_35919	989	39	54075	0.516634	Linear	3	0.00961175	High-quality
1480_59593	343	146	28004	0.607235	Linear	2	0.00659038	Medium-quality
1481_1682	974	19	91591	0.290007	Linear	5	0.0069114	Medium-quality
1482_28489	225	49	27407	0.570694	Linear	9	0.0284765	Medium-quality
1482_41062	1098	1	84888	0.345644	Linear	2	0.00972505	High-quality
1482_59065	1034	74	157702	0.380128	Linear	1	0.0182982	High-quality
1484_83073	535	34	46996	0.437782	Linear	5	0.000849762	High-quality
1484_98548	874	8	38403	0.454366	Linear	3	0.00243598	Medium-quality
1487_15176	1093	1	84069	0.346061	Linear	32	0.00766674	High-quality
1488_104059	1121	1	85949	0.360539	Circular	14	0.00853539	High-quality
1488_104067	267	147	28982	0.293562	Circular	0	0.00294584	High-quality
1488_53861	974	19	94326	0.291001	Linear	8	0.00625047	Medium-quality
1488_75887	386	34	44677	0.535824	Linear	0	0.0126709	High-quality
1489_10710	497	3	35043	0.462888	Linear	7	0.000509857	High-quality
1490_66822	974	19	89577	0.291995	Linear	3	0.00859204	Medium-quality
1491_1008	1077	6	93451	0.324116	Linear	1	0.00902636	High-quality
1491_21699	1082	6	99499	0.32535	Linear	10	0.0069114	High-quality
1491_55690	974	19	94939	0.292735	Linear	6	0.00222826	Complete
1491_59929	214	81	36340	0.664887	Linear	0	0.0275889	High-quality
1492_14208	379	63	40836	0.545352	Linear	58	0.0325553	Medium-quality
1492_42505	761	148	35688	0.320416	Linear	56	0.0211119	High-quality
1494_64163	879	54	108517	0.401172	Linear	0	0.0149369	High-quality
1494_87037	1026	6	100196	0.363338	Linear	9	0.0155979	High-quality
1496_12104	540	48	30642	0.385974	Linear	61	0.000830878	Medium-quality
1497_80770	391	15	46375	0.55752	Linear	15	0.0179961	High-quality
1498_61081	428	67	50802	0.578461	Linear	26	0.0148047	Medium-quality
1499_26413	933	24	48827	0.388125	Linear	24	0.0049475	Medium-quality
1501_93810	114	87	14245	0.443875	Circular	0	0.00245487	High-quality
1503_56389	391	15	51197	0.549173	Linear	13	0.0221316	High-quality
1503_56554	496	3	28404	0.470286	Linear	6	0.0072513	Medium-quality
1503_68108	1286	34	32677	0.367629	Linear	1	0.0182227	Medium-quality
1505_136436	78	56	91905	0.479321	Linear	99	0.0412229	Complete
1505_141683	1093	1	83445	0.345521	Linear	33	0.00800665	High-quality
1507_75255	598	18	31070	0.545768	Circular	81	0.00583503	High-quality
1507_83411	1095	1	86870	0.356556	Circular	5	0.00549513	High-quality
1508_32260	935	24	49500	0.428525	Linear	6	0.000396556	Medium-quality
1511_46455	570	28	12334	0.615453	Linear	70	0.00738349	Medium-quality
1513_4102	857	115	21118	0.418506	Linear	1	0.0432057	Medium-quality
1514_115327	375	149	41109	0.524508	Circular	2	0.0448863	High-quality
1514_58480	521	16	51012	0.516016	Linear	0	0.00581615	High-quality
1517_9287	1093	1	68513	0.343409	Linear	38	0.0121988	Medium-quality
1518_75182	870	12	55302	0.393964	Linear	86	0.0228114	Medium-quality
1519_97203	819	87	14009	0.277322	Linear	0	0.00751567	High-quality
1520_40071	144	55	43856	0.393333	Linear	0	0.0487197	Medium-quality
1520_40908	391	15	54316	0.542271	Linear	15	0.0214518	High-quality
1520_4138	827	150	62043	0.320923	Linear	1	0.00857316	Medium-quality
1520_49196	481	4	38649	0.441641	Linear	38	0.00783669	High-quality
1520_50989	1079	6	99338	0.328797	Circular	0	0.00549513	High-quality
1525_120361	794	44	15913	0.3587	Linear	241	0.00742126	Medium-quality
1525_121551	649	18	29811	0.552715	Circular	5	0.0217728	High-quality
1525_50336	974	19	96848	0.293759	Linear	6	0.00145404	Medium-quality
1526_11061	998	38	40828	0.468747	Linear	171	0.00947957	High-quality
1527_58913	1158	72	16030	0.489021	Linear	174	0.0106881	Medium-quality
1528_108790	1115	1	87755	0.358475	Circular	16	0.00710023	High-quality
1528_28845	379	63	58822	0.53344	Linear	120	0.0305914	High-quality
1529_91832	114	87	14152	0.441563	Circular	0	0.00309691	High-quality
1531_49331	1114	1	66403	0.364532	Linear	9	0.00757232	Medium-quality
1535_16157	467	30	36989	0.413988	Linear	570	0.0122743	Medium-quality
1535_20857	272	27	55016	0.395848	Linear	0	0.0209797	High-quality
1536_109383	456	30	43988	0.411771	Circular	425	0.0161077	High-quality
1536_5047	875	8	50279	0.450486	Linear	3	0.00196389	High-quality
1536_86840	866	23	45717	0.416344	Linear	4	0.00549513	High-quality
1537_33345	1098	1	83257	0.34671	Circular	2	0.00821437	High-quality
1541_16704	435	26	49289	0.517195	Linear	452	0.0266825	High-quality
1542_23695	1191	95	31763	0.456065	Linear	63	0.00847874	Medium-quality
1543_91078	888	53	84950	0.406109	Circular	33	0.00504192	High-quality
1545_69260	1210	58	53130	0.494617	Circular	0	0.00541959	High-quality
1545_9934	1223	151	65654	0.566013	Circular	0	0.0120855	Medium-quality
1546_76016	391	15	48325	0.551205	Linear	14	0.026116	High-quality
1549_93450	928	2	48390	0.442963	Linear	2	0.026607	Medium-quality
1551_93250	165	33	35907	0.389506	Linear	22	0.0249264	High-quality
1552_14432	388	15	49297	0.62732	Linear	170	0.0122932	High-quality
1552_59161	427	67	63573	0.574914	Linear	149	0.0328386	High-quality
1552_92968	349	26	36093	0.547973	Linear	22	0.0486253	Medium-quality
1555_14126	974	19	91149	0.288451	Circular	1	0.00422993	Medium-quality
1556_60054	434	26	49123	0.483216	Linear	592	0.00923408	High-quality
1557_51826	438	22	38960	0.435036	Linear	383	0.0155412	High-quality
1557_70422	158	33	35037	0.407255	Linear	298	0.0160699	High-quality
1558_14587	1070	4	37817	0.429727	Linear	121	0.00211496	High-quality
1558_17055	421	67	60251	0.545402	Circular	4	0.014767	High-quality
1558_55033	219	68	36155	0.649703	Linear	5	0.0242088	High-quality
1558_90314	388	15	34217	0.625625	Linear	111	0.00611829	Medium-quality
1559_15147	432	26	50560	0.484454	Linear	9	0.0176751	High-quality
1561_34741	1267	102	32225	0.5236	Linear	0	0.0421671	Medium-quality
1562_68037	78	56	92560	0.478673	Linear	32	0.0292507	Complete
1563_44488	974	19	98251	0.290521	Linear	9	0.00341793	Medium-quality
1563_73323	333	11	44789	0.415973	Linear	36	0.00441876	High-quality
1565_21229	434	26	52929	0.478131	Linear	591	0.0135395	High-quality
1566_99334	875	8	36909	0.442223	Linear	3	0.00390891	Medium-quality
1571_76007	829	118	50582	0.413764	Linear	3	0.0156734	Medium-quality
1571_83065	77	75	27058	0.520807	Linear	0	0.0340471	Medium-quality
1575_96684	974	19	95507	0.291518	Circular	2	0.00481532	Medium-quality
1575_96686	1073	6	94775	0.321994	Circular	0	0.0138228	High-quality
1576_106572	1103	1	85844	0.368704	Circular	6	0.0135395	High-quality
1576_16788	388	15	33810	0.627507	Linear	110	0.00549513	Medium-quality
1576_56718	1093	1	84181	0.343914	Linear	29	0.00600499	Complete
1581_718	283	101	39310	0.469397	Linear	7	0.0195634	Medium-quality
1582_120024	974	19	92070	0.291474	Linear	4	0.00294584	Medium-quality
1583_82392	283	101	58254	0.458286	Linear	13	0.0179583	High-quality
1586_30539	125	3	30939	0.514658	Linear	8	0.0172218	High-quality
1586_39566	254	71	27925	0.444297	Linear	2	0.019299	Medium-quality
1586_73881	1013	152	89600	0.426797	Circular	74	0.00915855	High-quality
1589_50168	163	33	34051	0.397668	Linear	144	0.0149558	High-quality
1589_53741	427	67	46919	0.577591	Linear	111	0.0435078	Medium-quality
1592_40942	935	24	59268	0.42237	Linear	9	0.00122743	High-quality
1593_139927	631	18	30619	0.550998	Circular	4	0.0272113	High-quality
1593_22688	1185	44	13465	0.371482	Linear	0	0.00232268	Medium-quality
1594_61917	438	22	39418	0.434954	Linear	360	0.0159189	High-quality
1595_20040	408	13	50109	0.555729	Linear	7	0.0313845	High-quality
1596_32571	935	24	57709	0.422239	Linear	9	0.00026437	High-quality
1598_26876	974	19	98138	0.291814	Circular	2	0.000887529	Medium-quality
1599_68526	388	15	30688	0.627086	Linear	103	0.00574061	Medium-quality
1599_80574	974	19	98070	0.292424	Circular	2	0.000547624	Medium-quality
1600_40068	928	2	69018	0.434379	Linear	12	0.0280799	High-quality
1600_6139	974	19	95809	0.291977	Linear	5	0.00409774	Medium-quality
1602_50323	974	19	94798	0.291557	Linear	4	0.00500415	Complete
1602_67042	127	87	13344	0.504272	Linear	1	0.0095551	High-quality
1604_53844	1041	74	150210	0.412862	Linear	14	0.0164287	Complete
1605_22149	486	11	44168	0.47025	Linear	93	0.00228492	High-quality
1605_24495	214	81	37688	0.664668	Linear	2	0.0297794	High-quality
1606_12776	763	103	49269	0.290101	Linear	109	0.017524	Medium-quality
1606_65847	272	27	44165	0.398868	Linear	0	0.0202055	Medium-quality
1607_20222	258	22	29500	0.460814	Linear	77	0.0109336	Medium-quality
1607_35184	124	3	27064	0.521468	Linear	5	0.00402221	Medium-quality
1610_91863	435	26	51113	0.513861	Linear	569	0.0357655	High-quality
1612_91631	974	19	93951	0.290204	Linear	7	0.00668479	Complete
1615_107229	834	84	36151	0.499378	Circular	0	0.0203188	Medium-quality
1615_74650	214	81	34318	0.666735	Linear	0	0.0437155	High-quality
1615_96402	974	19	91377	0.290587	Linear	5	0.00538183	Medium-quality
1616_95748	1078	6	97904	0.330242	Circular	1	0.00606164	High-quality
1617_22996	1087	25	53565	0.346346	Linear	24	0.0133696	High-quality
1617_40044	1093	1	85073	0.346197	Circular	31	0.00545736	High-quality
1617_57317	277	27	58501	0.418095	Linear	0	0.0164854	High-quality
1617_58976	974	19	99082	0.291304	Circular	3	0.00177506	High-quality
1617_84608	901	153	92009	0.317132	Circular	0	0.00577838	High-quality
1619_117553	360	34	43195	0.417734	Linear	5	0.0229813	High-quality
1623_16008	214	81	38475	0.661079	Linear	2	0.0284765	High-quality
1623_32300	324	27	52905	0.515603	Linear	8	0.0226414	Medium-quality
1624_105889	258	22	38667	0.462177	Linear	90	0.016712	High-quality
1624_77455	1033	154	40411	0.398802	Linear	12	0.0353123	High-quality
1624_92197	225	49	23599	0.567778	Linear	7	0.0243032	Medium-quality
1624_93743	126	3	25644	0.523748	Linear	5	0.000830878	Medium-quality
1625_14009	806	44	15994	0.324497	Linear	7	0.00373895	Medium-quality
1626_49207	78	56	98252	0.472479	Linear	31	0.0400332	Complete
1627_115567	559	18	30812	0.491756	Circular	215	0.0137284	High-quality
1628_41329	503	99	33835	0.56477	Linear	2	0.0104804	High-quality
1631_14792	540	48	29761	0.383052	Linear	56	0.00026437	Medium-quality
1632_10797	254	71	27497	0.445467	Linear	1	0.0215462	Medium-quality
1633_159489	612	18	30594	0.544649	Circular	3	0.02791	High-quality
1633_60122	946	8	54558	0.466806	Linear	29	0.00800665	High-quality
1637_23593	586	28	18296	0.6115	Linear	62	0.0365587	High-quality
1637_9892	38	7	12021	0.36561	Linear	5	0	High-quality
1638_34795	159	33	28849	0.421297	Linear	65	0.0160133	Medium-quality
1638_60966	586	28	15947	0.620806	Linear	54	0.0325931	Medium-quality
1638_70619	870	12	64364	0.392999	Linear	134	0.0274001	High-quality
1638_7310	602	18	30884	0.543647	Linear	86	0.00721354	High-quality
1641_6854	304	51	62079	0.436589	Linear	1	0.0128031	High-quality
1641_79458	302	51	46529	0.442176	Linear	4	0.0148047	Medium-quality
1641_95232	429	107	40725	0.350718	Circular	0	0.00271924	High-quality
1641_9947	1088	6	97339	0.313338	Circular	27	0.00674145	High-quality
1642_88966	1259	109	29183	0.324504	Linear	0	0.00964952	Complete
1643_5650	391	15	45580	0.551053	Linear	15	0.0248886	High-quality
1644_111783	974	19	96890	0.289875	Circular	1	0.00515522	Medium-quality
1644_58224	894	91	51996	0.400377	Linear	191	0.0371629	High-quality
1644_82434	142	55	29764	0.530675	Linear	0	0.0321965	Medium-quality
1644_98952	935	24	58216	0.42174	Linear	9	0.000830878	High-quality
1645_129665	1024	6	101647	0.364005	Circular	5	0.00908301	High-quality
1645_129666	244	92	14619	0.37889	Circular	0	0.0130297	Medium-quality
1646_57452	1062	62	61561	0.43638	Linear	65	0.0227547	High-quality
1646_64258	990	39	47310	0.505855	Linear	23	0.0141061	Medium-quality
1646_67863	81	65	29617	0.473107	Linear	2	0.0287975	Medium-quality
1646_77184	114	87	14227	0.442609	Circular	0	0.00228492	High-quality
1647_107765	974	19	94369	0.291452	Circular	1	0.00441876	Medium-quality
1647_99704	497	3	38759	0.455404	Linear	6	0.00643931	High-quality
1648_84938	237	92	15050	0.395548	Circular	0	0.0148992	Medium-quality
1653_115257	179	126	17115	0.323167	Linear	19	0.00275701	Medium-quality
1655_20285	294	93	42680	0.460684	Linear	190	0.033254	High-quality
1657_32402	546	131	20872	0.363406	Linear	0	0.00105748	High-quality
1657_75002	272	27	61145	0.394701	Linear	0	0.0253418	High-quality
1657_79601	963	25	43033	0.413706	Circular	122	0.00105748	High-quality
1659_21401	758	146	30065	0.371063	Linear	6	0.0141061	Medium-quality
1660_94333	809	44	16381	0.320676	Linear	8	0.00704358	Complete
1662_62835	334	41	34162	0.424946	Linear	44	0.0248886	High-quality
1663_93767	14	7	11456	0.436016	Linear	8	0	Complete
1664_24838	511	105	36169	0.579419	Linear	5	0.0198467	Medium-quality
1666_6141	225	49	33411	0.557242	Linear	7	0.0313279	High-quality
1666_74915	1287	72	15549	0.555534	Linear	0	0.0249264	Medium-quality
1667_3687	443	22	42177	0.417977	Linear	364	0.0121988	High-quality
1667_51023	492	11	51810	0.480834	Linear	577	0.00694917	High-quality
1667_72829	275	27	59905	0.368483	Linear	0	0.00704358	High-quality
1668_2299	415	13	57177	0.53602	Linear	16	0.0213951	High-quality
1669_45685	78	56	94162	0.477974	Linear	99	0.0231135	Complete
1670_4785	229	83	150722	0.349544	Linear	81	0.0160699	High-quality
1671_32324	762	103	52257	0.289014	Linear	110	0.0200166	Complete
1671_45176	1186	119	11051	0.381594	Linear	0	0.0312524	Not-determined
1671_90081	379	63	41647	0.543833	Linear	92	0.0270602	Medium-quality
1673_71577	263	61	31133	0.375486	Circular	2	0.00757232	High-quality
1674_105954	354	20	60781	0.383163	Circular	588	0.00439988	High-quality
1675_92049	974	19	96241	0.29103	Circular	2	0.0047209	Medium-quality
1675_92050	935	24	58156	0.421968	Circular	9	0.000434323	High-quality
1675_92052	829	118	49654	0.399927	Circular	1	0.0093285	Medium-quality
1676_50982	928	2	45675	0.414034	Linear	4	0.0439233	Medium-quality
1677_14803	870	12	68124	0.391874	Linear	138	0.0154657	High-quality
1678_77299	935	24	50644	0.430969	Linear	5	0.00422993	Medium-quality
1683_108137	1001	5	100510	0.28245	Circular	7	0.000490974	High-quality
1683_49344	391	15	48124	0.555502	Linear	14	0.0220749	High-quality
1683_80960	918	2	64097	0.507262	Linear	0	0.0199789	High-quality
1684_32072	337	14	25333	0.475269	Linear	9	0.0121988	Medium-quality
1688_25320	1024	6	104240	0.365253	Linear	4	0.0115001	High-quality
1688_54391	427	67	61132	0.576883	Linear	140	0.0311579	High-quality
1689_11222	874	8	51935	0.44962	Linear	3	0.00304026	High-quality
1690_51666	928	2	59368	0.44209	Linear	3	0.035369	Medium-quality
1691_85400	927	2	54927	0.409871	Linear	11	0.0300249	Medium-quality
1691_89661	379	63	47139	0.542672	Linear	96	0.0408452	Medium-quality
1693_3237	886	54	115174	0.358692	Linear	3	0.00764786	High-quality
1694_78939	974	19	95877	0.292594	Linear	8	0.00302138	Medium-quality
1697_25817	329	135	23588	0.64041	Linear	0	0.031309	Medium-quality
1697_37504	1186	119	15287	0.385949	Circular	0	0.0208097	Not-determined
1697_68134	974	19	95207	0.290189	Linear	6	0.00611829	Medium-quality
1700_42511	70	130	110213	0.45834	Linear	33	0.016542	Complete
1700_81415	1042	74	148546	0.418281	Circular	12	0.0121988	High-quality
1700_81419	1117	1	84816	0.359967	Circular	8	0.00942292	High-quality
1701_55589	388	15	33068	0.625559	Linear	109	0.00538183	Medium-quality
1703_11612	398	116	33003	0.553859	Linear	70	0.0414495	Medium-quality
1705_10511	1215	155	25229	0.452456	Linear	0	0.037635	Medium-quality
1705_49768	270	27	57041	0.455848	Circular	0	0.0464537	High-quality
1705_98308	1121	1	60446	0.36631	Linear	7	0.00796888	Medium-quality
1706_58475	902	153	84878	0.259207	Circular	0	0.000434323	High-quality
1707_92516	870	12	71414	0.39082	Linear	156	0.0171085	High-quality
1708_30886	1034	74	121736	0.379091	Linear	0	0.0198844	Medium-quality
1708_88247	844	43	380507	0.277288	Linear	50	0	High-quality
1709_4687	884	88	66575	0.384829	Linear	0	0.0223015	High-quality
1709_80249	1087	25	52703	0.34554	Circular	23	0.0123121	High-quality
1711_119096	974	19	98158	0.291846	Circular	2	0.000396556	Medium-quality
1712_19788	824	156	19391	0.274715	Circular	0	0.00925296	Medium-quality
1713_44347	108	75	28759	0.548037	Linear	0	0.0340094	High-quality
1713_49496	78	56	96771	0.477323	Linear	35	0.0270224	High-quality
1714_52649	870	12	71780	0.390791	Linear	159	0.0241332	High-quality
1714_68320	193	9	29651	0.612054	Circular	9	0.0036823	High-quality
1714_8109	481	4	28283	0.443729	Linear	26	0.0093285	Medium-quality
1715_26449	1015	157	20049	0.394733	Linear	1	0.000849762	Medium-quality
1716_94738	974	19	95085	0.292717	Linear	8	0.00294584	Medium-quality
1717_103956	997	38	42852	0.468006	Circular	153	0.00802553	High-quality
1717_103960	825	112	12365	0.464618	Circular	0	0.0256817	Not-determined
1718_13604	1092	1	17148	0.359634	Circular	0	0.00243598	Low-quality
1718_38720	1093	1	67259	0.343315	Circular	24	0.00887529	Medium-quality
1720_20089	577	28	14139	0.626706	Linear	56	0.0469257	Medium-quality
1721_13312	933	24	41177	0.389052	Linear	8	0.00570285	Medium-quality
1721_69925	106	75	30390	0.521751	Linear	0	0.0477377	High-quality
1723_14194	411	13	53062	0.539689	Linear	71	0.0164854	High-quality
1723_19070	301	51	39711	0.449472	Linear	6	0.00745902	Medium-quality
1723_80211	379	63	55488	0.543162	Linear	122	0.022547	High-quality
1724_49224	915	36	47736	0.419453	Linear	1	0.0192046	High-quality
1724_49520	740	21	43016	0.423377	Linear	151	0.0105559	High-quality
1724_89667	497	3	25856	0.460667	Linear	7	0.00117078	Medium-quality
1726_61562	321	27	45194	0.483604	Linear	0	0.0298927	Medium-quality
1726_69143	88	123	37149	0.535869	Linear	2	0.0143704	High-quality
1728_1888	493	3	37208	0.449688	Linear	3	0.00105748	High-quality
1730_111500	388	15	50724	0.628499	Linear	170	0.0158433	High-quality
1730_115981	185	104	50356	0.33434	Circular	25	0.00411663	High-quality
1730_79397	1070	4	37217	0.429427	Linear	128	0.00181283	High-quality
1733_54474	926	158	75295	0.368325	Linear	46	0.00192613	High-quality
1733_7318	483	4	41046	0.449082	Linear	291	0.00294584	High-quality
1733_74986	169	159	38655	0.444056	Linear	0	0.0279288	High-quality
1734_40235	928	2	51869	0.440244	Linear	3	0.0311202	Medium-quality
1734_40322	576	28	12204	0.648148	Linear	47	0.0165798	Medium-quality
1734_68874	593	18	30814	0.543195	Circular	75	0.00328575	High-quality
1735_57172	974	19	91748	0.290644	Linear	9	0.00422993	Medium-quality
1736_50964	55	60	31952	0.506322	Linear	0	0.00785558	Medium-quality
1738_98253	864	23	49013	0.436782	Linear	11	0.00602387	High-quality
1739_131334	535	34	39995	0.445006	Linear	3	0.00107637	Medium-quality
1739_144106	1121	1	85839	0.361922	Circular	11	0.00764786	High-quality
1739_144107	974	19	97732	0.291911	Circular	2	0.00105748	Medium-quality
1739_30978	391	15	49298	0.551909	Linear	19	0.0230191	High-quality
1740_87521	1288	160	13447	0.567487	Circular	0	0.0312524	Low-quality
1741_23545	35	7	12042	0.372529	Linear	2	0.000547624	Complete
1742_73852	1095	1	87032	0.357834	Linear	2	0.00489085	Complete
1746_2791	928	2	65722	0.431378	Linear	9	0.022226	High-quality
1746_6622	1060	62	59441	0.444373	Linear	33	0.0383148	High-quality
1746_73020	862	23	42151	0.434841	Linear	0	0.00228492	Medium-quality
1747_16016	410	13	54491	0.550825	Linear	20	0.00596722	High-quality
1748_94912	1095	1	86021	0.355611	Circular	2	0.00375784	High-quality
1749_74899	236	92	18647	0.379042	Linear	0	0.0316489	Medium-quality
1750_60712	874	8	50266	0.450424	Linear	3	0.00228492	High-quality
1750_71503	245	92	14531	0.377056	Circular	0	0.0281366	Medium-quality
1751_51815	948	70	24256	0.437541	Linear	4	0.0403543	Medium-quality
1751_5949	870	12	64950	0.399199	Linear	81	0.021905	Medium-quality
1752_19479	1093	1	68055	0.343619	Linear	29	0.00549513	Medium-quality
1752_94365	258	22	41671	0.464952	Linear	94	0.0160699	High-quality
1753_1889	89	111	33805	0.532199	Linear	0	0.0493429	Medium-quality
1753_49177	44	143	35791	0.548155	Linear	0	0.0289863	High-quality
1753_52950	1073	6	94883	0.323335	Circular	1	0.00995166	High-quality
1753_52951	898	120	64839	0.410648	Circular	55	0.041374	High-quality
1755_67290	1289	44	17166	0.409239	Linear	0	0.00439988	Medium-quality
1757_11987	476	4	39396	0.445223	Linear	126	0.000868646	High-quality
1757_7434	379	63	38441	0.543274	Linear	50	0.0234157	Medium-quality
1759_693	1093	1	67005	0.34178	Linear	25	0.00859204	Medium-quality
1759_71725	1290	161	22656	0.406956	Circular	1	0.0191102	High-quality
1760_57601	555	145	163848	0.368793	Linear	1	0.000604275	Medium-quality
1762_34388	933	24	47400	0.387447	Linear	9	0.0072513	Medium-quality
1763_20689	864	23	39975	0.443952	Linear	7	0.0014918	Medium-quality
1763_50040	483	4	40854	0.449087	Linear	285	0.0026437	High-quality
1763_77548	321	27	61096	0.474581	Linear	22	0.0324609	Complete
1764_15863	870	12	67507	0.396492	Linear	78	0.0254929	High-quality
1764_16026	928	2	69803	0.433448	Linear	4	0.0465858	High-quality
1768_98073	909	97	47455	0.400695	Linear	5	0.0189025	Medium-quality
1769_14651	129	87	11526	0.428423	Linear	0	0	Medium-quality
1769_71917	1204	44	15069	0.361205	Linear	35	0.0211685	Medium-quality
1770_65770	391	15	48004	0.555266	Linear	20	0.0229058	High-quality
1770_70055	272	27	61153	0.394731	Linear	0	0.0269658	High-quality
1774_77336	994	38	37161	0.472996	Linear	132	0.0112546	Medium-quality
1775_60771	236	92	24900	0.383494	Circular	0	0.0424692	High-quality
1775_9407	366	44	15082	0.394311	Linear	40	0.0113679	Medium-quality
1776_26631	413	13	39674	0.558577	Linear	28	0.0271169	Medium-quality
1776_2675	1107	1	85795	0.360767	Linear	5	0.00674145	High-quality
1776_65807	959	25	41009	0.386939	Circular	0	0.0049475	High-quality
1778_54233	413	13	53170	0.552624	Linear	76	0.0315356	High-quality
1779_37384	284	101	60114	0.454254	Linear	8	0.014767	High-quality
1781_13580	1055	6	102786	0.320199	Linear	2	0.012161	Complete
1781_25852	839	84	18941	0.498231	Circular	0	0.0219994	Medium-quality
1781_72099	852	44	18442	0.45944	Linear	0	0.0101971	Medium-quality
1782_115664	497	3	35581	0.454849	Linear	6	0.0350857	High-quality
1782_144203	540	48	36097	0.385157	Linear	45	0.000453206	Medium-quality
1783_91344	1185	44	13420	0.371759	Linear	0	0.00228492	Medium-quality
1786_3829	642	18	30616	0.549974	Linear	4	0.0311202	High-quality
1787_119138	974	19	90778	0.293882	Linear	7	0.0011519	Medium-quality
1788_57933	126	3	27209	0.5292	Linear	6	0.029194	Medium-quality
1790_7459	391	15	49262	0.554444	Linear	20	0.0148047	High-quality
1791_102444	604	18	29815	0.543887	Linear	77	0.00660926	High-quality
1791_109273	825	112	15533	0.463079	Circular	0	0.0460193	Not-determined
1791_52589	577	28	11697	0.633838	Linear	66	0.0443576	Medium-quality
1792_110740	848	24	54780	0.442643	Linear	51	0.0020772	High-quality
1793_121609	1208	58	49435	0.508931	Circular	0	0.0114246	High-quality
1793_73527	696	69	41167	0.41045	Linear	66	0.015579	High-quality
1793_90005	301	51	52301	0.454007	Linear	2	0.0203754	Medium-quality
1794_18149	235	85	13364	0.375187	Linear	0	0.0135773	High-quality
1795_81221	1231	122	43524	0.379607	Linear	6	0.00844097	Complete
1796_29957	391	15	40705	0.558187	Linear	14	0.0228114	Medium-quality
1796_54199	300	51	65345	0.447425	Linear	6	0.0224337	High-quality
1797_42927	974	19	95381	0.291693	Linear	8	0.00326686	Medium-quality
1797_58567	742	21	28384	0.429291	Linear	81	0.00611829	Medium-quality
1797_62869	1234	162	37547	0.287506	Circular	0	0.0133507	High-quality
1797_62874	621	18	29574	0.543214	Circular	0	0.032291	High-quality
1797_8737	1235	162	32469	0.274385	Linear	0	0.0145593	Medium-quality
1799_77578	974	19	95352	0.291373	Circular	2	0.00152957	Medium-quality
1800_118680	1255	44	15065	0.281912	Linear	0	0.00693028	High-quality
1801_20462	273	27	49864	0.424916	Linear	0	0.0354634	Medium-quality
1801_39467	324	27	62130	0.518671	Linear	24	0.024171	High-quality
1803_7149	1093	1	84300	0.346465	Circular	35	0.0112546	High-quality
1803_81135	455	30	46929	0.411132	Circular	584	0.0206398	High-quality
1805_40118	974	19	78631	0.290623	Linear	3	0.00434323	Medium-quality
1806_30190	331	11	43000	0.554279	Linear	48	0.00202055	High-quality
1807_32025	1019	145	178291	0.292124	Circular	4	0.011028	High-quality
1808_18121	974	19	97168	0.290157	Linear	8	0.00426769	Medium-quality
1808_33336	595	18	22471	0.542477	Linear	64	0.00428658	Medium-quality
1808_59774	301	51	66934	0.449801	Linear	6	0.0207531	High-quality
1810_63034	1259	109	29478	0.323258	Linear	1	0.00719465	Complete
1811_1700	480	4	29988	0.442244	Linear	36	0.022547	Medium-quality
1811_2310	578	28	17998	0.628459	Linear	42	0.0312712	High-quality
1811_49541	1121	1	87729	0.359311	Linear	13	0.00757232	High-quality
1812_33397	1291	148	25108	0.32173	Linear	0	0.00900748	Medium-quality
1813_26198	1079	6	100509	0.329344	Circular	0	0.00583503	High-quality
1813_26201	974	19	96362	0.291837	Circular	4	0.00502304	Medium-quality
1814_60853	959	25	42538	0.384668	Linear	0	0.012973	High-quality
1814_67550	1292	64	15420	0.420947	Linear	0	0.010877	Medium-quality
1815_10467	776	44	16426	0.352977	Linear	1	0.000623159	Medium-quality
1816_25162	164	33	25283	0.3958	Linear	270	0.017203	Medium-quality
1818_118737	963	25	44531	0.39934	Circular	119	0.00876199	High-quality
1818_18619	974	19	98143	0.291717	Circular	2	0.00169952	Medium-quality
1818_75108	1095	1	85371	0.35744	Linear	2	0.00664703	High-quality
1819_17781	153	86	29579	0.463471	Linear	88	0.0119722	Medium-quality
1819_24884	933	24	48402	0.387091	Linear	24	0.00375784	Medium-quality
1820_14360	870	12	71369	0.390926	Linear	165	0.0189403	High-quality
1820_16661	1093	1	67167	0.342013	Linear	31	0.00976282	Medium-quality
1820_41452	689	138	46141	0.382025	Linear	12	0.0170897	High-quality
1820_47161	45	143	33228	0.559919	Linear	0	0.0307236	Medium-quality
1820_56639	974	19	96890	0.291248	Circular	1	0.00447541	Medium-quality
1821_18062	157	113	14938	0.406815	Circular	445	0.0103104	Low-quality
1822_50652	659	18	30470	0.557598	Linear	5	0.0322532	Complete
1823_103490	974	19	94911	0.292737	Circular	2	0.0059861	Medium-quality
1824_86474	1092	1	17153	0.359704	Circular	0	0.00105748	Low-quality
1826_120060	974	19	93024	0.290065	Linear	4	0.00400332	Medium-quality
1826_52756	827	150	65014	0.3221	Linear	1	0.00942292	Medium-quality
1827_77749	849	24	57601	0.377528	Circular	7	0.000490974	High-quality
1827_88681	1075	6	98732	0.321294	Circular	1	0.00676033	High-quality
1827_88682	962	25	45405	0.424469	Circular	81	0.0014918	High-quality
1828_21337	928	2	48642	0.448584	Linear	3	0.030988	Medium-quality
1828_66058	1163	72	15879	0.489577	Linear	123	0.00538183	Medium-quality
1833_67689	534	34	46242	0.413909	Linear	58	0	High-quality
1834_10406	1137	64	18390	0.531267	Linear	59	0.00634489	Complete
1834_35519	910	97	62965	0.391154	Circular	6	0.0258894	High-quality
1835_96697	113	163	44771	0.496661	Circular	0	0.0499282	High-quality
1836_46889	930	2	66045	0.452691	Linear	2	0.0149747	High-quality
1836_50359	1121	1	85124	0.36065	Linear	11	0.0062127	High-quality
1837_42468	258	22	31806	0.465415	Linear	64	0.0146159	Medium-quality
1837_73524	905	164	32641	0.422812	Linear	11	0.0204132	Medium-quality
1838_113775	1012	37	121731	0.385325	Circular	62	0.00341793	High-quality
1840_15817	1104	1	64633	0.364349	Linear	7	0.00887529	Medium-quality
1840_36959	227	49	23188	0.575125	Linear	1	0.0209608	Medium-quality
1842_90240	540	48	38605	0.382826	Linear	82	0.000509857	High-quality
1842_92675	1121	1	85395	0.362117	Circular	12	0.00885641	High-quality
1843_25363	438	22	40225	0.434307	Linear	469	0.0114246	High-quality
1843_63891	496	3	38595	0.455007	Linear	7	0.00925296	High-quality
1843_69100	164	33	34799	0.412799	Linear	292	0.0173729	High-quality
1844_83007	1121	1	83906	0.361798	Circular	12	0.00728907	High-quality
1845_42450	870	12	53985	0.393035	Linear	100	0.0209419	Medium-quality
1845_94509	455	30	44739	0.412817	Circular	584	0.0199222	High-quality
1847_70739	1185	44	13590	0.371818	Linear	0	0.00311579	Medium-quality
1851_22887	1093	1	84062	0.345091	Linear	27	0.00800665	High-quality
1851_30563	424	67	58123	0.507269	Linear	4	0.00685475	High-quality
1851_37823	491	11	40733	0.452704	Linear	432	0.00970617	Medium-quality
1851_80026	340	14	32347	0.452407	Linear	71	0.00785558	High-quality
1852_15699	161	33	45069	0.399432	Linear	289	0.01979	High-quality
1853_34831	410	13	44172	0.561193	Linear	16	0.0332918	Medium-quality
1853_40230	411	13	43720	0.545677	Linear	56	0.0173729	Medium-quality
1853_68113	928	2	62302	0.434641	Linear	9	0.0189403	High-quality
1854_66224	974	19	95862	0.291471	Linear	7	0.00328575	Medium-quality
1855_75834	427	67	65780	0.569064	Linear	176	0.0410341	High-quality
1858_32101	858	115	24075	0.477259	Linear	4	0.0460382	Medium-quality
1858_45061	391	15	48359	0.557373	Linear	14	0.0184493	High-quality
1858_50731	898	120	63701	0.409852	Linear	55	0.0315356	High-quality
1859_88337	164	33	34204	0.411502	Linear	274	0.0148047	High-quality
1861_6077	383	13	36611	0.580973	Linear	9	0.0123688	Medium-quality
1861_61346	370	3	27329	0.538805	Linear	7	0.0348591	Medium-quality
1861_87969	810	44	12815	0.317909	Linear	1	0.0020772	Medium-quality
1863_44111	961	25	33118	0.453439	Linear	63	0.000434323	Medium-quality
1863_54873	139	55	34291	0.522557	Linear	0	0.0310446	Medium-quality
1863_85012	1093	1	84435	0.346231	Circular	31	0.0059861	High-quality
1868_59736	379	63	51769	0.540787	Linear	133	0.0322532	High-quality
1874_33660	455	30	38018	0.407781	Linear	535	0.0298361	Medium-quality
1875_37048	974	19	95095	0.292455	Linear	8	0.00245487	Medium-quality
1876_43632	974	19	91698	0.290639	Linear	7	0.0044943	Medium-quality
1876_63605	1104	1	85785	0.360028	Circular	10	0.00481532	High-quality
1877_60871	974	19	96947	0.291469	Circular	1	0.00156734	Medium-quality
1878_43746	391	15	45829	0.555522	Linear	11	0.0170708	High-quality
1878_56173	1070	4	31795	0.431168	Linear	134	0.00202055	Medium-quality
1879_17313	1142	64	12933	0.53723	Linear	59	0.00781781	Medium-quality
1880_30410	134	55	34030	0.55789	Linear	0	0.0338394	Medium-quality
1880_75946	164	33	34132	0.41234	Linear	350	0.0138417	High-quality
1881_52797	1095	1	87171	0.357194	Circular	4	0.00662814	High-quality
1884_27678	577	28	16877	0.630977	Linear	58	0.047209	High-quality
1885_91419	601	18	30483	0.545091	Circular	80	0.00341793	High-quality
1887_107139	974	19	96126	0.291097	Circular	4	0.00209608	Medium-quality
1887_42634	935	24	58200	0.421924	Linear	9	0.000660926	High-quality
1887_5094	928	2	52161	0.44077	Linear	6	0.0310635	Medium-quality
1887_82339	223	49	27973	0.581132	Linear	1	0.00666591	Medium-quality
1892_28158	974	19	95997	0.291124	Linear	7	0.00523076	Medium-quality
1892_48165	571	28	13695	0.615699	Linear	6	0.0320832	Medium-quality
1892_62371	1034	74	124931	0.383796	Linear	0	0.0159944	Medium-quality
1892_85069	1041	74	156831	0.415874	Circular	17	0.011519	High-quality
1893_23229	560	82	32413	0.613704	Linear	127	0.0367475	Medium-quality
1893_85287	1185	44	13580	0.372533	Linear	0	0.00109525	Medium-quality
1896_106079	16	7	11530	0.434605	Linear	9	0	Complete
1896_15515	303	51	64196	0.450822	Linear	2	0.00834655	High-quality
1896_15971	1247	78	30845	0.374777	Linear	0	0.00900748	Medium-quality
1897_31575	946	8	48525	0.469037	Linear	36	0.000623159	High-quality
1897_49489	283	101	39379	0.470885	Linear	4	0.0165987	Medium-quality
1898_19260	411	13	50582	0.538848	Linear	72	0.0136717	High-quality
1898_33395	365	11	46521	0.563208	Linear	18	0.0362376	Medium-quality
1899_39532	1293	17	13829	0.379059	Linear	29	0.0011519	Complete
1899_46159	974	19	96348	0.291931	Linear	9	0.00372007	Complete
1899_60980	1101	1	85449	0.370162	Linear	5	0.0125576	High-quality
1900_12873	971	19	88446	0.302252	Linear	0	0.00615605	High-quality
1900_63868	974	19	95523	0.29327	Linear	5	0.00109525	Medium-quality
1901_101333	1121	1	86453	0.36281	Linear	9	0.00900748	High-quality
1901_132159	576	28	16033	0.636812	Circular	61	0.0381826	High-quality
1901_132164	1025	6	101016	0.362507	Circular	12	0.0143327	High-quality
1902_30585	810	44	16266	0.318087	Linear	10	0.00166176	Medium-quality
1902_73633	164	33	34168	0.409916	Linear	357	0.0114246	High-quality
1903_19555	870	12	50262	0.397855	Linear	53	0.0093285	Medium-quality
1903_26626	974	19	97285	0.291402	Linear	3	0.00117078	Medium-quality
1903_74178	500	100	15129	0.427986	Circular	0	0.0342737	Medium-quality
1905_3070	1	7	11174	0.437802	Linear	0	0	Complete
1909_70684	497	3	33745	0.462498	Linear	6	0.0010386	High-quality
1909_86116	391	15	40287	0.55956	Linear	14	0.0148047	Medium-quality
1910_133505	1191	95	42686	0.451717	Linear	78	0.00961175	High-quality
1911_31588	864	23	52091	0.444837	Linear	15	0.0025304	High-quality
1911_54489	870	12	49689	0.399183	Linear	47	0.0142571	Medium-quality
1913_10285	429	107	40716	0.350624	Linear	0	0.00290807	High-quality
1913_24173	974	19	94450	0.293626	Linear	6	0.00439988	Medium-quality
1913_70718	1095	1	85608	0.356812	Circular	3	0.003569	High-quality
1913_70719	1294	56	89218	0.542435	Circular	0	0.0289486	Medium-quality
1913_70721	1121	1	86182	0.36098	Circular	13	0.00940403	High-quality
1914_118576	330	135	20190	0.608965	Linear	19	0.0149369	Medium-quality
1914_122725	270	27	47781	0.459806	Linear	0	0.032291	Medium-quality
1914_129109	1295	27	80921	0.55653	Circular	0	0.0294773	High-quality
1914_29733	1034	74	148608	0.380175	Linear	0	0.023529	High-quality
1914_59222	123	3	34950	0.518283	Linear	0	0.00439988	High-quality
1914_7025	229	83	177544	0.356036	Linear	115	0.0242277	Complete
1914_90712	411	13	51443	0.537177	Linear	63	0.0153713	High-quality
1915_129140	949	42	35343	0.457205	Circular	0	0.0013785	High-quality
1915_56548	1296	44	16140	0.304337	Linear	1	0.000830878	Medium-quality
1916_51424	160	33	37992	0.406138	Linear	258	0.0287786	High-quality
1916_5883	318	165	58153	0.40942	Linear	1	0.0203376	High-quality
1916_7814	225	49	28463	0.562204	Linear	7	0.0142949	Medium-quality
1916_82480	236	92	23373	0.381466	Linear	0	0.0319322	High-quality
1918_60319	1180	166	21405	0.305162	Circular	0	0.0014918	Medium-quality
1919_99611	427	67	59382	0.5744	Linear	152	0.0315356	High-quality
1920_39107	1013	152	85683	0.431999	Linear	78	0.0125765	High-quality
1921_90190	232	167	31181	0.3133	Circular	0	0.00296473	High-quality
1922_105227	1185	44	13526	0.371285	Linear	0	0.00190724	Medium-quality
1922_106500	342	14	33149	0.473016	Linear	3	0.0189403	Medium-quality
1922_111156	812	44	15008	0.344083	Linear	1	0.00105748	Medium-quality
1923_13369	996	38	40982	0.47128	Linear	171	0.00968729	High-quality
1925_146214	826	112	15117	0.448899	Circular	0	0.0359355	Low-quality
1926_56947	524	35	65827	0.40532	Linear	32	0.00668479	High-quality
1927_21876	140	55	30520	0.518414	Linear	0	0.0465858	Medium-quality
1927_97514	974	19	96194	0.292929	Circular	2	0.00351235	Medium-quality
1929_63266	214	81	37648	0.668774	Linear	2	0.025795	High-quality
1930_71765	598	18	31158	0.543199	Linear	81	0.00638266	High-quality
1931_26177	1093	1	83526	0.345497	Linear	29	0.00808218	Complete
1932_39588	890	168	61993	0.392899	Linear	34	0.00757232	Medium-quality
1933_47215	586	28	14128	0.614949	Linear	50	0.0216028	Medium-quality
1934_21195	974	19	95121	0.291187	Linear	5	0.00294584	Medium-quality
1934_29970	408	13	57097	0.53332	Linear	8	0.037805	High-quality
1934_72714	78	56	93747	0.474906	Linear	6	0.0261349	Complete
1935_12475	286	101	54594	0.464538	Linear	9	0.00870534	High-quality
1936_1349	684	32	35176	0.387111	Linear	2	0.0284765	High-quality
1936_67726	840	84	36108	0.498006	Circular	0	0.0182604	Medium-quality
1937_103099	228	141	48080	0.472151	Circular	0	0.00375784	High-quality
1939_33108	573	28	14032	0.628492	Linear	274	0.0340471	Medium-quality
1939_50577	974	19	93394	0.291432	Linear	7	0.00464537	Medium-quality
1939_64355	1297	64	18276	0.520464	Linear	18	0.0258894	High-quality
1940_2161	234	85	13126	0.382218	Linear	0	0.0206775	Complete
1940_43215	1186	119	11701	0.380651	Linear	0	0.0292696	Not-determined
1941_43081	372	11	62443	0.551287	Linear	22	0.0465103	High-quality
1941_76556	1260	53	85226	0.499179	Linear	0	0.0101405	Complete
1942_67309	974	19	94150	0.292002	Linear	8	0.00443765	Medium-quality
1942_73685	235	85	13356	0.375187	Circular	0	0.0138417	High-quality
1943_49361	974	19	97192	0.291495	Circular	2	0.00307803	Medium-quality
1943_79751	1121	1	85710	0.362886	Circular	10	0.00887529	High-quality
1944_119970	145	55	32110	0.40573	Linear	0	0.0354445	Medium-quality
1944_75534	888	53	87517	0.40503	Linear	36	0.00305914	High-quality
1945_44169	497	3	36576	0.462188	Linear	6	0.00245487	High-quality
1945_45536	163	33	25242	0.414824	Linear	73	0.00757232	Medium-quality
1946_50201	411	13	60665	0.528987	Linear	68	0.0188458	High-quality
1947_29979	1121	1	87218	0.361749	Linear	15	0.00849762	High-quality
1950_102709	144	55	38594	0.386925	Linear	0	0.0491918	Medium-quality
1950_69556	528	34	40079	0.270191	Linear	0	0.000868646	High-quality
1951_41738	974	19	96687	0.290722	Linear	7	0.00470202	Medium-quality
1952_8062	538	48	41952	0.358219	Linear	38	0.000830878	High-quality
1956_110448	974	19	98073	0.290987	Circular	1	0.00506081	High-quality
1957_5806	974	19	95282	0.290989	Linear	9	0.00455095	Complete
1959_1826	258	22	40686	0.460527	Linear	114	0.0239822	High-quality
1959_61734	945	8	54680	0.445501	Linear	6	0.00764786	High-quality
1959_89767	1121	1	84747	0.361075	Linear	9	0.00696805	High-quality
1960_74211	413	13	39164	0.559085	Linear	70	0.0292696	Medium-quality
1961_41441	1234	162	37811	0.286107	Linear	0	0.00696805	High-quality
1962_40761	974	19	95934	0.291648	Linear	5	0.00547624	Complete
1963_100678	540	48	36108	0.386119	Linear	62	0.000566508	Medium-quality
1963_12011	1154	72	15703	0.508374	Linear	162	0.00464537	Medium-quality
1963_26944	477	4	40702	0.450445	Linear	176	0.00073646	High-quality
1963_88505	163	33	35580	0.395138	Linear	176	0.0153524	High-quality
1963_97544	913	36	40448	0.451914	Linear	1	0.0360299	Medium-quality
1964_39177	933	24	57801	0.38662	Linear	27	0.0055329	High-quality
1967_32209	719	21	45911	0.411187	Linear	107	0.00523076	High-quality
1971_41134	849	24	59250	0.383021	Linear	8	0.000849762	High-quality
1971_73619	379	63	44340	0.544429	Linear	76	0.0329141	Medium-quality
1972_802	388	15	42790	0.630708	Linear	151	0.00778004	High-quality
1972_92901	608	18	29986	0.548589	Circular	1	0.0138417	High-quality
1973_13041	974	19	95440	0.291754	Circular	2	0.00413551	Medium-quality
1975_66399	848	24	53863	0.441806	Linear	55	0.00307803	High-quality
1976_49358	291	93	31087	0.467784	Linear	73	0.021414	Medium-quality
1977_52742	935	24	58241	0.422005	Linear	9	0.000434323	High-quality
1978_48433	727	21	37488	0.428564	Linear	78	0.00872422	High-quality
1979_37048	999	38	47412	0.462288	Linear	146	0.0190158	High-quality
1981_17134	219	68	39699	0.644853	Linear	4	0.0443576	High-quality
1982_15980	1107	1	85863	0.36196	Linear	10	0.00776116	High-quality
1982_27427	1095	1	86002	0.35705	Circular	3	0.00615605	High-quality
1982_42037	785	42	36070	0.461991	Circular	13	0.0175051	High-quality
1983_52899	974	19	96245	0.291693	Linear	8	0.00190724	Medium-quality
1984_42632	146	55	28351	0.408698	Linear	0	0.0274945	Medium-quality
1984_55455	391	15	49821	0.549106	Linear	18	0.0186003	High-quality
1985_41875	727	21	47709	0.419187	Linear	77	0.0162777	Complete
1985_46800	928	2	52317	0.419768	Linear	6	0.0454528	Medium-quality
1986_13884	870	12	77622	0.389864	Linear	160	0.0179583	High-quality
1986_57251	427	67	65317	0.569576	Linear	159	0.0480776	High-quality
1990_29616	410	13	49537	0.555403	Linear	24	0.0140305	High-quality
1990_29698	729	21	47302	0.416875	Linear	78	0.0314223	High-quality
1990_87507	78	56	94223	0.478715	Linear	38	0.0175429	Complete
1992_105870	526	35	65806	0.406863	Linear	722	0.00105748	High-quality
1992_120861	608	18	29986	0.548589	Circular	1	0.0140116	High-quality
1992_64458	489	11	38786	0.433017	Linear	24	0.00351235	Medium-quality
1996_37541	432	26	49449	0.491092	Linear	8	0.018978	High-quality
1996_55376	477	4	34044	0.451651	Linear	135	0.000660926	Medium-quality
1998_70512	388	15	40916	0.633029	Linear	149	0.0072513	Medium-quality
2002_40815	912	36	38618	0.463929	Linear	2	0.0328197	Medium-quality
2002_52614	933	24	57291	0.385226	Linear	27	0.00375784	High-quality
2003_71990	383	13	45690	0.582447	Linear	12	0.0195445	Medium-quality
2005_71277	234	85	12890	0.38014	Circular	0	0.0152579	High-quality
2006_90929	1005	5	93147	0.372948	Circular	1	0.00026437	High-quality
2007_109177	386	34	43814	0.538526	Linear	0	0.00980059	High-quality
2009_47807	928	2	70038	0.432508	Linear	9	0.0299494	High-quality
2010_29218	586	28	17227	0.618912	Linear	59	0.0292129	High-quality
2010_43927	1153	72	15999	0.48678	Linear	181	0.00426769	Medium-quality
2010_53298	974	19	98082	0.292561	Circular	2	0.00290807	Medium-quality
2012_74506	864	23	53501	0.444534	Linear	15	0.00421104	High-quality
2014_63002	933	24	57224	0.385695	Linear	27	0.00324798	High-quality
2015_6367	78	56	92011	0.481171	Linear	36	0.0219427	Medium-quality
2015_71229	974	19	98509	0.290928	Circular	1	0.00190724	High-quality
2015_71235	1120	1	83235	0.360834	Circular	12	0.00785558	High-quality
2016_1024	1041	74	153988	0.416942	Linear	11	0.0101405	High-quality
2016_43253	974	19	71930	0.293661	Linear	2	0.00145404	Medium-quality
2016_57894	62	60	43016	0.507439	Circular	0	0.00662814	High-quality
2018_79723	787	42	27084	0.469761	Linear	0	0.00402221	Medium-quality
2019_49574	1093	1	67002	0.341811	Linear	28	0.00968729	Medium-quality
2020_152962	826	112	14432	0.45115	Circular	0	0.0343304	Low-quality
2020_91568	363	98	40291	0.385371	Linear	33	0.0266825	High-quality
2021_59157	197	9	27837	0.606315	Linear	20	0.00307803	Complete
2021_68516	1178	44	11409	0.424402	Linear	35	0.0159189	Medium-quality
2022_28805	341	14	29311	0.443247	Linear	0	0.0133129	Medium-quality
2022_42400	1036	74	157580	0.409481	Linear	8	0.0114057	High-quality
2022_58888	473	4	30380	0.463298	Linear	21	0.00026437	Medium-quality
2022_70186	498	3	26705	0.484216	Linear	0	0.0207342	Medium-quality
2023_34654	941	8	51480	0.416434	Linear	0	0	High-quality
2023_91933	974	19	96293	0.292264	Circular	2	0.00625047	Medium-quality
2024_6813	933	24	41298	0.391133	Linear	6	0.0059861	Medium-quality
2024_99809	974	19	95570	0.290855	Circular	2	0.00511746	Medium-quality
2025_86962	974	19	92714	0.293267	Linear	2	0.0057595	Medium-quality
2026_94420	94	77	48398	0.484772	Circular	6	0.0367475	High-quality
2028_61984	153	86	31443	0.44296	Linear	25	0.0311768	Medium-quality
2030_36401	535	34	44582	0.441725	Linear	5	0.000774228	High-quality
2030_57579	389	15	47063	0.641481	Linear	22	0.0092152	High-quality
2033_124168	1219	169	48257	0.580724	Circular	0	0.00923408	High-quality
2035_80485	1093	1	83841	0.344796	Circular	24	0.0062127	High-quality
2037_19109	690	69	36826	0.435073	Linear	1	0.00190724	High-quality
2037_36479	427	67	50511	0.572073	Linear	122	0.0309691	Medium-quality
2037_53728	713	21	45892	0.407587	Linear	126	0.00421104	High-quality
2039_23595	780	42	36552	0.47338	Linear	15	0.0168064	Complete
2040_2358	79	170	34071	0.517067	Linear	0	0.0321588	Medium-quality
2041_61986	235	85	11930	0.377703	Linear	0	0.0170519	Medium-quality
2041_98746	855	85	10510	0.517983	Circular	0	0.000660926	Medium-quality
2043_101008	974	19	97959	0.292183	Circular	3	0.00324798	Medium-quality
2044_69172	281	101	43313	0.446356	Linear	13	0.0167875	Medium-quality
2045_5302	763	103	50773	0.290784	Linear	95	0.0185626	Medium-quality
2046_20606	443	22	31891	0.428898	Linear	265	0.0167309	Medium-quality
2046_21133	284	101	56089	0.443117	Linear	4	0.0192613	High-quality
2046_45659	13	7	11612	0.440406	Linear	8	0	Complete
2046_62618	531	34	36082	0.468184	Linear	6	0.0248886	Medium-quality
2046_79221	1055	6	99744	0.323107	Circular	1	0.00770451	High-quality
2047_19370	272	27	57556	0.395684	Linear	0	0.0248886	High-quality
2047_60329	81	65	33586	0.465849	Linear	1	0.0322532	Medium-quality
2047_64505	654	18	30506	0.549302	Circular	2	0.0340471	High-quality
2047_64508	58	60	41887	0.503688	Circular	0	0.00674145	High-quality
2049_20537	477	4	33108	0.452126	Linear	145	0.000793111	Medium-quality
2051_32422	388	15	48647	0.631241	Linear	157	0.0084032	High-quality
2051_96602	355	20	60145	0.390307	Circular	505	0.00681698	High-quality
2054_2607	1093	1	68558	0.342965	Linear	28	0.00606164	Medium-quality
2055_117265	974	19	95704	0.292642	Linear	3	0.000547624	Medium-quality
2055_119119	1093	1	83933	0.346038	Circular	25	0.00764786	High-quality
2056_68529	379	63	55755	0.543054	Linear	98	0.0328386	High-quality
2057_42449	928	2	64470	0.433752	Linear	8	0.0241899	High-quality
2057_83718	1185	44	13403	0.371409	Linear	0	0.00130297	Medium-quality
2057_97074	1298	171	26576	0.520394	Linear	2	0.040713	Medium-quality
2059_77322	1222	140	58768	0.571927	Circular	0	0.000906413	High-quality
2060_27741	886	54	91281	0.357676	Linear	1	0.00825213	Medium-quality
2060_39807	364	15	43639	0.520131	Linear	28	0.032612	High-quality
2062_42424	1265	129	32181	0.536186	Linear	0	0.0295717	Medium-quality
2062_64584	341	14	28559	0.435134	Linear	1	0.00105748	Medium-quality
2062_7705	164	33	32397	0.414359	Linear	334	0.0128975	High-quality
2063_14729	870	12	51646	0.394048	Linear	76	0.0220938	Medium-quality
2063_28366	587	28	13529	0.61638	Linear	31	0.0455661	Medium-quality
2063_3422	974	19	96066	0.291154	Linear	8	0.000623159	Medium-quality
2063_50994	1121	1	85611	0.361332	Linear	12	0.0091019	High-quality
2064_13904	872	8	34553	0.477932	Linear	3	0.00568396	Medium-quality
2065_54492	974	19	97694	0.290755	Linear	9	0.00502304	Medium-quality
2066_111066	196	9	28231	0.609649	Circular	23	0.00791223	High-quality
2067_78528	66	60	44165	0.505627	Circular	0	0.00947957	High-quality
2068_13594	532	34	36351	0.497538	Linear	4	0.00326686	Medium-quality
2068_35993	411	13	38671	0.546068	Linear	31	0.0243598	Medium-quality
2069_37915	341	14	27427	0.441025	Linear	0	0.00105748	Medium-quality
2069_78657	497	3	36030	0.460644	Linear	5	0.00987612	High-quality
2071_28207	311	51	68416	0.473237	Linear	3	0.0135773	High-quality
2071_37167	870	12	63057	0.393422	Linear	87	0.0220749	Medium-quality
2073_87643	974	19	95831	0.290772	Linear	5	0.00468313	Medium-quality
2074_36624	434	26	46560	0.48808	Linear	591	0.00823325	High-quality
2074_69669	162	33	35326	0.408255	Linear	230	0.0173729	High-quality
2075_24862	598	18	22797	0.538448	Linear	62	0.00294584	Medium-quality
2075_36726	974	19	94501	0.29133	Linear	3	0.00422993	Medium-quality
2075_47810	1146	64	18556	0.528778	Linear	63	0.00696805	Complete
2076_21637	864	23	39999	0.446836	Linear	9	0.00281366	Medium-quality
2077_33143	399	116	35792	0.55708	Linear	38	0.0465103	Medium-quality
2079_80555	870	12	55569	0.394896	Linear	77	0.0164287	Medium-quality
2080_8569	209	125	43243	0.566404	Linear	7	0.0300249	High-quality
2081_23677	540	48	41367	0.381923	Linear	91	0.000811995	High-quality
2081_49876	229	83	179006	0.355832	Linear	92	0.0201677	Complete
2082_23350	434	26	46075	0.487878	Circular	530	0.00615605	High-quality
2082_64181	1041	74	147243	0.416916	Linear	20	0.0129164	High-quality
2082_8908	497	3	35410	0.459757	Linear	5	0.00236045	High-quality
2083_111581	568	28	16393	0.620875	Circular	35	0.0111413	High-quality
2083_48089	388	15	46804	0.631121	Linear	172	0.00959287	High-quality
2084_52573	974	19	92594	0.290602	Circular	2	0.00481532	Medium-quality
2084_78548	1242	59	31386	0.565188	Circular	58	0.00902636	High-quality
2085_19447	1065	62	52832	0.431935	Linear	41	0.0359733	Complete
2087_16664	974	19	98218	0.291342	Linear	7	0.00132185	Medium-quality
2087_9251	1079	6	101150	0.329006	Linear	0	0.00666591	High-quality
2088_61778	940	8	50258	0.406582	Linear	0	0.00377672	Complete
2089_75653	230	83	144298	0.353927	Linear	282	0.0183171	Medium-quality
2089_78629	239	92	14516	0.395012	Circular	0	0.0237556	Medium-quality
2090_107085	935	24	60223	0.421749	Linear	9	0.00101971	High-quality
2092_33522	674	172	43717	0.408537	Linear	0	0.0217728	High-quality
2092_72904	610	18	30220	0.547287	Circular	0	0.0177506	High-quality
2095_74101	532	34	33548	0.495469	Linear	3	0.00200166	Medium-quality
2097_102977	974	19	98154	0.292092	Circular	3	0.00200166	Medium-quality
2097_33041	935	24	41712	0.430931	Linear	4	0.00249264	Medium-quality
2097_53333	870	12	72036	0.39068	Linear	158	0.0274001	High-quality
2098_32707	524	35	63905	0.402379	Linear	26	0.00132185	High-quality
2098_4096	538	48	34399	0.363848	Linear	33	0	Medium-quality
2098_4374	974	19	90554	0.290766	Linear	4	0.00815772	Medium-quality
2099_72686	235	85	11662	0.378752	Linear	0	0.015579	Medium-quality
2099_78901	974	19	94812	0.290543	Circular	0	0.0059861	Medium-quality
2100_20379	874	8	54231	0.447014	Linear	3	0.0048342	High-quality
2103_95814	1095	1	85742	0.358949	Circular	4	0.00428658	High-quality
2106_15763	360	34	36904	0.423748	Linear	4	0.0291185	Medium-quality
2107_112735	874	8	51410	0.450282	Linear	3	0.00173729	High-quality
2107_20852	391	15	49258	0.55526	Linear	16	0.0177884	High-quality
2107_33060	486	11	46435	0.470076	Linear	100	0.00215273	High-quality
2107_6001	888	53	92605	0.401361	Linear	39	0.00574061	High-quality
2108_21057	1228	173	88620	0.390228	Circular	0	0	High-quality
2110_59725	391	15	44155	0.559801	Linear	13	0.0180716	High-quality
2110_61839	928	2	51981	0.436967	Linear	6	0.0239255	Medium-quality
2110_71125	974	19	98846	0.291484	Circular	4	0.00502304	High-quality
2112_74128	464	30	41502	0.411185	Circular	653	0.0152579	High-quality
2115_80599	1173	124	33714	0.543039	Linear	0	0.00135962	Medium-quality
2116_53263	974	19	97070	0.29181	Linear	8	0.00583503	Medium-quality
2116_69333	411	13	55203	0.53796	Linear	73	0.0208475	High-quality
2117_53393	959	25	41425	0.389547	Linear	0	0.0116323	Complete
2117_84435	928	2	65045	0.433853	Linear	8	0.0272113	High-quality
[truncated: 2,711 more rows]
