# Supplementary material for: Extensive gut virome variation and its associations with host and environmental factors in a population-level cohort
Source: Nat Commun. 2022 Sep 6;13:5252. doi: 10.1038/s41467-022-32832-w (PMC9448778; doi:10.1038/s41467-022-32832-w)
Supplement: Supplementary file 8 — Supplementary data 5 [file 41467_2022_32832_MOESM8_ESM.xlsx]

## Sheet: S5
Supplementary Data 5 | Sequencing statistics of VLP and bulk DNA from 24 samples
ID	Sample	VLPs/buik	High-quality reads	High-quality bases
T-1-VLPs	T-1	VLPs	38700890	5801676960
T-1-Bulk	T-1	Bulk	50347634	7520873058
T-14-VLPs	T-14	VLPs	15238332	2280288452
T-14-Bulk	T-14	Bulk	48395988	7217057443
T-18-VLPs	T-18	VLPs	49693768	7452347315
T-18-Bulk	T-18	Bulk	46539776	6960292578
THC-1-VLPs	THC-1	VLPs	18169252	2691655615
THC-1-Bulk	THC-1	Bulk	54692514	8164049502
THC-10-VLPs	THC-10	VLPs	16042610	2377227995
THC-10-Bulk	THC-10	Bulk	48324376	7224623638
THC-11-VLPs	THC-11	VLPs	17403056	2565274052
THC-11-Bulk	THC-11	Bulk	41631596	6220005675
THC-12-VLPs	THC-12	VLPs	37703314	5641355088
THC-12-Bulk	THC-12	Bulk	45845012	6866960185
THC-13-VLPs	THC-13	VLPs	41231434	6156901669
THC-13-Bulk	THC-13	Bulk	69569188	10419968006
THC-17-VLPs	THC-17	VLPs	51066328	7648575193
THC-17-Bulk	THC-17	Bulk	49000664	7327417958
THC-18-VLPs	THC-18	VLPs	47187738	7058545065
THC-18-Bulk	THC-18	Bulk	46650874	6990933995
THC-19-VLPs	THC-19	VLPs	42155076	6298559781
THC-19-Bulk	THC-19	Bulk	51056502	7640857787
THC-2-VLPs	THC-2	VLPs	47625354	7130212844
THC-2-Bulk	THC-2	Bulk	45125974	6752455375
THC-20-VLPs	THC-20	VLPs	32644916	4878601565
THC-20-Bulk	THC-20	Bulk	43087884	6448454063
THC-22-VLPs	THC-22	VLPs	15234016	2280617817
THC-22-Bulk	THC-22	Bulk	56332432	8422193613
THC-24-VLPs	THC-24	VLPs	18191270	2711983158
THC-24-Bulk	THC-24	Bulk	52358232	7841183651
THC-27-VLPs	THC-27	VLPs	46993162	7041228684
THC-27-Bulk	THC-27	Bulk	52613514	7873771036
THC-3-VLPs	THC-3	VLPs	45292620	6776269006
THC-3-Bulk	THC-3	Bulk	47132680	7058156559
THC-30-VLPs	THC-30	VLPs	23568974	3531948117
THC-30-Bulk	THC-30	Bulk	49269646	7362473032
THC-34-VLPs	THC-34	VLPs	44917584	6724618169
THC-34-Bulk	THC-34	Bulk	43125448	6439055769
THC-4-VLPs	THC-4	VLPs	43449562	6502263707
THC-4-Bulk	THC-4	Bulk	60094216	8990888602
THC-5-VLPs	THC-5	VLPs	11227514	1667361956
THC-5-Bulk	THC-5	Bulk	80722916	12064330246
THC-7-VLPs	THC-7	VLPs	42892466	6425685404
THC-7-Bulk	THC-7	Bulk	47547782	7116033905
THC-8-VLPs	THC-8	VLPs	36925930	5516853908
THC-8-Bulk	THC-8	Bulk	53457596	7989608790
THC-9-VLPs	THC-9	VLPs	42958538	6425499944
THC-9-Bulk	THC-9	Bulk	50473228	7527506560
