# Supplementary material for: Extensive gut virome variation and its associations with host and environmental factors in a population-level cohort
Source: Nat Commun. 2022 Sep 6;13:5252. doi: 10.1038/s41467-022-32832-w (PMC9448778; doi:10.1038/s41467-022-32832-w)
Supplement: Supplementary file 9 — Supplementary data 6 [file 41467_2022_32832_MOESM9_ESM.xlsx]

## Sheet: S6
Supplementary Data 6 | Summary statistics of vOTUs
Representative	vOTU	VC	# of genomes	Genome size	GC content	Circular/Linear	Host (phylum)	Host (genus)	Family	Refseq	IMG/VR Paez-Espino et al, 2019	GVD Gregory et al, 2020	GPD Camarillo-Guerrero et al, 2021	MGV Nayfach et al, 2021	Alignment to bacterial genomes	BACPHLIP
0008_99927	1004	5	1	96989	0.36101	Circular			Unassigned							0.177478
0009_11920	24	7	1	11428	0.436559	Linear	Bacteroidetes	Bacteroides	Unassigned			Ma_2019_SRR341670_NODE_2737_length_11270_cov_3.069193	uvig_35796, uvig_13697, uvig_564726, uvig_195345, uvig_216632, uvig_523242, uvig_492591, uvig_89697, uvig_515380, uvig_261647, uvig_450028	MGV-GENOME-0052583, MGV-GENOME-0047706, MGV-GENOME-0047272, MGV-GENOME-0047283, MGV-GENOME-0045010, MGV-GENOME-0044639, MGV-GENOME-0044175		0.0430566
0017_16656	384	13	2	51763	0.581535	Linear	Firmicutes	Unclassified Clostridia	Siphoviridae		3300006258_____Ga0099398_100252, 3300008722_____Ga0113880_1000460	Minot_Diet_SRR5088942_NODE_14_length_48777_cov_42.127581	uvig_204999, uvig_158010, uvig_517805	MGV-GENOME-0308209, MGV-GENOME-0320266, MGV-GENOME-0307244, MGV-GENOME-0315867	Lachnospiraceae bacterium 7_1_58FAA,	0.35
0017_55721	388	15	61	52474	0.615924	Circular/Linear	Firmicutes	Clostridium, Faecalibacterium	Unassigned		3300007742_____Ga0105758_1000447, 3300008479_____Ga0114883_1000534, 3300007353_____Ga0104758_100534, 3300007361_____Ga0104787_100572, 7000000633_____SRS015065_WUGC_scaffold_2847	Ma_2019_SRR413667_NODE_149_length_68833_cov_19.518480	uvig_429081, uvig_150136, uvig_192923, uvig_401954, uvig_460490, uvig_564016, uvig_442923, uvig_189286, uvig_229601, uvig_269509, uvig_455981, uvig_522209	MGV-GENOME-0352878, MGV-GENOME-0302502, MGV-GENOME-0301389, MGV-GENOME-0304792, MGV-GENOME-0307014, MGV-GENOME-0301859, MGV-GENOME-0299727, MGV-GENOME-0299346, MGV-GENOME-0299274, MGV-GENOME-0299013, MGV-GENOME-0303248	Ruminococcaceae bacterium D16,	0.125
0019_38567	772	17	1	13018	0.494008	Linear	Firmicutes	Gemmiger	Unassigned				uvig_241512, uvig_471554	MGV-GENOME-0067398, MGV-GENOME-0063608, MGV-GENOME-0062903, MGV-GENOME-0063277		0.0358893
0019_86538	661	18	1	25724	0.54731	Linear			Unassigned							0.2875
0022_35642	975	19	1	91991	0.289485	Linear	Bacteroidetes	Porphyromonas, Bacteroides	Podoviridae		7000000532_____SRS011529_WUGC_scaffold_3649, 3300008100_____Ga0114174_100027			MGV-GENOME-0364357, MGV-GENOME-0363840, MGV-GENOME-0359061		0.2
0024_74167	353	20	2	58542	0.401285	Linear	Firmicutes	Roseburia, Unclassified Lachnospiraceae, Dorea, Eubacterium, Fusicatenibacter	Unassigned							0.9375
0025_46912	685	21	1	28301	0.401823	Linear	Firmicutes	Streptococcus	Siphoviridae				uvig_460	MGV-GENOME-0193876		0.238765
0041_23188	1251	29	1	42579	0.35231	Linear	Firmicutes	Lactobacillus	Siphoviridae							0.95
0042_41528	673	31	1	37449	0.404764	Linear			Siphoviridae							1
0042_47825	682	32	1	39369	0.390841	Linear			Siphoviridae							0.9875
0042_48163	677	32	1	32013	0.388342	Linear	Firmicutes	Streptococcus	Siphoviridae					MGV-GENOME-0242749		0.9
0049_62566	644	18	1	30101	0.546228	Circular	Actinobacteria	Bifidobacterium	Unassigned							0.125
0052_34303	419	13	1	47114	0.553806	Linear			Siphoviridae		3300014557_____Ga0169723_100381	Han_2018_ERR1398255_NODE_415_length_41902_cov_38.316343	uvig_248412, uvig_435110, uvig_122692	MGV-GENOME-0313842, MGV-GENOME-0309250, MGV-GENOME-4424501, MGV-GENOME-0283369		0.259802
0057_5553	913	36	20	49981	0.44651	Linear	Bacteroidetes	Bacteroides	Unassigned		3300014521_____Ga0169725_100220, 3300001919_____EFB_1000451, 7000000187_____SRS022609_Baylor_scaffold_57879	Rampelli_Norman_16_NODE_261_length_55459_cov_8.177568	uvig_426515	MGV-GENOME-0294410, MGV-GENOME-0293752, MGV-GENOME-0293202, MGV-GENOME-0293167, MGV-GENOME-0307525, MGV-GENOME-0304880, MGV-GENOME-0303328, MGV-GENOME-4424316	Bacteroides sp. AM56-10ce,	1
0058_7072	1012	37	6	127518	0.383052	Circular/Linear	Bacteroidetes	Prevotella	Unassigned							0.6
0061_7387	40	7	1	11994	0.369018	Linear	Bacteroidetes	Prevotella	Podoviridae							0.188122
0067_62094	334	41	2	42182	0.426011	Linear	Firmicutes	Ruminococcus, Blautia	Siphoviridae				uvig_319763, uvig_459621	MGV-GENOME-0263246, MGV-GENOME-0251271, MGV-GENOME-0259256		0.0875
0070_22537	1273	42	1	34392	0.467638	Linear	Bacteroidetes	Bacteroides	Unassigned		3300008712_____Ga0113873_100566		uvig_565395, uvig_34149	MGV-GENOME-0253061, MGV-GENOME-0251856		0.119969
0070_68283	1269	44	1	13434	0.385887	Linear			Podoviridae							0.188122
0070_76306	131	46	1	81609	0.376993	Linear			Unassigned					MGV-GENOME-0371672, MGV-GENOME-0371467		0.9375
0070_83119	1262	47	3	37821	0.452579	Circular/Linear	Verrucomicrobia	Akkermansia	Unassigned			Minot_Diet_SRR5088940_NODE_83_length_36904_cov_46.552389	uvig_71339, uvig_507355, uvig_536407, uvig_509887, uvig_505078, uvig_339532, uvig_97273	MGV-GENOME-0288917, MGV-GENOME-0260451, MGV-GENOME-0255383, MGV-GENOME-0289705, MGV-GENOME-4413385, MGV-GENOME-0252235, MGV-GENOME-0249564, MGV-GENOME-0246397, MGV-GENOME-0246384		0.11381
0070_9493	797	44	1	15085	0.384024	Linear			Podoviridae							0.188122
0074_46045	201	9	1	27028	0.636599	Linear			Unassigned							0.2375
0078_14383	544	48	1	41452	0.386543	Linear	Firmicutes	Eubacterium	Unassigned					MGV-GENOME-0290412, MGV-GENOME-0289894	Eubacterium sp. OM08-24,	0.975
0078_63247	160	33	13	52977	0.400608	Circular/Linear	Firmicutes	Ruminococcus, Eubacterium	Unassigned				uvig_104421		Ruminococcus bromii,	0.95
0084_122473	335	41	1	31347	0.412894	Linear	Firmicutes	Unclassified Lachnospiraceae	Siphoviridae		7000000317_____SRS014459_WUGC_scaffold_22344			MGV-GENOME-0239131		0.2125
0085_67569	470	50	1	49210	0.379415	Circular	Firmicutes	Ruminococcus, Blautia	Unassigned							0.9625
0086_14428	177	52	1	37976	0.53963	Linear			Unassigned							0.0623899
0093_24408	461	30	1	46684	0.409798	Circular	Firmicutes	Blautia, Ruminococcus, Clostridium	Unassigned							0.95
0094_103040	647	18	1	28772	0.548763	Circular			Unassigned							0.1
0103_1377	587	28	2	16806	0.620671	Linear	Actinobacteria	Bifidobacterium	Unassigned			Han_2018_ERR1398089_NODE_688_length_18488_cov_5.426301	ivig_1795, uvig_230878	MGV-GENOME-0144850, MGV-GENOME-0135288, MGV-GENOME-0133580, MGV-GENOME-4351431, MGV-GENOME-0131424, MGV-GENOME-4349393, MGV-GENOME-0130763, MGV-GENOME-0130665, MGV-GENOME-0130620, MGV-GENOME-0130126, MGV-GENOME-0130105, MGV-GENOME-0132744	Bifidobacterium breve,	1
0104_34676	1244	59	1	23944	0.584656	Linear	Actinobacteria	Bifidobacterium	Unassigned					MGV-GENOME-0212558		0.35
0105_41024	487	11	12	51644	0.460228	Linear	Firmicutes	Clostridium, Coprococcus, Roseburia, Unclassified Lachnospiraceae, Dorea, Eubacterium, Blautia, Ruminococcus, Fusicatenibacter	Unassigned		3300008744_____Ga0114025_1000340, 3300014549_____Ga0134379_100276, 3300007356_____Ga0104763_100383, 7000000006_____SRS054956_LANL_scaffold_40945, 7000000239_____SRS013951_WUGC_scaffold_15927, 3300007184_____Ga0103258_100490, 3300006499_____Ga0100371_100473, 7000000045_____SRS013687_Baylor_scaffold_55142	Ma_2019_SRR413659_NODE_232_length_70149_cov_3.858105	uvig_545387, uvig_513590, uvig_515078, ivig_3706, ivig_796, uvig_454046, uvig_310775, uvig_239778, uvig_544966, uvig_437262	MGV-GENOME-0310452, MGV-GENOME-0306925, MGV-GENOME-0308325, MGV-GENOME-0307756, MGV-GENOME-0307295, MGV-GENOME-0306963, MGV-GENOME-0305250, MGV-GENOME-0307542, MGV-GENOME-0322471, MGV-GENOME-0306229, MGV-GENOME-0304924, MGV-GENOME-0304923, MGV-GENOME-0304628, MGV-GENOME-0304612, MGV-GENOME-0294360, MGV-GENOME-0293375, MGV-GENOME-0286569	Clostridium sp. AF28-12,	0.95
0116_121510	65	60	1	44339	0.511987	Circular			Siphoviridae							0.05
0127_56447	589	18	1	29119	0.546791	Linear	Actinobacteria	Bifidobacterium	Unassigned		3300014802_____Ga0134374_1000452					0.0125
0127_85112	1145	64	1	17981	0.529948	Linear	Actinobacteria	Bifidobacterium	Podoviridae					MGV-GENOME-0126940		0.0273678
0130_9291	82	65	3	34391	0.473612	Linear	Proteobacteria	Hafnia, Cronobacter	Podoviridae		REF:Gammaproteobacteria_gi_545171533-1043546-1083971, REF:Gammaproteobacteria_gi_476380971-1180836-1221225, REF:2588253545_____2588266158		ivig_3869	MGV-GENOME-0232135, MGV-GENOME-0231261, MGV-GENOME-0231260, MGV-GENOME-0218688		0.0625
0134_121204	305	51	1	62423	0.4705	Circular			Unassigned				uvig_52992	MGV-GENOME-0336398, MGV-GENOME-0336397		0.95
0134_121206	1274	66	1	35545	0.30972	Circular			Siphoviridae							1
0134_16820	777	44	1	15929	0.366125	Linear			Podoviridae		7000000570_____SRS051882_Baylor_scaffold_32989	SRR7892431_NODE_25_length_16662_cov_20.374902	uvig_52077, uvig_204067, uvig_105125, uvig_302041, uvig_53196	MGV-GENOME-0116313, MGV-GENOME-0114427, MGV-GENOME-0114401, MGV-GENOME-0114016, MGV-GENOME-0113085, MGV-GENOME-0112981, MGV-GENOME-0111372, MGV-GENOME-0106612, MGV-GENOME-0053583		0.0224119
0137_39412	582	28	6	16995	0.616475	Linear	Actinobacteria	Bifidobacterium	Unassigned				uvig_224505, uvig_121631	MGV-GENOME-0132189, MGV-GENOME-0123165, MGV-GENOME-0108021		0.9875
0138_31247	978	19	1	92411	0.291459	Circular			Podoviridae		3300007298_____Ga0104838_100088, 3300007705_____Ga0105636_100113, 3300007798_____Ga0105755_100113, 3300008523_____Ga0115231_1000091, 3300008421_____Ga0115417_100132, 7000000715_____SRS014683_WUGC_scaffold_5173, 3300008497_____Ga0111011_100069		uvig_79759, uvig_545900, uvig_568976, uvig_430802, uvig_429294, uvig_459694, uvig_453753	MGV-GENOME-0364168, MGV-GENOME-0364136, MGV-GENOME-0364137, MGV-GENOME-0362857, MGV-GENOME-0362220, MGV-GENOME-0361559, MGV-GENOME-0361273, MGV-GENOME-0348550		0.24211
0139_47263	218	68	2	30603	0.645035	Linear			Unassigned		3300007501_____Ga0104994_100710, 3300008299_____Ga0114868_1001020	Han_2018_ERR1398153_NODE_92_length_42919_cov_9.471165	uvig_568790, uvig_405352, uvig_554932, uvig_445241, uvig_182635, uvig_165886, uvig_420131	MGV-GENOME-0307309, MGV-GENOME-0244810, MGV-GENOME-0244659, MGV-GENOME-0259016, MGV-GENOME-0225805, MGV-GENOME-0221341, MGV-GENOME-0256768, MGV-GENOME-0209996, MGV-GENOME-0264122	Collinsella aerofaciens,	0.3625
0152_43866	767	17	1	13613	0.497172	Linear	Firmicutes	Gemmiger, Subdoligranulum	Unassigned				uvig_228838	MGV-GENOME-0076615, MGV-GENOME-0048910, MGV-GENOME-0031270		0.025
0155_18253	1257	70	1	23809	0.365492	Linear	Firmicutes	Unclassified Lachnospiraceae	Myoviridae		3300007184_____Ga0103258_100931, 3300008619_____Ga0111235_100575			MGV-GENOME-0238521, MGV-GENOME-0239682, MGV-GENOME-0217104, MGV-GENOME-0195871, MGV-GENOME-0190366, MGV-GENOME-0175697	Anaerostipes hadrus,	1
0159_71066	143	55	1	29777	0.495147	Linear			Siphoviridae					MGV-GENOME-0288496		0.1125
0164_45238	737	21	1	43705	0.420432	Linear	Firmicutes	Streptococcus	Siphoviridae							1
0174_27282	253	71	4	34265	0.433095	Linear	Bacteroidetes	Alistipes	Myoviridae		7000000434_____SRS014287_WUGC_scaffold_39546	Ma_2019_SRR413754_NODE_770_length_41019_cov_4.269871	uvig_165075, uvig_236827	MGV-GENOME-0249061, MGV-GENOME-0248632, MGV-GENOME-0248627, MGV-GENOME-0278702, MGV-GENOME-0261808, MGV-GENOME-0258855		0.9375
0174_31449	1150	72	1	16544	0.489422	Linear	Actinobacteria	Bifidobacterium	Unassigned				uvig_331072	MGV-GENOME-0108338		0.151738
0175_17429	1238	73	1	19430	0.417808	Linear	Firmicutes	Streptococcus	Podoviridae							0.188122
0182_87241	686	21	1	31859	0.392574	Linear	Firmicutes	Streptococcus	Siphoviridae					MGV-GENOME-0193876		0.314125
0182_87539	687	31	1	29955	0.387348	Linear	Firmicutes	Streptococcus	Siphoviridae		3300013942_____Ga0117795_1000126					0.21517
0188_13206	1156	72	1	15728	0.500699	Linear	Actinobacteria	Bifidobacterium	Podoviridae							0.184392
0196_54128	816	76	1	36802	0.292049	Circular			Unassigned							0.975
0201_73653	1074	6	2	96268	0.321187	Circular			Unassigned		3300007921_____Ga0111562_100093, 7000000317_____SRS014459_WUGC_scaffold_91498					0.0625
0202_96969	99	77	1	46663	0.459293	Circular			Siphoviridae							0.1
0202_96970	265	61	1	30951	0.3754	Circular	Firmicutes	Blautia	Unassigned				uvig_472718, uvig_215438, uvig_293839	MGV-GENOME-0216883, MGV-GENOME-0216730, MGV-GENOME-0216532		1
0208_1293	465	30	2	46156	0.411214	Linear	Firmicutes	Blautia, Ruminococcus, Clostridium	Unassigned							0.8
0208_26661	1250	78	1	25404	0.475988	Linear	Firmicutes	Lactobacillus	Siphoviridae							0.147036
0213_15722	966	25	1	43272	0.404003	Circular	Bacteroidetes	Bacteroides, Odoribacter, Prevotella, Parabacteroides	Siphoviridae							0.0490369
0220_11653	532	34	13	53588	0.49067	Circular/Linear	Firmicutes	Faecalibacterium	Myoviridae		3300008640_____Ga0111422_100391, 3300008571_____Ga0111077_100433		uvig_562308, uvig_440920, uvig_39368	MGV-GENOME-0297154, MGV-GENOME-0311148, MGV-GENOME-0316895, MGV-GENOME-0277120, MGV-GENOME-0271882, MGV-GENOME-0271443	Faecalibacterium prausnitzii,	0.9875
0223_91779	1182	80	2	63678	0.564873	Linear			Unassigned			Shkoporov_2019_SRR9161497_NODE_6_length_61825_cov_62.769289				0.000553823
0224_38605	217	81	1	32811	0.684313	Linear			Unassigned							0.8375
0256_36917	234	85	6	13161	0.378999	Circular/Linear			Unassigned			Rampelli_Norman_06_NODE_1135_length_13170_cov_7.704766				1
0260_12826	803	44	2	16161	0.322814	Linear			Podoviridae							0.188122
0263_9384	149	86	1	34897	0.460211	Linear	Firmicutes	Ruminococcus	Unassigned							0.025
0266_35717	116	87	1	11602	0.421824	Linear			Myoviridae		3300008282_____Ga0114156_1001716	Nadia_combined_trimmed_NODE_541_length_12582_cov_24.522551	uvig_521520, uvig_237336, uvig_8137, uvig_500836, uvig_81700, uvig_101037			0.8375
0267_88868	942	8	1	51278	0.455244	Linear	Bacteroidetes	Porphyromonas, Prevotella	Unassigned		7000000302_____SRS023914_Baylor_scaffold_4316, 7000000045_____SRS013687_Baylor_scaffold_50672	Shkoporov_2019_SRR9161505_NODE_205_length_48267_cov_26.772194	uvig_98153	MGV-GENOME-0347886, MGV-GENOME-0321989, MGV-GENOME-0311655, MGV-GENOME-0311375, MGV-GENOME-0310595, MGV-GENOME-0310273, MGV-GENOME-0348887	Alistipes sp. An54,	0.9625
0270_133763	883	88	1	59116	0.383331	Circular	Bacteroidetes	Bacteroides	Unassigned				uvig_130432			0.9625
0276_49824	845	89	1	52416	0.398371	Linear	Bacteroidetes	Bacteroides	Unassigned				uvig_323601, uvig_47730	MGV-GENOME-0337352, MGV-GENOME-0321721, MGV-GENOME-0302183, MGV-GENOME-0281788		0.789868
0277_61246	656	18	1	30238	0.548317	Circular	Actinobacteria	Bifidobacterium	Unassigned							0.0875
0277_61247	105	90	1	39422	0.498605	Circular			Podoviridae							0.000789658
0279_44385	541	48	1	28930	0.375769	Linear	Firmicutes	Streptococcus, Tyzzerella	Siphoviridae							0.0894741
0284_56313	837	84	1	36407	0.497487	Linear			Siphoviridae		3300008547_____Ga0111055_100563, 3300014803_____Ga0134430_1000441, 3300007111_____Ga0102634_100529, 7000000112_____SRS011302_Baylor_scaffold_13027			MGV-GENOME-0250117, MGV-GENOME-0248973, MGV-GENOME-0248878, MGV-GENOME-0248828, MGV-GENOME-0248609, MGV-GENOME-0248537, MGV-GENOME-0248022, MGV-GENOME-0247560, MGV-GENOME-0247357, MGV-GENOME-0247181, MGV-GENOME-0248714		0.183859
0289_67571	341	14	10	34655	0.434829	Linear			Unassigned		3300007524_____Ga0105481_1000590, 7000000239_____SRS013951_WUGC_scaffold_8022, 3300008744_____Ga0114025_1000864	Minot_Diet_SRR5088940_NODE_105_length_33848_cov_22.050070	uvig_541358, uvig_383747, uvig_518508, uvig_428358, uvig_180876, uvig_64418, uvig_32933	MGV-GENOME-0234466, MGV-GENOME-0248582, MGV-GENOME-0232432, MGV-GENOME-0232237, MGV-GENOME-0230965, MGV-GENOME-0236337, MGV-GENOME-0229245, MGV-GENOME-0240547, MGV-GENOME-0235859, MGV-GENOME-0215098, MGV-GENOME-0275444, MGV-GENOME-0177665		0.6875
0297_40650	714	21	1	42717	0.411756	Linear	Firmicutes	Streptococcus	Siphoviridae		3300008362_____Ga0115107_100190		uvig_182788	MGV-GENOME-0282797, MGV-GENOME-0278347		1
0304_28020	1271	93	1	45411	0.381978	Circular			Siphoviridae							0.95
0305_18565	1213	44	5	17332	0.40405	Linear			Podoviridae		3300007111_____Ga0102634_101168, 3300007805_____Ga0105637_101026, 3300014761_____Ga0134438_100559, 3300008547_____Ga0111055_101323, 7000000271_____SRS053335_LANL_scaffold_7597, 3300014571_____Ga0134369_101003, 7000000418_____SRS012273_Baylor_scaffold_34580, 3300008272_____Ga0111092_1001750, 7000000107_____SRS042628_WUGC_scaffold_35181, 3300007105_____Ga0102630_101228, 3300008063_____Ga0113867_101…	Norman_147_NODE_13_length_17747_cov_49.260005	uvig_28650, uvig_279593, uvig_218916	MGV-GENOME-0126442, MGV-GENOME-0124908, MGV-GENOME-0122739, MGV-GENOME-0121894, MGV-GENOME-0121710, MGV-GENOME-0121677, MGV-GENOME-0121656, MGV-GENOME-0121627, MGV-GENOME-0121571, MGV-GENOME-0121491, MGV-GENOME-0121434, MGV-GENOME-0121133		0.188122
0310_113014	965	25	1	43772	0.413392	Circular	Bacteroidetes	Odoribacter, Bacteroides, Parabacteroides	Siphoviridae							0.0523678
0317_43215	1157	72	1	16149	0.489937	Linear	Actinobacteria	Bifidobacterium	Podoviridae				uvig_127933	MGV-GENOME-0101840		0.0729024
0317_72449	789	42	1	38355	0.462234	Linear	Bacteroidetes	Bacteroides	Siphoviridae							0.0974119
0322_38469	439	22	2	40242	0.430769	Linear	Firmicutes	Ruminococcus, Blautia	Unassigned				uvig_134244, ivig_2068	MGV-GENOME-0261912, MGV-GENOME-0265143, MGV-GENOME-0275873		0.9875
0324_56229	1152	72	1	15811	0.483967	Linear	Actinobacteria	Bifidobacterium	Podoviridae			Zuo_2017_SRR5677794_NODE_100_length_17001_cov_449.110764	uvig_400850, uvig_251302, uvig_307892, uvig_437603	MGV-GENOME-0109882, MGV-GENOME-0107342, MGV-GENOME-0106514, MGV-GENOME-0101634, MGV-GENOME-0098305, MGV-GENOME-0094562		0.166133
0326_101954	741	21	1	38505	0.423633	Linear	Firmicutes	Streptococcus	Siphoviridae							1
0326_95747	1275	94	1	66758	0.285269	Linear	Firmicutes	Clostridium, Intestinibacter	Unassigned							0.625
0331_41034	23	7	1	11316	0.433457	Linear	Bacteroidetes	Bacteroides	Podoviridae			Ma_2019_SRR341670_NODE_2737_length_11270_cov_3.069193	uvig_35796, uvig_13697, uvig_216632, uvig_550012, uvig_523242, uvig_515380, uvig_261647, uvig_506320, uvig_77676, uvig_450028, uvig_206935	MGV-GENOME-0052583, MGV-GENOME-0045130, MGV-GENOME-0044639, MGV-GENOME-0044175, MGV-GENOME-0043968, MGV-GENOME-0040646, MGV-GENOME-0039844, MGV-GENOME-4239275		0.0682209
0334_86343	534	34	5	48163	0.408156	Linear	Firmicutes	Roseburia, Coprococcus, Tyzzerella, Unclassified Firmicutes, Clostridium, Ruminococcus	Myoviridae		3300014556_____Ga0134403_100217	Ma_2019_SRR413762_NODE_725_length_39278_cov_2.384774	uvig_225948, uvig_254485, uvig_231582, uvig_255931, uvig_213158, uvig_537687, uvig_573785	MGV-GENOME-0323421, MGV-GENOME-0329903, MGV-GENOME-0322796, MGV-GENOME-0299768, MGV-GENOME-0341568, MGV-GENOME-0293859, MGV-GENOME-0293770, MGV-GENOME-0293553, MGV-GENOME-0293029, MGV-GENOME-0306905, MGV-GENOME-0316923, MGV-GENOME-0323709, MGV-GENOME-0301154, MGV-GENOME-0291003, MGV-GENOME-0370128, MGV-GENOME-0331604, MGV-GENOME-0338379, MGV-GENOME-0271135	Clostridium sp. OF09-36,	0.925
0336_14948	987	10	4	97134	0.460168	Linear	Bacteroidetes	Prevotella	Unassigned							0.9625
0342_106685	477	4	13	42690	0.455868	Linear	Firmicutes	Roseburia, Eubacterium, Coprococcus, Ruminococcus, Blautia, Unclassified Firmicutes, Unclassified Lachnospiraceae, Clostridium, Anaerostipes	Unassigned		3300014556_____Ga0134403_100258	Ma_2019_SRR413661_NODE_401_length_44202_cov_11.199493	uvig_515592, uvig_256637, uvig_496526, uvig_321832, uvig_73747, uvig_358674	MGV-GENOME-0267596, MGV-GENOME-0265294, MGV-GENOME-0264499, MGV-GENOME-0344612, MGV-GENOME-0263125, MGV-GENOME-0262724, MGV-GENOME-0273968, MGV-GENOME-0343983, MGV-GENOME-0281469, MGV-GENOME-0261895, MGV-GENOME-0301886, MGV-GENOME-0310725, MGV-GENOME-0256816, MGV-GENOME-0294881	Blautia obeum,	0.9125
0343_79789	977	19	1	92774	0.289478	Circular			Podoviridae		3300006312_____Ga0099626_100158		uvig_418204	MGV-GENOME-0356938		0.0625
0354_106363	1236	96	1	15916	0.294107	Circular			Unassigned							0.539978
0355_105115	1174	87	1	11608	0.59347	Circular			Siphoviridae				uvig_32658			0.1375
0366_10867	292	93	2	40826	0.460564	Linear	Firmicutes	Blautia, Fusicatenibacter	Siphoviridae							0.18728
0377_111693	363	98	3	41921	0.387276	Circular/Linear	Firmicutes	Roseburia	Unassigned							0.8875
0388_39084	338	14	4	35079	0.426152	Linear	Firmicutes	Roseburia, Ruminococcus	Unassigned		3300007305_____Ga0104872_100813, 3300008676_____Ga0111520_100686, 3300008299_____Ga0114868_1000816, 3300008705_____Ga0113869_1000783, 3300008079_____Ga0105956_100599, 3300008551_____Ga0111058_100911, 7000000464_____SRS077730_LANL_scaffold_14893	Ma_2019_SRR413695_NODE_559_length_34210_cov_3.175465	uvig_289292, uvig_447181, uvig_312842, uvig_242488, uvig_510567, ivig_350, uvig_598528, uvig_289899	MGV-GENOME-0321396, MGV-GENOME-0234702, MGV-GENOME-0233408, MGV-GENOME-0232396, MGV-GENOME-0243087, MGV-GENOME-0231217, MGV-GENOME-0230897, MGV-GENOME-0230839, MGV-GENOME-0258432, MGV-GENOME-0230259, MGV-GENOME-0230029, MGV-GENOME-0229960, MGV-GENOME-0232133, MGV-GENOME-0229870, MGV-GENOME-0229140, MGV-GENOME-0307492, MGV-GENOME-0239431, MGV-GENOME-0228469	[Clostridium] bolteae,	0.7125
0390_1161	1276	99	1	25050	0.590938	Linear			Unassigned		3300008063_____Ga0113867_101371	Han_2018_ERR1398212_NODE_689_length_32728_cov_10.495210	uvig_178277	MGV-GENOME-0256724, MGV-GENOME-0226889, MGV-GENOME-0226746, MGV-GENOME-0240416, MGV-GENOME-0224108, MGV-GENOME-0288618, MGV-GENOME-0223283, MGV-GENOME-0207741, MGV-GENOME-0199295, MGV-GENOME-0288735, MGV-GENOME-0161897	Clostridium phoceensis,	0.039978
0399_29033	252	16	4	49500	0.443313	Linear	Firmicutes	Ruminococcus, Unclassified Firmicutes, Blautia	Unassigned			Minot_Diet_SRR5088939_NODE_26_length_45992_cov_7.089840	uvig_181717, uvig_173231, uvig_194263, uvig_191397, uvig_493010, uvig_492061	MGV-GENOME-0308373, MGV-GENOME-0303231, MGV-GENOME-0303146, MGV-GENOME-0372091, MGV-GENOME-0321722, MGV-GENOME-0300918, MGV-GENOME-0300990, MGV-GENOME-0299930, MGV-GENOME-0303406, MGV-GENOME-0299765, MGV-GENOME-0315174, MGV-GENOME-0304032, MGV-GENOME-0299560, MGV-GENOME-4422695, MGV-GENOME-0362640, MGV-GENOME-0291359, MGV-GENOME-0279918, MGV-GENOME-0277745		0.9625
0403_130540	1080	6	15	100921	0.330506	Circular/Linear	Bacteroidetes	Bacteroides	Unassigned		3300007138_____Ga0102649_100039	Ma_2019_SRR413669_NODE_42_length_101336_cov_5.161244	uvig_132767, uvig_287470, uvig_125152	MGV-GENOME-0367203, MGV-GENOME-0366691, MGV-GENOME-0364080, MGV-GENOME-0363978		0.267456
0403_57049	1043	74	1	114574	0.425376	Linear	Bacteroidetes	Parabacteroides	Unassigned		7000000684_____SRS019582_WUGC_scaffold_31021					0
0407_62171	347	26	1	44381	0.590816	Linear	Firmicutes	Faecalibacterium	Unassigned				uvig_47677			0.2625
0409_63573	867	23	1	51923	0.449146	Linear	Bacteroidetes	Bacteroides	Unassigned							0.9625
0411_29398	1114	1	9	87683	0.360503	Circular/Linear	Bacteroidetes	Bacteroides	Unassigned				uvig_243587, uvig_135211, uvig_146564, uvig_222251	MGV-GENOME-0357401, MGV-GENOME-0356853, MGV-GENOME-0356313, MGV-GENOME-0355989, MGV-GENOME-0355272, MGV-GENOME-0357272		0.175
0412_33250	865	23	1	37788	0.448582	Linear	Bacteroidetes	Alistipes, Bacteroides	Unassigned		7000000559_____SRS058723_Baylor_scaffold_7065, 3300014561_____Ga0134428_100194, 3300014806_____Ga0134388_1000251, 3300008100_____Ga0114174_100121, 3300006299_____Ga0099524_100292, 3300006257_____Ga0099346_100401, 7000000308_____SRS058770_LANL_scaffold_25680			MGV-GENOME-0372646, MGV-GENOME-0315384, MGV-GENOME-0314487, MGV-GENOME-0310868, MGV-GENOME-0310145, MGV-GENOME-0330811, MGV-GENOME-0332611, MGV-GENOME-0329693, MGV-GENOME-0255107	Bacteroides coprocola,	1
0419_21632	1277	102	1	39598	0.536593	Linear			Myoviridae		REF:Gammaproteobacteria_gi_415771611		uvig_426238, uvig_131553, uvig_424967			0.6875
0429_52679	962	25	2	46980	0.435994	Circular/Linear	Bacteroidetes	Odoribacter, Bacteroides, Parabacteroides	Siphoviridae				uvig_246551			0.0123899
0437_12183	187	104	1	42695	0.340438	Linear	Firmicutes	Holdemanella, Eubacterium	Unassigned				uvig_163806	MGV-GENOME-0332523, MGV-GENOME-0312606, MGV-GENOME-0281636, MGV-GENOME-0245104		0.0897577
0437_46710	508	105	1	31263	0.592553	Linear			Unassigned				uvig_479489, uvig_69522, uvig_203116	MGV-GENOME-0280329, MGV-GENOME-0278350, MGV-GENOME-0283367, MGV-GENOME-0270660, MGV-GENOME-0269732, MGV-GENOME-0268946, MGV-GENOME-0267930, MGV-GENOME-0241424, MGV-GENOME-0230171, MGV-GENOME-0198050, MGV-GENOME-0180826		0.025
0440_74417	988	2	4	69298	0.477691	Linear			Unassigned			Shkoporov_2019_SRR9161503_NODE_109_length_64161_cov_36.238371	uvig_593240, uvig_225032	MGV-GENOME-0344679, MGV-GENOME-0346488, MGV-GENOME-0339295, MGV-GENOME-0339179, MGV-GENOME-0335058, MGV-GENOME-0335554, MGV-GENOME-0352146		1
0441_75364	733	21	1	47192	0.424352	Linear	Firmicutes	Streptococcus	Siphoviridae							1
0449_46525	1122	1	1	82431	0.362097	Linear	Bacteroidetes	Bacteroides	Unassigned				uvig_248056, uvig_542844, uvig_222251, uvig_437125, uvig_515197, uvig_425446, uvig_479644	MGV-GENOME-0356984, MGV-GENOME-0356348, MGV-GENOME-0356236, MGV-GENOME-0354040, MGV-GENOME-0353004, MGV-GENOME-0353785, MGV-GENOME-0348046, MGV-GENOME-0343361		0.05
0451_8462	413	13	16	59956	0.540079	Linear	Firmicutes	Faecalibacterium	Unassigned		3300014545_____Ga0134392_100112	Ma_2019_SRR413629_NODE_131_length_68275_cov_15.339109	uvig_231788, uvig_143433, uvig_470377, uvig_146650, uvig_285472, uvig_298052, uvig_571330	MGV-GENOME-0330310, MGV-GENOME-0318933, MGV-GENOME-0318635, MGV-GENOME-0318181, MGV-GENOME-0318149, MGV-GENOME-0317984, MGV-GENOME-0320715, MGV-GENOME-0321831, MGV-GENOME-0330942, MGV-GENOME-0327091, MGV-GENOME-0308302, MGV-GENOME-0297473		0.15
0452_42264	110	102	1	27300	0.551136	Linear			Myoviridae				uvig_330734, uvig_333462		Escherichia sp. TW09308,	0.00991189
0454_26462	454	30	2	45849	0.40978	Linear	Firmicutes	Anaerostipes, Blautia, Ruminococcus, Clostridium	Unassigned				uvig_1900	MGV-GENOME-0346392		0.95
0456_114199	881	54	3	112777	0.392385	Linear	Bacteroidetes	Bacteroides	Unassigned				uvig_257373, uvig_483473, ivig_1824, uvig_471966	MGV-GENOME-0370943, MGV-GENOME-0370780, MGV-GENOME-0370774, MGV-GENOME-0370769, MGV-GENOME-0370745, MGV-GENOME-0374574, MGV-GENOME-0372380, MGV-GENOME-0367188, MGV-GENOME-0370035, MGV-GENOME-0370219, MGV-GENOME-0370184, MGV-GENOME-0353173	Bacteroides caccae,	0.975
0456_97113	348	26	1	40886	0.594115	Linear			Myoviridae		3300006722_____Ga0101786_100276, 3300008716_____Ga0113874_100562			MGV-GENOME-0288690, MGV-GENOME-0288693, MGV-GENOME-0278969	Ruminococcaceae bacterium AM07-15,	0.1125
0457_70314	889	53	6	93190	0.39648	Circular/Linear	Bacteroidetes	Bacteroides	Unassigned				uvig_177966, uvig_468404	MGV-GENOME-0346500		0.225
0458_750	450	30	1	45175	0.408213	Circular	Firmicutes	Blautia, Ruminococcus	Unassigned							0.975
0461_28184	520	106	2	123866	0.482223	Linear			Unassigned			Han_2018_ERR1398228_NODE_24_length_122173_cov_9.959703	uvig_53990, uvig_564991, uvig_46178	MGV-GENOME-0372579, MGV-GENOME-0371571, MGV-GENOME-0372653		0.9875
0466_55447	960	25	7	46033	0.440336	Circular/Linear	Bacteroidetes	Odoribacter, Bacteroides, Porphyromonas, Butyricimonas, Parabacteroides	Siphoviridae							0.0479024
0467_25810	724	21	1	40385	0.406116	Linear	Firmicutes	Streptococcus	Siphoviridae							1
0467_37095	702	69	1	29974	0.41099	Linear	Firmicutes	Streptococcus	Siphoviridae							1
0468_46571	429	107	9	42728	0.349396	Circular/Linear	Firmicutes	Enterococcus	Siphoviridae							0.269934
0470_8608	524	35	15	67206	0.401809	Linear	Firmicutes	Unclassified Lachnospiraceae, Roseburia, Clostridium, Ruminococcus, Blautia	Unassigned		3300014783_____Ga0134390_100203, 3300006525_____Ga0101027_100243, REF:Clostridia_gi_238909104, 3300008103_____Ga0114180_100412		uvig_520408, uvig_119630, uvig_145906, uvig_187468	MGV-GENOME-0336500, MGV-GENOME-0335155, MGV-GENOME-0335703, MGV-GENOME-0333978, MGV-GENOME-0333758, MGV-GENOME-0331906, MGV-GENOME-0327099		0.75
0470_9598	431	26	3	49795	0.569897	Linear	Firmicutes	Faecalibacterium	Unassigned		3300008299_____Ga0114868_1000589		uvig_435115, uvig_572478, uvig_243136, uvig_138891, uvig_312652, uvig_144909, uvig_249259	MGV-GENOME-0334515, MGV-GENOME-0321244, MGV-GENOME-0329334, MGV-GENOME-0313978, MGV-GENOME-0323348, MGV-GENOME-0313184, MGV-GENOME-0312180, MGV-GENOME-0311574, MGV-GENOME-0326147, MGV-GENOME-0332751, MGV-GENOME-0311094, MGV-GENOME-0319405, MGV-GENOME-0319472, MGV-GENOME-0308468, MGV-GENOME-0316430, MGV-GENOME-0299587		0.8625
0473_2535	996	38	4	43138	0.466966	Linear	Bacteroidetes	Prevotella	Unassigned				uvig_435629	MGV-GENOME-0275203, MGV-GENOME-0276150, MGV-GENOME-0271367, MGV-GENOME-0273233, MGV-GENOME-0347604		0.8125
0474_92163	766	108	1	41500	0.322048	Circular	Firmicutes	Megamonas	Unassigned				uvig_144716	MGV-GENOME-0277572		0.675
0475_29563	925	23	2	58332	0.479617	Linear			Unassigned		3300010280_____Ga0129308_1000520		uvig_124356, uvig_62782, uvig_565626	MGV-GENOME-0322636, MGV-GENOME-0323406, MGV-GENOME-4427043, MGV-GENOME-4432935, MGV-GENOME-0287383		0.689978
0487_66795	543	110	1	38975	0.39551	Linear	Firmicutes	Ruminococcus, Blautia	Siphoviridae		3300008744_____Ga0114025_1000491, 7000000516_____SRS019161_WUGC_scaffold_65441, 3300008360_____Ga0114875_1000656, 3300014782_____Ga0134389_1000287, 7000000628_____SRS015782_WUGC_scaffold_35024, 3300008497_____Ga0111011_100372, 7000000145_____SRS050422_LANL_scaffold_24903	Manrique_Person1_NODE_92_length_42738_cov_7.778202	uvig_538513, uvig_46937, uvig_232224, uvig_81992, uvig_64158, uvig_541857, uvig_165939	MGV-GENOME-0302471, MGV-GENOME-0283480, MGV-GENOME-0281342, MGV-GENOME-0316980, MGV-GENOME-0280718, MGV-GENOME-0279973, MGV-GENOME-0279827, MGV-GENOME-0281613, MGV-GENOME-0295562, MGV-GENOME-0278228, MGV-GENOME-0278002, MGV-GENOME-0324643, MGV-GENOME-0319390, MGV-GENOME-0333838, MGV-GENOME-0303543, MGV-GENOME-0243420, MGV-GENOME-0242148, MGV-GENOME-0299351		0.0824339
0487_69078	1188	40	1	74801	0.467721	Circular			Podoviridae					MGV-GENOME-0348541		0.1375
0488_131020	620	18	1	30208	0.540023	Circular			Unassigned							0.1375
0488_37928	89	111	2	45887	0.496524	Linear			Siphoviridae				uvig_291578, uvig_436485	MGV-GENOME-0235572, MGV-GENOME-0228686	Escherichia fergusonii,	0.825
0499_76106	1139	64	2	18462	0.531416	Linear	Actinobacteria	Bifidobacterium	Podoviridae					MGV-GENOME-0128920, MGV-GENOME-0126940		0.119604
0507_17616	444	22	1	34610	0.429645	Linear	Firmicutes	Blautia, Ruminococcus	Unassigned			Ma_2019_SRR1778455_NODE_311_length_39291_cov_9.548705	uvig_234780, uvig_160116, uvig_148965	MGV-GENOME-0258143, MGV-GENOME-0258268, MGV-GENOME-0256756, MGV-GENOME-4413960, MGV-GENOME-0252006, MGV-GENOME-0276324		0.9125
0508_124161	156	113	1	17799	0.404011	Linear	Firmicutes	Ruminococcus	Siphoviridae							0.188122
0509_15730	190	9	1	28199	0.637398	Linear			Unassigned							0.1375
0510_49728	718	21	1	47829	0.415167	Linear	Firmicutes	Streptococcus	Siphoviridae							1
0510_56383	669	21	1	26602	0.392752	Linear			Siphoviridae							0.158949
0518_71766	436	26	1	41204	0.494685	Linear	Firmicutes	Blautia, Ruminococcus	Myoviridae					MGV-GENOME-0308834		0.11239
0522_7313	97	77	1	45584	0.458341	Linear			Siphoviridae							0.0625
0524_50979	911	36	1	33357	0.457505	Linear	Bacteroidetes	Bacteroides	Unassigned		3300014555_____Ga0134422_100204, 3300014798_____Ga0134382_1000321, 3300014572_____Ga0134457_1000217, 3300008081_____Ga0113559_100478, 7000000418_____SRS012273_Baylor_scaffold_25114, 3300014544_____Ga0134429_100181, 3300014566_____Ga0134372_1000206, 3300006568_____Ga0100215_100863, 7000000401_____SRS011271_WUGC_scaffold_18862, 7000000258_____SRS016335_WUGC_scaffold_4207, 7000000460_____SRS051031_L…		uvig_559330, uvig_325323, uvig_208113, uvig_374747	MGV-GENOME-0325064, MGV-GENOME-0316838, MGV-GENOME-0276607, MGV-GENOME-0304795, MGV-GENOME-0266643, MGV-GENOME-0266127, MGV-GENOME-0265234, MGV-GENOME-0264881, MGV-GENOME-0264325, MGV-GENOME-0264243, MGV-GENOME-0263922, MGV-GENOME-0263805, MGV-GENOME-0263306, MGV-GENOME-0263082, MGV-GENOME-0263029, MGV-GENOME-0301002, MGV-GENOME-0290155, MGV-GENOME-0267515	Bacteroides sp. 4_3_47FAA,	1
0528_109671	309	51	4	66165	0.466893	Linear	Firmicutes	Ruminococcus, Eubacterium	Unassigned				uvig_261210, uvig_498967, uvig_500287, uvig_500973, uvig_330124, uvig_333239	MGV-GENOME-0340039, MGV-GENOME-0350626, MGV-GENOME-0340379, MGV-GENOME-0342833, MGV-GENOME-0339563, MGV-GENOME-0354053, MGV-GENOME-0338677, MGV-GENOME-0337710, MGV-GENOME-0337828, MGV-GENOME-0333224, MGV-GENOME-0332070, MGV-GENOME-0341016, MGV-GENOME-0323488	[Eubacterium] rectale,	0.9625
0528_31024	457	30	5	45800	0.41	Circular/Linear	Firmicutes	Blautia, Ruminococcus, Clostridium, Roseburia	Unassigned							0.9875
0534_61566	1278	44	1	16351	0.505596	Linear			Podoviridae				uvig_465786, uvig_146590, uvig_310789, uvig_437105	MGV-GENOME-0111483, MGV-GENOME-0110588, MGV-GENOME-0108822, MGV-GENOME-0107954, MGV-GENOME-0082210		0.0358893
0546_67951	1109	1	1	84382	0.361902	Linear	Bacteroidetes	Bacteroides	Unassigned							0.225
0564_27152	554	114	3	168570	0.354108	Circular			Myoviridae	GCF_002743575.1			uvig_585812			0.05
0569_44878	1137	64	3	18436	0.531297	Linear	Actinobacteria	Bifidobacterium	Podoviridae					MGV-GENOME-0126940		0.0324339
0578_55842	395	116	2	41877	0.543258	Linear	Firmicutes	Faecalibacterium	Unassigned				uvig_118557	MGV-GENOME-0277976, MGV-GENOME-0237187, MGV-GENOME-0234431		0.9375
0583_83645	112	117	1	13620	0.444787	Circular			Myoviridae							0.225274
0591_76508	665	18	1	29698	0.549397	Circular			Unassigned							0.0724119
0603_45662	107	75	1	23690	0.531701	Linear			Myoviridae	GCF_000836905.1	3300010261_____Ga0129309_1000439		uvig_526303, uvig_176973	MGV-GENOME-0231951, MGV-GENOME-0231257, MGV-GENOME-0226381, MGV-GENOME-0150394	Escherichia coli,	0.326265
0604_70783	1164	72	1	15988	0.514573	Linear	Actinobacteria	Bifidobacterium	Podoviridae			Ma_2019_SRR413627_NODE_1179_length_15618_cov_3.637088	uvig_469745, uvig_426219, uvig_127620, uvig_220929	MGV-GENOME-0108698, MGV-GENOME-0107953, MGV-GENOME-0107956, MGV-GENOME-0104989, MGV-GENOME-0104025, MGV-GENOME-0103814, MGV-GENOME-0103517, MGV-GENOME-0099853, MGV-GENOME-0114054		0.166369
0621_18038	47	121	1	56309	0.458364	Linear			Siphoviridae				uvig_294642			0.925
0634_624	872	8	9	51115	0.472053	Circular/Linear			Unassigned		3300009343_____Ga0114310_100157, 3300008361_____Ga0115082_100423, 7000000239_____SRS013951_WUGC_scaffold_18139, 7000000193_____SRS048870_WUGC_scaffold_14906, 3300007524_____Ga0105481_1000366, 3300007361_____Ga0104787_100450, 3300008100_____Ga0114174_100165, 3300008497_____Ga0111011_100277, 7000000516_____SRS019161_WUGC_scaffold_3493		uvig_156731, uvig_439335, uvig_61272, uvig_392298, uvig_516652, uvig_541552, uvig_127193, uvig_237611	MGV-GENOME-0310671, MGV-GENOME-0310009, MGV-GENOME-0336939, MGV-GENOME-0309251, MGV-GENOME-0308126, MGV-GENOME-0307851, MGV-GENOME-0307015, MGV-GENOME-0337869, MGV-GENOME-0306662, MGV-GENOME-0306580, MGV-GENOME-0306422, MGV-GENOME-0306327, MGV-GENOME-0316354, MGV-GENOME-0306117, MGV-GENOME-0301217	Alistipes shahii,	1
0639_15483	1186	119	15	15825	0.381106	Circular/Linear			Unassigned							1
0644_77027	257	51	1	64263	0.427587	Circular			Unassigned							1
0658_34368	667	21	1	37044	0.394693	Linear	Firmicutes	Streptococcus	Siphoviridae		7000000286_____SRS024081_LANL_scaffold_45697, 3300007194_____Ga0103269_100383, 3300014290_____Ga0134363_100075, 3300008305_____Ga0115183_100089, 3300008709_____Ga0113871_100115, 3300007979_____Ga0114002_100424, 3300008636_____Ga0111420_100524, 7000000442_____SRS051791_LANL_scaffold_43986		uvig_455260	MGV-GENOME-0250176		1
0659_84641	955	42	1	34050	0.460881	Circular	Bacteroidetes	Bacteroides, Parabacteroides	Unassigned							0.0580768
0663_104598	49	121	1	40011	0.460323	Linear			Siphoviridae							0.228616
0665_40723	912	36	14	49476	0.451451	Linear	Bacteroidetes	Bacteroides	Siphoviridae		3300007111_____Ga0102634_100350, 3300008077_____Ga0105964_1000779	Rampelli_Norman_16_NODE_261_length_55459_cov_8.177568	uvig_29104, uvig_576505, uvig_320719	MGV-GENOME-0309591, MGV-GENOME-0295778, MGV-GENOME-0306195	Bacteroides sp. AM56-10ce,	1
0667_1453	21	7	1	11388	0.436424	Linear	Bacteroidetes	Bacteroides	Podoviridae			Ma_2019_SRR341670_NODE_2737_length_11270_cov_3.069193	uvig_70844, uvig_523242, uvig_515380, uvig_167053, uvig_188577, uvig_506320, uvig_162684, uvig_21161, uvig_485208, uvig_450028, uvig_34494	MGV-GENOME-0052583, MGV-GENOME-0046882, MGV-GENOME-0046448, MGV-GENOME-0046096, MGV-GENOME-0044670, MGV-GENOME-0044632, MGV-GENOME-4258188		0.0682209
0668_28710	1232	122	1	45178	0.38656	Linear	Firmicutes	Lactobacillus	Siphoviridae							0.9625
0673_1286	778	44	1	16757	0.357522	Linear			Podoviridae				uvig_240769, uvig_438707, uvig_586410	MGV-GENOME-0106265, MGV-GENOME-0098357		0.188122
0686_24735	109	102	2	36601	0.519221	Linear			Myoviridae	GCF_000884495.1, GCF_000837225.1	REF:638275999_____638275439, REF:Gammaproteobacteria_gi_419360817-328-37035, REF:Gammaproteobacteria_gi_419015305-31581-67186, REF:Gammaproteobacteria_gi_490302994-15189-50621, REF:Gammaproteobacteria_gi_545271248-405550-440625		uvig_318386, uvig_222518, uvig_170399, uvig_581392, uvig_580753	MGV-GENOME-0261292, MGV-GENOME-0249621, MGV-GENOME-0228927, MGV-GENOME-0226378, MGV-GENOME-4406583, MGV-GENOME-0224085, MGV-GENOME-0224086, MGV-GENOME-4406224, MGV-GENOME-0222646, MGV-GENOME-0222527, MGV-GENOME-0229850		0.975
0687_54595	580	28	1	17973	0.638625	Linear	Actinobacteria	Bifidobacterium	Unassigned			Han_2018_ERR1398078_NODE_863_length_15964_cov_3.942108	ivig_1799			1
0689_89575	628	18	2	30545	0.550401	Circular			Unassigned							0.1625
0705_699	1279	123	1	30846	0.533846	Linear	Proteobacteria	Methylocaldum	Myoviridae		3300014936_____Ga0169833_100536	Zuo_2017_SRR5677765_NODE_37_length_33775_cov_142.574199	uvig_578239, uvig_394691, uvig_318787, uvig_370643, uvig_371019		Enterobacter sp. E20,	0.420631
0715_100417	1171	124	1	42429	0.538358	Circular			Podoviridae							0.055831
0716_28011	523	35	4	67946	0.402599	Linear	Firmicutes	Unclassified Lachnospiraceae, Roseburia, Clostridium, Ruminococcus, Blautia	Unassigned				uvig_520408, uvig_192187, uvig_101353, uvig_472387, uvig_215683	MGV-GENOME-0336291, MGV-GENOME-0335020, MGV-GENOME-0340371, MGV-GENOME-0334664, MGV-GENOME-0309715		0.7625
0718_45622	717	21	1	43197	0.417066	Linear	Firmicutes	Streptococcus	Siphoviridae							1
0718_60469	675	32	1	28321	0.406342	Linear			Siphoviridae		3300007339_____Ga0104971_100154, 7000000432_____SRS063193_LANL_scaffold_30169		uvig_539618	MGV-GENOME-0231572, MGV-GENOME-0223698		1
0724_83324	243	92	4	14455	0.375095	Circular/Linear			Unassigned					MGV-GENOME-0080072		0.7125
0738_141012	208	125	1	45701	0.572679	Circular			Unassigned							0.375
0748_38372	17	7	1	11640	0.436856	Linear	Bacteroidetes	Bacteroides	Podoviridae			Ma_2019_SRR341670_NODE_2737_length_11270_cov_3.069193	uvig_13969, uvig_177052, uvig_550012, uvig_523242, uvig_515380, uvig_450028, uvig_503505, uvig_61235	MGV-GENOME-0062150, MGV-GENOME-0052583, MGV-GENOME-0046890, MGV-GENOME-0046559, MGV-GENOME-0043201, MGV-GENOME-0041014, MGV-GENOME-4239275		0.0524147
0749_53588	748	21	1	34523	0.430467	Linear	Firmicutes	Streptococcus	Siphoviridae							0.218971
0750_44334	626	18	1	31585	0.552857	Linear			Unassigned							0.375
0750_76133	358	20	1	49480	0.39808	Linear	Firmicutes	Roseburia, Clostridium	Unassigned				uvig_425798	MGV-GENOME-0329905, MGV-GENOME-0329631, MGV-GENOME-0328822		0.975
0751_80006	1129	1	1	86195	0.363977	Circular	Bacteroidetes	Bacteroides	Unassigned							0.375
0754_30450	178	126	1	16308	0.321621	Linear	Firmicutes	Holdemanella	Podoviridae							0.163683
0754_6456	264	61	5	30815	0.372773	Circular	Firmicutes	Blautia	Unassigned				uvig_293839	MGV-GENOME-0216532		1
0754_90425	531	34	6	40997	0.470132	Linear	Firmicutes	Faecalibacterium	Myoviridae				uvig_331146	MGV-GENOME-0291943		0.9875
0754_97986	1280	36	1	35221	0.396071	Linear	Bacteroidetes	Bacteroides	Siphoviridae		3300006349_____Ga0099714_100181		uvig_88520	MGV-GENOME-0311885, MGV-GENOME-0322438, MGV-GENOME-0307225, MGV-GENOME-0289909, MGV-GENOME-0277763, MGV-GENOME-0234377	Bacteroides faecis,	0.275305
0756_156416	273	27	5	61808	0.42247	Circular/Linear			Siphoviridae		3300014531_____Ga0169866_100140, 3300014752_____Ga0169821_100264, REF:Clostridia_gi_355689648-74587-135725, 3300007524_____Ga0105481_1000255, 7000000509_____SRS054590_LANL_scaffold_823, 3300010275_____Ga0129310_1000335		uvig_239509, uvig_542284, ivig_904, ivig_1931, uvig_422215, uvig_384803, ivig_3376, ivig_4375	MGV-GENOME-0342868, MGV-GENOME-0347098, MGV-GENOME-0345205, MGV-GENOME-0372226, MGV-GENOME-0335628, MGV-GENOME-0337411, MGV-GENOME-0335022, MGV-GENOME-0350835, MGV-GENOME-0334928, MGV-GENOME-0337181, MGV-GENOME-0334875, MGV-GENOME-0334470, MGV-GENOME-0334463, MGV-GENOME-0334444, MGV-GENOME-0333794, MGV-GENOME-0324565, MGV-GENOME-0336510, MGV-GENOME-0317176		0.975
0756_156418	446	30	2	43684	0.460054	Circular/Linear	Firmicutes	Unclassified Firmicutes, Ruminococcus	Unassigned		3300008299_____Ga0114868_1000638		uvig_124813			0.914978
0760_47836	120	34	1	37381	0.585297	Linear			Myoviridae				uvig_56523	MGV-GENOME-0242306, MGV-GENOME-0210885, MGV-GENOME-0207921, MGV-GENOME-0205937, MGV-GENOME-0204234, MGV-GENOME-0201653, MGV-GENOME-0230041		0.175
0761_33533	1008	127	1	59325	0.450687	Linear	Bacteroidetes	Prevotella	Unassigned							0.9875
0761_64512	1281	90	1	35659	0.412294	Linear			Podoviridae				uvig_594440	MGV-GENOME-0328336, MGV-GENOME-0322967, MGV-GENOME-0317232, MGV-GENOME-0288309, MGV-GENOME-0246410, MGV-GENOME-0245431		0
0764_10539	445	22	1	38505	0.42823	Linear	Firmicutes	Ruminococcus, Blautia	Unassigned			Ma_2019_SRR413708_NODE_524_length_41388_cov_16.093920	uvig_257964, uvig_255720, uvig_329490, uvig_491853, ivig_2198, uvig_140839	MGV-GENOME-0262464, MGV-GENOME-0268487, MGV-GENOME-0261439, MGV-GENOME-0261091, MGV-GENOME-0260643, MGV-GENOME-0260292, MGV-GENOME-0259550, MGV-GENOME-0254615, MGV-GENOME-0306364, MGV-GENOME-0307367, MGV-GENOME-4411581	Ruminococcus sp. OM08-7,	0.9125
0769_37654	1197	17	1	12968	0.384485	Linear			Unassigned				uvig_424255, uvig_269117	MGV-GENOME-0067769, MGV-GENOME-0067438, MGV-GENOME-4284401, MGV-GENOME-0066989, MGV-GENOME-0066213, MGV-GENOME-0027594		0.0679887
0771_1364	877	8	5	54931	0.463381	Linear			Unassigned		REF:Bacteroidia_gi_548179961	Ma_2019_SRR341665_NODE_177_length_53544_cov_3.874404	uvig_116634, uvig_115729, uvig_314584, uvig_491344, uvig_425354, uvig_70200, uvig_86011	MGV-GENOME-0348008, MGV-GENOME-0330728, MGV-GENOME-0309120, MGV-GENOME-0318854, MGV-GENOME-0308555, MGV-GENOME-0308438, MGV-GENOME-0316054, MGV-GENOME-0304489, MGV-GENOME-0325536, MGV-GENOME-0330253, MGV-GENOME-0330247		0.9625
0778_38590	87	123	2	35291	0.541753	Linear			Myoviridae				uvig_469448		Escherichia sp. MOD1-EC2449,	0.487813
0779_15719	139	55	3	40118	0.523381	Linear			Unassigned		3300014782_____Ga0134389_1000409			MGV-GENOME-0284520, MGV-GENOME-0259193, MGV-GENOME-0256274, MGV-GENOME-0201394		0.9625
0785_19674	529	34	2	47915	0.485359	Linear			Myoviridae		3300014935_____Ga0169825_100238, 3300008149_____Ga0114293_100270, 3300014757_____Ga0134375_100149, 3300006476_____Ga0100233_100430, 3300008722_____Ga0113880_1000446, 3300014953_____Ga0169765_100368, 3300014972_____Ga0169768_100195, 3300006523_____Ga0101039_100351, 7000000434_____SRS014287_WUGC_scaffold_5928, 3300006568_____Ga0100215_100658, 7000000040_____SRS043411_WUGC_scaffold_8376	Minot_Diet_SRR5088943_NODE_43_length_46126_cov_25.669554		MGV-GENOME-0303397, MGV-GENOME-0301546, MGV-GENOME-0301200, MGV-GENOME-0301108, MGV-GENOME-0298758, MGV-GENOME-0301126, MGV-GENOME-0298245, MGV-GENOME-0298246, MGV-GENOME-0298075, MGV-GENOME-0297854, MGV-GENOME-0297133, MGV-GENOME-0297113, MGV-GENOME-0297097, MGV-GENOME-0278880, MGV-GENOME-0276358, MGV-GENOME-0276251, MGV-GENOME-0283499		0.975
0788_58320	698	69	1	32168	0.411869	Linear	Firmicutes	Streptococcus	Siphoviridae							0.975
0793_79172	141	55	1	26020	0.558647	Linear			Siphoviridae		REF:Clostridia_gi_547698226					0.0375
0797_33772	296	110	1	36675	0.430702	Linear	Firmicutes	Blautia, Ruminococcus	Siphoviridae							1
0800_35636	480	4	7	40597	0.441289	Linear	Firmicutes	Blautia, Ruminococcus	Unassigned		3300008744_____Ga0114025_1000548, 3300007853_____Ga0114093_100617, 3300008081_____Ga0113559_100548, 3300006312_____Ga0099626_100507, REF:Clostridia_gi_548207151-77995-115863, 3300014963_____Ga0134523_1002166, 3300007524_____Ga0105481_1000635, 7000000516_____SRS019161_WUGC_scaffold_19403	Chehoud_donor_NODE_5_length_40782_cov_41.940654	uvig_216201, uvig_542205, uvig_555702, uvig_563083, uvig_558757, uvig_557846, uvig_149445, uvig_450051, uvig_117625, ivig_3760, uvig_164067, ivig_3731	MGV-GENOME-0333411, MGV-GENOME-0290761, MGV-GENOME-0265022, MGV-GENOME-0264318, MGV-GENOME-0263611, MGV-GENOME-0263340, MGV-GENOME-0262838, MGV-GENOME-0262511, MGV-GENOME-0262184, MGV-GENOME-0262087, MGV-GENOME-0267278, MGV-GENOME-0261264, MGV-GENOME-0289962, MGV-GENOME-0288179, MGV-GENOME-0264305, MGV-GENOME-0250841, MGV-GENOME-0282634, MGV-GENOME-0259028	Fusicatenibacter saccharivorans,	0.775
0800_39370	283	101	17	58303	0.464933	Linear	Firmicutes	Unclassified Firmicutes, Ruminococcus, Blautia	Unassigned		3300008482_____Ga0115187_100275, 3300006502_____Ga0100528_100648		uvig_214240, uvig_295544, uvig_481941, uvig_258587, ivig_1999, uvig_290757	MGV-GENOME-0324915, MGV-GENOME-0324249, MGV-GENOME-0324573, MGV-GENOME-0323989, MGV-GENOME-0323951, MGV-GENOME-0324510, MGV-GENOME-0323519, MGV-GENOME-0322815, MGV-GENOME-0305960	Ruminococcus sp. AM57-5,	0.9125
0803_73704	712	21	1	45079	0.407218	Linear	Firmicutes	Streptococcus	Siphoviridae							1
0808_34753	453	30	1	32231	0.417641	Linear	Firmicutes	Blautia, Ruminococcus	Unassigned							0.188122
0809_20563	723	21	1	44392	0.4128	Linear	Firmicutes	Streptococcus	Siphoviridae							1
0814_120075	59	60	1	42627	0.510263	Circular	Proteobacteria	Aeromonas	Siphoviridae							0.275
0818_63140	197	9	5	29179	0.612495	Circular/Linear	Actinobacteria	Gordonibacter, Collinsella	Unassigned							0.192456
0819_68253	957	42	1	31453	0.46215	Linear	Bacteroidetes	Bacteroides, Parabacteroides	Unassigned							0.163342
0823_54221	331	11	3	49592	0.551641	Linear	Firmicutes	Faecalibacterium	Myoviridae		3300014963_____Ga0134523_1001615, 3300007184_____Ga0103258_100563		uvig_436235, uvig_531279, uvig_252007, uvig_450286, uvig_561507, uvig_227262, uvig_456333, uvig_237828, uvig_35418, ivig_88, ivig_94	MGV-GENOME-0350196, MGV-GENOME-0344041, MGV-GENOME-0344761, MGV-GENOME-0312191, MGV-GENOME-0320681, MGV-GENOME-0310942, MGV-GENOME-0300497, MGV-GENOME-0300303, MGV-GENOME-0319097, MGV-GENOME-0299569, MGV-GENOME-0312958, MGV-GENOME-0306863, MGV-GENOME-0322895, MGV-GENOME-0300971, MGV-GENOME-0322648, MGV-GENOME-0293532, MGV-GENOME-0292979, MGV-GENOME-0307004	Agathobaculum butyriciproducens,	0.7125
0825_75099	96	77	7	47779	0.465769	Circular/Linear			Siphoviridae							0.0625
0827_104532	1265	129	3	40895	0.531141	Linear			Unassigned		3300014794_____Ga0134448_1000306, 3300007362_____Ga0104788_100603	Ma_2019_SRR413683_NODE_557_length_39880_cov_4.643038	uvig_401361, uvig_258532, uvig_562746, uvig_311888, uvig_214352, uvig_269669	MGV-GENOME-0275927, MGV-GENOME-0272400, MGV-GENOME-0268441, MGV-GENOME-0267897, MGV-GENOME-0264060, MGV-GENOME-0263459, MGV-GENOME-0252130, MGV-GENOME-0250588		0.1875
0834_17924	171	34	4	48142	0.575173	Linear			Myoviridae		3300014971_____Ga0134442_1000251, 3300007222_____Ga0104061_100673, 3300008063_____Ga0113867_100731, 7000000158_____SRS014979_WUGC_scaffold_14782	Ma_2019_SRR1778456_NODE_492_length_49459_cov_5.448142		MGV-GENOME-0319397, MGV-GENOME-0315825, MGV-GENOME-0303013, MGV-GENOME-0304241, MGV-GENOME-0307082, MGV-GENOME-0300582, MGV-GENOME-0297708, MGV-GENOME-0298401, MGV-GENOME-0297070, MGV-GENOME-0296603, MGV-GENOME-0296461, MGV-GENOME-0296253, MGV-GENOME-0296137, MGV-GENOME-0320548, MGV-GENOME-0293789, MGV-GENOME-0305265		0.1375
0843_18248	548	131	1	19781	0.355139	Linear	Tenericutes	Mycoplasma	Unassigned							1
0847_7085	73	130	1	82546	0.517263	Linear	Proteobacteria	Mixta	Siphoviridae		3300013612_____Ga0122017_10013, 3300006946_____Ga0079104_1000131, 3300011550_____Ga0122832_100011, 3300011739_____Ga0122271_100049, REF:Gammaproteobacteria_gi_550766611-28341-112394		uvig_578272	MGV-GENOME-0369678, MGV-GENOME-0362458		0.85
0848_78731	1064	62	2	51116	0.43638	Circular	Bacteroidetes	Bacteroides, Porphyromonas, Parabacteroides	Unassigned							0.95
0849_96630	244	92	3	14684	0.383274	Circular			Unassigned					MGV-GENOME-0043102		0.65
0854_44243	254	71	5	31140	0.444316	Linear	Firmicutes, Bacteroidetes	Blautia, Alistipes	Unassigned		3300007853_____Ga0114093_100683, 3300007138_____Ga0102649_100368, 3300006463_____Ga0100176_1001389, 7000000032_____SRS024132_Baylor_scaffold_39061	Ma_2019_SRR413733_NODE_774_length_31200_cov_11.298603	uvig_336358, uvig_332628, uvig_230224	MGV-GENOME-0263286, MGV-GENOME-0195095		0.0974431
0855_1024	51	132	1	34034	0.526944	Linear	Proteobacteria	Klebsiella	Myoviridae							0.0625
0857_979	985	19	1	88724	0.272023	Linear	Bacteroidetes	Prevotellamassilia	Podoviridae				uvig_574341, uvig_9079	MGV-GENOME-0359033, MGV-GENOME-4432828		0.102478
0866_35849	132	55	1	27868	0.560787	Linear			Siphoviridae							0.1
0867_50146	75	133	1	29538	0.481177	Linear	Proteobacteria	Citrobacter	Podoviridae		REF:Gammaproteobacteria_gi_510917590-611292-652917, REF:Gammaproteobacteria_gi_545234621-1802818-1842829, REF:Gammaproteobacteria_gi_545237221, REF:Gammaproteobacteria_gi_545159467-1488260-1526964, REF:Gammaproteobacteria_gi_476380648-1482964-1521668, REF:Gammaproteobacteria_gi_476539554-86087-117235		uvig_317413, uvig_428806, uvig_481614	MGV-GENOME-0272409, MGV-GENOME-0235366, MGV-GENOME-0183644, MGV-GENOME-0177831, MGV-GENOME-0177393, MGV-GENOME-0177396, MGV-GENOME-4385306, MGV-GENOME-0168260		0
0867_78565	350	26	1	32286	0.54392	Linear	Firmicutes	Faecalibacterium	Siphoviridae					MGV-GENOME-0282505, MGV-GENOME-0287070, MGV-GENOME-0275880, MGV-GENOME-0220691		0.0824339
0884_40151	1128	1	1	83672	0.361579	Linear	Bacteroidetes	Bacteroides	Unassigned							0.0504947
0901_103745	258	22	22	42892	0.45913	Linear	Firmicutes	Blautia, Coprococcus, Unclassified Firmicutes, Ruminococcus, Tyzzerella, Dorea	Unassigned		3300010278_____Ga0129311_1000418	Minot_Diet_SRR5088940_NODE_73_length_38500_cov_65.610118	uvig_297348, uvig_220139, uvig_199461, ivig_654, uvig_121882, uvig_545753, uvig_413152	MGV-GENOME-0269916, MGV-GENOME-0282353, MGV-GENOME-0264385, MGV-GENOME-0262352, MGV-GENOME-0261679, MGV-GENOME-0267694, MGV-GENOME-0261118, MGV-GENOME-0260728, MGV-GENOME-0260696, MGV-GENOME-0267435, MGV-GENOME-0260403, MGV-GENOME-0259134, MGV-GENOME-0306020, MGV-GENOME-0256732, MGV-GENOME-0297106, MGV-GENOME-0264402, MGV-GENOME-0298552, MGV-GENOME-0267063	Blautia sp. AF22-5LB,	0.0125
0901_110410	322	27	1	57997	0.492129	Circular			Siphoviridae							0.9625
0902_94314	48	121	1	38356	0.466133	Linear			Unassigned							0.9875
0910_65927	1119	1	11	86793	0.360732	Circular/Linear	Bacteroidetes	Bacteroides	Unassigned		3300007292_____Ga0104320_100157, 3300008725_____Ga0115670_1000208		uvig_436547, uvig_468757, uvig_175920, uvig_425729, uvig_153892, uvig_87431, uvig_425446, uvig_121822	MGV-GENOME-0357414, MGV-GENOME-0356236, MGV-GENOME-0355913, MGV-GENOME-0355898, MGV-GENOME-0353645		0.025
0913_70002	1092	1	5	17154	0.358692	Circular			Unassigned		7000000131_____SRS057717_LANL_scaffold_4510, 3300014761_____Ga0134438_100576, 7000000516_____C2643959, 7000000262_____SRS047044_WUGC_scaffold_30001					0.188122
0918_80823	162	33	5	45517	0.393457	Linear	Firmicutes	Ruminococcus, Eubacterium	Unassigned		3300008272_____Ga0111092_1000811		uvig_290678, uvig_470007	MGV-GENOME-0289314, MGV-GENOME-0248648, MGV-GENOME-0234620, MGV-GENOME-0234598, MGV-GENOME-0233628		0.95
0920_108349	247	92	3	14500	0.400759	Circular/Linear			Unassigned							0.7
0922_51655	299	110	1	45848	0.402308	Linear	Firmicutes	Blautia	Siphoviridae				ivig_3506			0.8625
0923_30036	699	69	1	30235	0.421763	Linear	Firmicutes	Streptococcus	Siphoviridae							0.188122
0924_4042	715	21	1	48736	0.411708	Linear	Firmicutes	Streptococcus	Siphoviridae				uvig_80162			0.975
0926_22903	1266	102	1	30174	0.5287	Linear			Myoviridae		REF:Gammaproteobacteria_gi_553728353-5623-45353, REF:Gammaproteobacteria_gi_510926785-810765-849415, REF:Gammaproteobacteria_gi_510923085-451284-482411	Ma_2019_SRR1778452_NODE_715_length_29922_cov_6.933840	uvig_327604, uvig_418941	MGV-GENOME-0246045, MGV-GENOME-0236138, MGV-GENOME-0208586		0.3875
0933_41958	1268	17	2	13507	0.529133	Linear			Unassigned			Han_2018_ERR1398220_NODE_2258_length_14031_cov_46.157914	uvig_249011	MGV-GENOME-0082165		0.0855125
0946_87566	1099	1	1	83384	0.347381	Circular	Bacteroidetes	Bacteroides	Unassigned		3300014971_____Ga0134442_1000139, 7000000348_____SRS017701_Baylor_scaffold_19819	Rampelli_20001_NODE_2_length_84693_cov_7.828363	uvig_559368, uvig_545130, uvig_382503, uvig_542718	MGV-GENOME-0355877, MGV-GENOME-0355419, MGV-GENOME-0355142, MGV-GENOME-0354854, MGV-GENOME-0354431, MGV-GENOME-0343339		0.1125
0951_23058	325	27	1	42983	0.49152	Linear			Siphoviridae							0.9875
0955_96949	1249	78	1	23499	0.418273	Linear	Firmicutes	Lactobacillus	Siphoviridae		REF:Bacilli_gi_260663785				Lactobacillus sp. HMSC24D01,	0.35
0957_86599	1057	62	3	69173	0.425065	Circular/Linear	Bacteroidetes	Bacteroides, Parabacteroides, Porphyromonas	Unassigned					MGV-GENOME-0342126, MGV-GENOME-0340367		0.4875
0960_10522	433	26	1	36774	0.480122	Linear			Myoviridae		3300014936_____Ga0169833_100322			MGV-GENOME-0307285, MGV-GENOME-0307119, MGV-GENOME-0306964, MGV-GENOME-0306368, MGV-GENOME-0304782, MGV-GENOME-0249656, MGV-GENOME-0264088		0.1625
0965_21054	1241	73	1	19509	0.411656	Linear	Firmicutes	Streptococcus	Podoviridae							0.188122
0983_43819	314	33	1	34944	0.365585	Linear	Firmicutes	Eubacterium, Lachnospira	Siphoviridae							0.339978
0985_52221	549	131	1	18297	0.359021	Linear			Unassigned					MGV-GENOME-0079939		1
0986_86575	238	92	2	14065	0.395663	Circular			Unassigned							0.8125
0991_129845	255	134	1	48592	0.461722	Circular			Podoviridae							0.0274941
0996_34550	860	23	1	36877	0.503132	Linear			Unassigned				uvig_538703, uvig_67642, uvig_78556, uvig_79565	MGV-GENOME-0351862, MGV-GENOME-0309436, MGV-GENOME-0311558, MGV-GENOME-0320978, MGV-GENOME-0320489, MGV-GENOME-0260969, MGV-GENOME-0205988		1
1000_31006	330	135	3	22308	0.59835	Linear	Firmicutes	Faecalibacterium	Unassigned							0.0623899
1006_36575	1282	54	1	36444	0.411782	Linear			Unassigned		3300008268_____Ga0111491_1000814, 3300008712_____Ga0113873_100646, 3300008299_____Ga0114868_1000787, 3300014748_____Ga0169795_100203, 7000000695_____SRS049900_LANL_scaffold_5647, 3300006722_____Ga0101786_100397	Ma_2019_SRR341675_NODE_586_length_33980_cov_2.907502	uvig_68665	MGV-GENOME-0279498, MGV-GENOME-0262031, MGV-GENOME-0309023, MGV-GENOME-0249444, MGV-GENOME-0233766, MGV-GENOME-0233761, MGV-GENOME-4408939, MGV-GENOME-4408932, MGV-GENOME-0233760, MGV-GENOME-0233741, MGV-GENOME-0248829, MGV-GENOME-0279774, MGV-GENOME-0269227, MGV-GENOME-0281236, MGV-GENOME-0233248, MGV-GENOME-0242270	Parabacteroides distasonis,	0.9125
1010_34103	4	7	7	11326	0.433957	Linear	Bacteroidetes	Bacteroides	Podoviridae				uvig_261647	MGV-GENOME-0052583, MGV-GENOME-0044639, MGV-GENOME-0044175		0.0682209
1010_94542	1160	72	1	15865	0.492342	Linear	Actinobacteria	Bifidobacterium	Podoviridae				uvig_428723, uvig_127933, uvig_450606	MGV-GENOME-0103539, MGV-GENOME-0101840		0.113784
1012_48524	485	4	1	36094	0.446556	Linear	Firmicutes	Coprococcus, Unclassified Firmicutes, Unclassified Lachnospiraceae, Blautia, Eubacterium, Ruminococcus, Dorea	Siphoviridae		3300006464_____Ga0100221_1000577, 3300008058_____Ga0114167_100562, 7000000538_____SRS024075_LANL_scaffold_5623		uvig_528217, uvig_14060, uvig_541968, uvig_486965, uvig_391245, uvig_238663, uvig_141808, uvig_48134	MGV-GENOME-0309441, MGV-GENOME-0282349, MGV-GENOME-0276422, MGV-GENOME-0273070, MGV-GENOME-0287828, MGV-GENOME-0272474, MGV-GENOME-0287411, MGV-GENOME-0313877, MGV-GENOME-4416999, MGV-GENOME-0269146, MGV-GENOME-0268156, MGV-GENOME-0266615, MGV-GENOME-0266395, MGV-GENOME-0339729, MGV-GENOME-0254669, MGV-GENOME-0247814, MGV-GENOME-0207912, MGV-GENOME-0229944		0.8875
1021_93034	91	77	1	47494	0.480819	Circular	Proteobacteria	Klebsiella	Siphoviridae							0.1
1024_16718	716	21	2	32266	0.416228	Linear	Firmicutes	Streptococcus	Siphoviridae							0.175554
1028_31838	679	32	1	26831	0.388543	Linear	Firmicutes	Streptococcus	Siphoviridae		3300007996_____Ga0111052_100482			MGV-GENOME-0247661		0.9375
1033_150234	606	18	1	30508	0.546939	Circular			Unassigned							0.1125
1038_31602	381	13	1	52429	0.588377	Linear	Firmicutes	Gemmiger	Siphoviridae				uvig_136739, uvig_250907, uvig_139448, uvig_554659	MGV-GENOME-0316708, MGV-GENOME-0316252, MGV-GENOME-0321257, MGV-GENOME-0303039		0.7625
1039_32476	166	86	1	40346	0.413449	Linear	Firmicutes	Ruminococcus	Unassigned							0.00270138
1041_104518	472	50	1	76180	0.395196	Circular	Firmicutes	Ruminococcus, Blautia	Unassigned							1
1049_3338	410	13	12	60632	0.554559	Linear	Firmicutes	Faecalibacterium	Unassigned			Han_2018_ERR1398172_NODE_204_length_56053_cov_11.357370	uvig_474129, uvig_238964, ivig_2347, uvig_247927, uvig_236780, uvig_147184	MGV-GENOME-0322562, MGV-GENOME-0336692, MGV-GENOME-0324848, MGV-GENOME-0327477, MGV-GENOME-0320160, MGV-GENOME-0325328, MGV-GENOME-0319522, MGV-GENOME-0322832, MGV-GENOME-0317044, MGV-GENOME-0313708, MGV-GENOME-0309037	Faecalibacterium sp. AF10-46,	0.2
1052_32222	730	21	1	46146	0.417501	Linear	Firmicutes	Streptococcus	Siphoviridae					MGV-GENOME-0225810		0.95
1078_16250	694	69	1	39677	0.427023	Linear	Firmicutes	Streptococcus	Siphoviridae							0.95
1078_47859	1087	25	8	53670	0.345929	Circular/Linear	Bacteroidetes	Bacteroides	Siphoviridae			Han_2018_ERR1398258_NODE_340_length_54185_cov_156.535563	uvig_250354	MGV-GENOME-0317375, MGV-GENOME-0290211		0.0523678
1078_68233	1169	124	1	45208	0.540126	Linear			Podoviridae							0.26239
1094_87827	982	19	2	95918	0.309567	Linear	Bacteroidetes	Prevotella	Podoviridae		3300008622_____Ga0111363_100110		uvig_285578	MGV-GENOME-0372976, MGV-GENOME-0363439, MGV-GENOME-0362183		0.05
1100_13502	1283	130	1	118778	0.492515	Linear			Siphoviridae				uvig_392890	MGV-GENOME-0371030	Raoultella ornithinolytica,	0.85
1105_17178	106	75	10	34636	0.506525	Linear			Myoviridae	GCF_000836905.1		Ma_2019_SRR413708_NODE_576_length_38160_cov_5.693164			Escherichia coli,	0.9625
1107_14964	1284	11	1	32772	0.492341	Linear	Firmicutes	Megasphaera	Siphoviridae			Ma_2019_SRR413710_NODE_711_length_33725_cov_3.523879	uvig_336040, uvig_227707, uvig_330352, uvig_241295, uvig_239330	MGV-GENOME-0286148, MGV-GENOME-0281921, MGV-GENOME-0274214, MGV-GENOME-0291525, MGV-GENOME-0272533, MGV-GENOME-0271335, MGV-GENOME-0280700, MGV-GENOME-0265709, MGV-GENOME-0256583, MGV-GENOME-0253657, MGV-GENOME-0250974, MGV-GENOME-0263967, MGV-GENOME-0251615, MGV-GENOME-0249087	Megasphaera sp. BL7,	0.9875
1107_49403	289	93	6	43418	0.460523	Linear	Firmicutes	Blautia, Fusicatenibacter	Siphoviridae		3300014948_____Ga0134487_100150			MGV-GENOME-0277296		0.975
1107_57531	241	92	3	14564	0.378811	Circular/Linear			Unassigned					MGV-GENOME-0072572		0.7125
1110_65676	417	13	1	54980	0.54387	Linear	Firmicutes	Faecalibacterium	Unassigned			Han_2018_ERR1398080_NODE_203_length_62896_cov_35.639010	uvig_451624, uvig_527933, uvig_309061	MGV-GENOME-0319069, MGV-GENOME-0316290, MGV-GENOME-0316076, MGV-GENOME-0322691, MGV-GENOME-0326525, MGV-GENOME-0268458		0.8875
1112_34706	339	14	16	36635	0.427651	Linear	Firmicutes	Roseburia, Ruminococcus	Unassigned		3300007305_____Ga0104872_100813, 3300008676_____Ga0111520_100686, 3300008299_____Ga0114868_1000816, 3300008705_____Ga0113869_1000783, 3300008079_____Ga0105956_100599, 3300008551_____Ga0111058_100911, 7000000464_____SRS077730_LANL_scaffold_14893	Ma_2019_SRR413695_NODE_559_length_34210_cov_3.175465	uvig_289292, uvig_447181, uvig_539838, uvig_242488, uvig_510567, ivig_350, uvig_508475, uvig_552108, uvig_311387, uvig_289899	MGV-GENOME-0234702, MGV-GENOME-0232396, MGV-GENOME-0243087, MGV-GENOME-0231217, MGV-GENOME-0230897, MGV-GENOME-0230839, MGV-GENOME-0264435, MGV-GENOME-0230259, MGV-GENOME-0230029, MGV-GENOME-0229960, MGV-GENOME-0229870, MGV-GENOME-0229140, MGV-GENOME-0307492, MGV-GENOME-0239431, MGV-GENOME-0240481, MGV-GENOME-0259323, MGV-GENOME-0212003, MGV-GENOME-0207484	Tyzzerella nexilis,	0.7
1113_79756	269	27	3	72214	0.384191	Linear	Firmicutes	Ruminococcus, Anaeromassilibacillus, Blautia	Siphoviridae			Kang_0019_ST003_A_NODE_15_length_63516_cov_2083.341864	uvig_448282	MGV-GENOME-0340929		1
1118_121882	226	49	1	23419	0.561424	Linear	Actinobacteria	Collinsella	Unassigned			Rampelli_10014_NODE_550_length_33086_cov_10.043717		MGV-GENOME-0235406, MGV-GENOME-0298977, MGV-GENOME-0237791, MGV-GENOME-0226998, MGV-GENOME-0226890, MGV-GENOME-0267538, MGV-GENOME-0236256, MGV-GENOME-0257722, MGV-GENOME-0232998, MGV-GENOME-0175907, MGV-GENOME-0125236		0.0724119
1118_39269	359	20	1	57645	0.383659	Circular	Firmicutes	Ruminococcus, Lachnospira	Unassigned		3300007991_____Ga0105643_100469, 3300007098_____Ga0102540_100230					0.9375
1123_125121	959	25	23	44489	0.380319	Circular/Linear	Bacteroidetes	Bacteroides, Prevotella, Dysgonomonas	Siphoviridae				uvig_256330, uvig_477615, uvig_64966, uvig_249715, uvig_477999, uvig_258660, uvig_508461, uvig_471543	MGV-GENOME-0291551, MGV-GENOME-0287026, MGV-GENOME-0287111, MGV-GENOME-0280501, MGV-GENOME-0275291, MGV-GENOME-0259883, MGV-GENOME-0247917, MGV-GENOME-0242962, MGV-GENOME-0240706, MGV-GENOME-0239481, MGV-GENOME-0228336		0.188122
1125_100070	455	30	11	48622	0.41218	Circular/Linear	Firmicutes	Ruminococcus, Blautia, Anaerostipes	Unassigned							0.975
1125_13161	1081	6	1	101198	0.32639	Linear	Bacteroidetes	Bacteroides	Unassigned				uvig_140433	MGV-GENOME-0371472		0.17489
1129_52977	857	115	9	21188	0.418067	Linear	Bacteroidetes	Bacteroides	Unassigned		3300014544_____Ga0134429_100315				Bacteroides stercoris,	1
1131_115488	617	18	1	30520	0.544659	Circular	Actinobacteria	Bifidobacterium	Unassigned							0.075
1131_87398	693	21	1	36378	0.416433	Linear	Firmicutes	Streptococcus	Siphoviridae				uvig_541029	MGV-GENOME-0293871		0.589455
1136_36425	441	22	1	32840	0.42841	Linear	Firmicutes	Blautia, Ruminococcus	Unassigned			Ma_2019_SRR413708_NODE_524_length_41388_cov_16.093920	uvig_490821, uvig_64824	MGV-GENOME-0289147, MGV-GENOME-0263323, MGV-GENOME-0262464, MGV-GENOME-0262368, MGV-GENOME-0260292, MGV-GENOME-0259550, MGV-GENOME-0238344, MGV-GENOME-0224994		0.8875
1139_45823	846	89	1	46413	0.379269	Linear			Unassigned		3300007798_____Ga0105755_100251, 3300006487_____Ga0100256_10088, 3300007062_____Ga0102017_100129, 3300007705_____Ga0105636_100366			MGV-GENOME-0329050, MGV-GENOME-0325125, MGV-GENOME-0325603, MGV-GENOME-0279312	Bacteroides ovatus,	0.2125
1142_56261	770	17	1	13100	0.505878	Linear	Firmicutes	Gemmiger	Unassigned					MGV-GENOME-0048910, MGV-GENOME-0031270		0.1
1143_63764	199	9	1	28632	0.611868	Linear			Unassigned			Ma_2019_SRR341659_NODE_478_length_26136_cov_9.322189	uvig_330101	MGV-GENOME-0189612, MGV-GENOME-0189269		0.052478
1176_18198	678	32	1	27079	0.390302	Linear	Firmicutes	Streptococcus	Siphoviridae		3300007795_____Ga0105644_100238			MGV-GENOME-0247661		0.95
1176_42464	672	138	1	43479	0.446813	Linear	Firmicutes	Streptococcus	Siphoviridae							1
1176_45406	722	21	1	43324	0.412589	Linear	Firmicutes	Streptococcus	Siphoviridae							0.9875
1176_5092	680	32	1	27199	0.393287	Linear	Firmicutes	Streptococcus	Siphoviridae		3300007979_____Ga0114002_100396, 3300007314_____Ga0104968_100334			MGV-GENOME-0247661, MGV-GENOME-0223698		0.8
1190_36356	574	28	1	16662	0.617273	Linear	Actinobacteria	Bifidobacterium	Unassigned			Han_2018_ERR1398199_NODE_609_length_18684_cov_5.471684	uvig_244320, uvig_220251, uvig_418811, uvig_139971, uvig_416762, ivig_1654, ivig_297, uvig_486813, uvig_487754, uvig_467314	MGV-GENOME-0162270, MGV-GENOME-0134575, MGV-GENOME-0120129, MGV-GENOME-0119867, MGV-GENOME-0119498, MGV-GENOME-0117057, MGV-GENOME-0143682, MGV-GENOME-0115377, MGV-GENOME-0114163, MGV-GENOME-0113995, MGV-GENOME-0108779, MGV-GENOME-0107831, MGV-GENOME-0143158, MGV-GENOME-0104573	Bifidobacterium adolescentis,	1
1198_60165	262	61	1	30350	0.375189	Circular			Unassigned				uvig_551991, uvig_310653	MGV-GENOME-0213910		1
1200_93108	1239	73	1	19148	0.419731	Linear	Firmicutes	Streptococcus	Podoviridae							0.0284554
1201_113983	1206	58	2	51483	0.517103	Circular			Siphoviridae			Ma_2019_SRR413710_NODE_378_length_50715_cov_48.086538	uvig_354241, uvig_347013	MGV-GENOME-0301597		0.05
1211_94209	182	126	1	16033	0.323084	Linear	Firmicutes	Holdemanella	Podoviridae							0.188122
1219_62410	832	141	1	31990	0.332354	Linear	Firmicutes	Catenibacterium	Siphoviridae							0.0572137
1229_16905	493	3	9	37464	0.45174	Linear	Firmicutes	Ruminococcus, Clostridium, Coprococcus	Unassigned		3300008547_____Ga0111055_100555	Norman_91_NODE_11_length_34574_cov_11.314233	uvig_513073	MGV-GENOME-0275083, MGV-GENOME-0257171, MGV-GENOME-0195331		0.675
1231_18497	731	21	1	34077	0.426065	Linear	Firmicutes	Streptococcus	Siphoviridae		3300008143_____Ga0114287_100521			MGV-GENOME-0294699, MGV-GENOME-0224052		0.0375
1236_58772	486	11	5	50241	0.470851	Linear	Firmicutes	Clostridium, Roseburia, Coprococcus, Dorea, Eubacterium, Blautia	Myoviridae		3300006502_____Ga0100528_100571		ivig_2168, uvig_63544, uvig_139188, uvig_291087	MGV-GENOME-0302025, MGV-GENOME-0301987, MGV-GENOME-0301916, MGV-GENOME-0301641, MGV-GENOME-0299941, MGV-GENOME-0299829, MGV-GENOME-0332159, MGV-GENOME-0299533, MGV-GENOME-0316954, MGV-GENOME-0316956, MGV-GENOME-0299405, MGV-GENOME-0298955, MGV-GENOME-0300642, MGV-GENOME-0298592, MGV-GENOME-0300451, MGV-GENOME-0300453, MGV-GENOME-0268983	Clostridium sp. TF11-13AC,	0.9375
1238_5863	1205	44	1	15257	0.364095	Linear			Podoviridae				uvig_235362, uvig_336978	MGV-GENOME-0098551, MGV-GENOME-0080923, MGV-GENOME-0071813		0.111944
1245_81325	704	69	1	40903	0.421901	Linear	Firmicutes	Streptococcus	Siphoviridae							0.8
1258_39361	710	21	1	40833	0.409522	Linear	Firmicutes	Streptococcus	Siphoviridae							1
1262_39646	754	33	1	36577	0.399787	Linear			Siphoviridae			Han_2018_ERR1398085_NODE_556_length_39153_cov_8.925981	ivig_1670	MGV-GENOME-4415639, MGV-GENOME-0289260, MGV-GENOME-0231238	Lachnospiraceae bacterium OM02-26,	0.0875
1269_42695	706	69	1	35467	0.427299	Linear	Firmicutes	Streptococcus	Siphoviridae							1
1279_45753	683	32	1	32718	0.370041	Linear	Firmicutes	Streptococcus	Siphoviridae		3300008143_____Ga0114287_100390, 3300007358_____Ga0104765_100729					0.9875
1285_42893	588	28	1	13933	0.643652	Linear	Actinobacteria	Actinomyces, Bifidobacterium	Siphoviridae		2051223006_____mhc6a_MHC6A_contig00824		uvig_494248, ivig_3614	MGV-GENOME-0147880, MGV-GENOME-0123588, MGV-GENOME-0123522, MGV-GENOME-0123497, MGV-GENOME-0123332, MGV-GENOME-0120965, MGV-GENOME-0089690, MGV-GENOME-0088196, MGV-GENOME-0074541	Bifidobacterium pseudocatenulatum,	0.2875
1286_86073	752	142	1	57149	0.374722	Circular			Unassigned				uvig_428240, uvig_158493			0.0400092
1287_54571	293	93	1	30018	0.468119	Linear	Firmicutes	Blautia, Fusicatenibacter	Siphoviridae					MGV-GENOME-0185555		0.292456
1293_22502	784	42	1	35619	0.467588	Linear	Bacteroidetes	Bacteroides	Unassigned							0.0484994
1305_50979	979	19	1	94230	0.293335	Linear			Podoviridae				uvig_2912	MGV-GENOME-4433301, MGV-GENOME-0360396		0.17489
1308_33313	1252	29	1	31869	0.356553	Linear	Firmicutes	Lactobacillus	Siphoviridae					MGV-GENOME-0296694, MGV-GENOME-0171303	Lactobacillus paragasseri, Lactobacillus paragasseri,	0.188122
1311_81480	30	7	1	11705	0.366766	Linear	Bacteroidetes	Prevotella	Podoviridae				uvig_239121, uvig_242160, uvig_221610, uvig_233091, uvig_475503	MGV-GENOME-0055449, MGV-GENOME-0055077, MGV-GENOME-0054657, MGV-GENOME-0053869, MGV-GENOME-0047802		0.0261977
1312_108880	61	60	2	43924	0.508537	Circular	Proteobacteria	Aeromonas	Siphoviridae							0.0625
1314_73879	151	33	4	39747	0.440612	Linear	Firmicutes	Ruminococcus	Unassigned				uvig_503750	MGV-GENOME-0258741	Ruminococcus sp. TF12-2,	0.9625
1319_99498	1007	2	2	67924	0.422722	Circular/Linear	Bacteroidetes	Prevotella	Unassigned							1
1335_53958	1272	93	1	40568	0.402214	Linear	Firmicutes	Faecalitalea	Siphoviridae							0.15
1336_88867	161	33	11	45070	0.399467	Linear	Firmicutes	Ruminococcus, Eubacterium	Unassigned		3300007111_____Ga0102634_100346, 3300008272_____Ga0111092_1000811		uvig_391630, uvig_458517	MGV-GENOME-0230225		0.95
1343_8099	426	67	6	56901	0.56521	Linear	Firmicutes	Faecalibacterium	Unassigned				uvig_570195, uvig_145551	MGV-GENOME-0336617, MGV-GENOME-0337114, MGV-GENOME-0335006, MGV-GENOME-0334939, MGV-GENOME-0334239, MGV-GENOME-0333614, MGV-GENOME-0333255, MGV-GENOME-0332993, MGV-GENOME-0332974, MGV-GENOME-0332682, MGV-GENOME-0332672, MGV-GENOME-0316295		0.1875
1344_55445	755	93	1	34587	0.39405	Linear	Firmicutes	Anaerostipes	Siphoviridae			Ma_2019_SRR413735_NODE_796_length_40252_cov_5.141976	uvig_427925	MGV-GENOME-0270255, MGV-GENOME-0302113, MGV-GENOME-0287288, MGV-GENOME-0244479, MGV-GENOME-0252384, MGV-GENOME-0231599		0.05
1345_31140	1072	4	1	40244	0.437481	Linear	Firmicutes	Roseburia	Siphoviridae				uvig_440756, uvig_184752, uvig_41193, uvig_47033, uvig_1166, uvig_164961, uvig_79015, uvig_515444	MGV-GENOME-0253466, MGV-GENOME-0252153, MGV-GENOME-0249402, MGV-GENOME-0247126, MGV-GENOME-0243916, MGV-GENOME-0233377, MGV-GENOME-0275190, MGV-GENOME-0282672, MGV-GENOME-0217600, MGV-GENOME-0221266, MGV-GENOME-0207512, MGV-GENOME-0222213, MGV-GENOME-0203428, MGV-GENOME-4399823, MGV-GENOME-0202718	Clostridiaceae bacterium AF31-3BH,	0.8875
1345_43234	278	27	1	50083	0.404608	Linear			Siphoviridae					MGV-GENOME-0340618, MGV-GENOME-0360935, MGV-GENOME-0358530, MGV-GENOME-0353115, MGV-GENOME-0335731, MGV-GENOME-0363026, MGV-GENOME-0335357, MGV-GENOME-0344846, MGV-GENOME-0349539	[Clostridium] symbiosum,	0.125
1350_26659	211	72	1	15846	0.590875	Linear	Actinobacteria	Collinsella	Podoviridae				uvig_536885, uvig_43949, uvig_502356, uvig_199189, uvig_72893, uvig_59604, uvig_302680, uvig_201450	MGV-GENOME-0103370, MGV-GENOME-0103339, MGV-GENOME-0101554, MGV-GENOME-0101441, MGV-GENOME-0101082, MGV-GENOME-0099740, MGV-GENOME-0099184, MGV-GENOME-4317438, MGV-GENOME-0097722, MGV-GENOME-0097037		0.163683
1350_68050	830	141	1	42704	0.335519	Circular	Firmicutes	Catenibacterium	Unassigned					MGV-GENOME-0218795		0.025
1352_28492	509	105	1	44195	0.58217	Linear			Unassigned							0.9875
1352_66718	826	112	14	15130	0.44805	Circular/Linear			Unassigned							0.7625
1353_70406	510	105	2	43353	0.572625	Circular/Linear			Unassigned							1
1355_83668	792	44	1	16608	0.415402	Linear			Podoviridae				uvig_216166, uvig_255953	MGV-GENOME-0110375		0.111944
1365_125969	92	77	1	47318	0.474449	Circular	Proteobacteria	Klebsiella	Siphoviridae							0.0875
1365_125971	972	19	1	96770	0.334504	Circular			Podoviridae			Norman_124_NODE_3_length_97000_cov_60.970282	uvig_139976, uvig_126860, uvig_553514, uvig_142063, uvig_531779, uvig_96881, uvig_183087, uvig_548420, uvig_553924	MGV-GENOME-0364277, MGV-GENOME-0363905, MGV-GENOME-0364069, MGV-GENOME-0362535, MGV-GENOME-0362003, MGV-GENOME-0361972, MGV-GENOME-0361510		0.0397738
1368_32764	471	50	1	63851	0.387574	Linear	Firmicutes	Ruminococcus, Blautia	Unassigned							0.8625
1374_77376	833	84	17	36434	0.497255	Circular/Linear	Bacteroidetes	Alistipes	Siphoviridae		3300007298_____Ga0104838_100478, 3300014803_____Ga0134430_1000441, 3300008523_____Ga0115231_1000544			MGV-GENOME-0249290, MGV-GENOME-0247113, MGV-GENOME-0247073, MGV-GENOME-0246037, MGV-GENOME-0245482, MGV-GENOME-0245129, MGV-GENOME-0243569, MGV-GENOME-0243106, MGV-GENOME-0243093, MGV-GENOME-0241547, MGV-GENOME-0240308		0.0322137
1379_40600	636	18	1	30498	0.550364	Linear			Unassigned							0.05
1380_49418	726	21	1	47726	0.411558	Linear	Firmicutes	Streptococcus	Siphoviridae				uvig_280227			0.9875
1380_7140	738	21	1	38908	0.426956	Linear	Firmicutes	Streptococcus	Siphoviridae							1
1381_9131	939	24	1	48399	0.403686	Linear	Bacteroidetes	Bacteroides	Unassigned		7000000632_____SRS050299_LANL_scaffold_5926		uvig_422952, uvig_97812	MGV-GENOME-0362983		0.5875
1382_37115	46	143	1	34602	0.552974	Linear	Proteobacteria	Serratia	Myoviridae		3300012886_____Ga0160425_1000902, 3300001865_____JGI2065J20421_1000808		uvig_191892			0.825
1384_3652	383	13	8	51977	0.579449	Linear	Firmicutes	Faecalibacterium	Unassigned		3300007498_____Ga0104980_100431, 7000000740_____SRS064276_LANL_scaffold_12382, 3300008268_____Ga0111491_1000527, 3300008728_____Ga0115675_100588	Ma_2019_SRR413612_NODE_210_length_62392_cov_3.422510	uvig_140831, uvig_284135, uvig_135620, uvig_542951, uvig_162715, uvig_475672	MGV-GENOME-0310579, MGV-GENOME-0310147, MGV-GENOME-0314098, MGV-GENOME-0307137, MGV-GENOME-0307458, MGV-GENOME-0314228, MGV-GENOME-0305026, MGV-GENOME-0304249, MGV-GENOME-0303051, MGV-GENOME-0306607, MGV-GENOME-0307518, MGV-GENOME-0321345, MGV-GENOME-0294563		0.4875
1386_103461	750	21	1	44044	0.421828	Linear	Firmicutes	Streptococcus	Siphoviridae							0.05
1388_25233	1263	144	1	41625	0.372973	Linear	Firmicutes	Veillonella	Unassigned							1
1394_7697	705	69	1	35203	0.429935	Linear	Firmicutes	Streptococcus	Siphoviridae							0.925
1395_49208	527	34	1	32031	0.390153	Linear			Myoviridae		7000000006_____SRS054956_LANL_scaffold_32799			MGV-GENOME-0295839, MGV-GENOME-0295340, MGV-GENOME-0294908, MGV-GENOME-0319220, MGV-GENOME-0293397, MGV-GENOME-0293034, MGV-GENOME-0294749, MGV-GENOME-0297026, MGV-GENOME-0298142		1
1395_62180	1246	100	1	10005	0.422189	Circular			Unassigned							0.6875
1397_35906	1045	74	1	105486	0.410301	Linear	Bacteroidetes	Parabacteroides, Porphyromonas	Unassigned							0.3375
1406_19359	400	116	1	43056	0.543014	Linear	Firmicutes	Faecalibacterium	Unassigned		3300007501_____Ga0104994_100563, 3300008103_____Ga0114180_100576		uvig_262961, uvig_259627, uvig_360315, uvig_263060, uvig_424026	MGV-GENOME-0284863, MGV-GENOME-0275023, MGV-GENOME-0268611, MGV-GENOME-0236890		0.775
1406_77891	633	18	1	30238	0.552252	Linear			Unassigned							0.05
1406_95241	1018	145	1	174088	0.293064	Circular	Bacteroidetes	Prevotella	Unassigned							0.0454562
1410_119465	653	18	1	29096	0.550076	Circular			Unassigned							0.15
1411_56481	405	136	2	35210	0.579352	Linear	Firmicutes	Faecalibacterium	Unassigned		3300007742_____Ga0105758_1000573, 3300008479_____Ga0114883_1000710, 7000000317_____SRS014459_WUGC_scaffold_66884	Ma_2019_SRR413615_NODE_544_length_38702_cov_8.728232	uvig_312736	MGV-GENOME-0242707		0.8625
1414_55505	1270	44	1	11117	0.394351	Linear	Firmicutes	Subdoligranulum	Podoviridae				uvig_298921	MGV-GENOME-0079085		0.188122
1420_52606	1285	64	1	19411	0.454433	Linear			Podoviridae							0.166369
1424_45026	158	33	3	36473	0.408576	Linear	Firmicutes	Ruminococcus, Eubacterium	Siphoviridae			Ma_2019_SRR413574_NODE_643_length_33409_cov_46.747437	uvig_484920	MGV-GENOME-0269216, MGV-GENOME-0227286		0.975
1430_33188	386	34	6	51345	0.541143	Linear			Myoviridae		3300008640_____Ga0111422_100403	Han_2018_ERR1398219_NODE_53_length_48590_cov_32.203709	uvig_187963, uvig_428991	MGV-GENOME-0288796, MGV-GENOME-0288291, MGV-GENOME-0286455, MGV-GENOME-0285640, MGV-GENOME-0285566, MGV-GENOME-0273079, MGV-GENOME-0276300		0.875
1432_8376	440	22	3	40040	0.429396	Linear	Firmicutes	Ruminococcus, Blautia	Unassigned			Ma_2019_SRR413708_NODE_524_length_41388_cov_16.093920	uvig_334, uvig_329490, uvig_491853	MGV-GENOME-0263323, MGV-GENOME-0262368, MGV-GENOME-0261091, MGV-GENOME-0260955, MGV-GENOME-0270778, MGV-GENOME-0259637	Ruminococcus sp. AM45-9BH,	0.9125
1438_46651	71	130	1	98145	0.499251	Linear	Proteobacteria	Escherichia	Siphoviridae		REF:Gammaproteobacteria_gi_423112131	Ma_2019_SRR413661_NODE_97_length_110682_cov_6.945474		MGV-GENOME-0369827		0.6625
1441_10877	688	31	1	38858	0.383602	Linear	Firmicutes	Streptococcus	Siphoviridae							1
1443_60838	167	135	1	32139	0.411649	Linear	Firmicutes	Ruminococcus	Unassigned				uvig_337928	MGV-GENOME-0304078, MGV-GENOME-0266483, MGV-GENOME-0348835, MGV-GENOME-0261370, MGV-GENOME-0228697, MGV-GENOME-0219468, MGV-GENOME-0186188		0.1375
1450_7175	756	33	1	40515	0.45203	Linear	Firmicutes	Lachnoclostridium, Ruminococcus	Siphoviridae							1
1455_65970	944	8	2	50797	0.445282	Circular/Linear	Bacteroidetes	Porphyromonas	Unassigned		7000000302_____SRS023914_Baylor_scaffold_4316, 7000000045_____SRS013687_Baylor_scaffold_50672	Shkoporov_2019_SRR9161505_NODE_205_length_48267_cov_26.772194	uvig_8130, uvig_98153	MGV-GENOME-0338945, MGV-GENOME-0348708, MGV-GENOME-0312465, MGV-GENOME-0312295, MGV-GENOME-0355848, MGV-GENOME-0355579, MGV-GENOME-0311343		0.95
1457_816	458	30	1	47809	0.413541	Linear	Firmicutes	Blautia, Ruminococcus, Clostridium, Roseburia	Unassigned							0.8375
1458_107231	854	44	1	18035	0.473302	Linear			Podoviridae			Ma_2019_SRR413684_NODE_1468_length_14806_cov_61.454071	uvig_246806	MGV-GENOME-0130023, MGV-GENOME-0129683, MGV-GENOME-0129610, MGV-GENOME-0125669, MGV-GENOME-0115065, MGV-GENOME-0091294, MGV-GENOME-0089778		0.104736
1468_33417	934	24	5	58007	0.423535	Linear	Bacteroidetes	Bacteroides	Unassigned		3300014565_____Ga0169881_100313, REF:Bacteroidia_gi_336407417-186642-243729	Ma_2019_SRR413754_NODE_325_length_74699_cov_20.000509	uvig_323184, uvig_237180, uvig_244756, ivig_1601	MGV-GENOME-0326995, MGV-GENOME-0324103, MGV-GENOME-0324003, MGV-GENOME-0359840, MGV-GENOME-0346099, MGV-GENOME-0323152, MGV-GENOME-0338198, MGV-GENOME-0360025, MGV-GENOME-0369638, MGV-GENOME-0361630, MGV-GENOME-0368856, MGV-GENOME-0351493, MGV-GENOME-0340187, MGV-GENOME-0343275, MGV-GENOME-0360152, MGV-GENOME-0317300, MGV-GENOME-0313309, MGV-GENOME-0312578	Bacteroides caccae,	0.7375
1470_42685	53	60	1	43483	0.506842	Circular			Siphoviridae							0.1625
1472_21481	751	44	1	15031	0.451001	Linear			Podoviridae		3300014542_____Ga0134454_100565, 3300006568_____Ga0100215_101792, 3300008725_____Ga0115670_1001883, 7000000258_____SRS016335_WUGC_scaffold_35177, 3300008496_____Ga0115078_101292, 3300007853_____Ga0114093_101130, 3300014800_____Ga0134399_1000913, 7000000736_____SRS014235_WUGC_scaffold_71148, 3300014787_____Ga0134384_1000940, 7000000526_____SRS019397_WUGC_scaffold_31708, 7000000641_____SRS018351_Ba…	Shkoporov_2019_SRR9161584_NODE_28_length_16936_cov_32.759611	uvig_24707, uvig_467699, uvig_143068, uvig_542537, uvig_216172	MGV-GENOME-0116723, MGV-GENOME-0116112, MGV-GENOME-0115938, MGV-GENOME-0115743, MGV-GENOME-0113906, MGV-GENOME-0112753, MGV-GENOME-0112367, MGV-GENOME-0111701, MGV-GENOME-0111375, MGV-GENOME-0110288, MGV-GENOME-0107440, MGV-GENOME-0105841		0.0440809
1472_64298	838	84	2	35955	0.499708	Circular/Linear	Bacteroidetes	Alistipes	Siphoviridae		3300008547_____Ga0111055_100563, 3300014803_____Ga0134430_1000441, 3300007111_____Ga0102634_100529, 3300008523_____Ga0115231_1000544, 7000000112_____SRS011302_Baylor_scaffold_13027		uvig_266324, uvig_512854	MGV-GENOME-0250117, MGV-GENOME-0248973, MGV-GENOME-0248878, MGV-GENOME-0248828, MGV-GENOME-0248745, MGV-GENOME-0248609, MGV-GENOME-0248429, MGV-GENOME-0247278, MGV-GENOME-0247181, MGV-GENOME-0246180, MGV-GENOME-0241462, MGV-GENOME-0248714		0.089978
1472_77184	567	72	1	17138	0.565527	Linear	Actinobacteria	Bifidobacterium	Podoviridae			Monaco_MBA1760_NODE_23_length_16981_cov_495.411599	uvig_423311, uvig_424655, uvig_574290, uvig_82792, uvig_81027, uvig_438302, uvig_204892	MGV-GENOME-0123016, MGV-GENOME-0123011, MGV-GENOME-0122745, MGV-GENOME-0122009, MGV-GENOME-0121863, MGV-GENOME-0121771, MGV-GENOME-0120386, MGV-GENOME-0119579, MGV-GENOME-0118998, MGV-GENOME-0118011, MGV-GENOME-0117412, MGV-GENOME-0115778		0.0770374
1476_48032	739	21	1	30270	0.436472	Linear	Firmicutes	Streptococcus	Siphoviridae		3300007648_____Ga0105531_100328, 3300007502_____Ga0104995_100173			MGV-GENOME-0257669		0.0519554
1480_117929	1000	38	1	28729	0.469177	Linear	Bacteroidetes	Prevotella	Unassigned					MGV-GENOME-4369584		0.489648
1480_35919	989	39	2	54075	0.516634	Linear			Unassigned			Rampelli_SM_40_NODE_294_length_40402_cov_3.239398	uvig_496977	MGV-GENOME-0332613, MGV-GENOME-0319988, MGV-GENOME-0319535, MGV-GENOME-0319534, MGV-GENOME-0319439, MGV-GENOME-0319117, MGV-GENOME-0314516, MGV-GENOME-0344548, MGV-GENOME-4430924, MGV-GENOME-0346298, MGV-GENOME-0343744, MGV-GENOME-0350471, MGV-GENOME-0292143		0.8
1480_59593	343	146	1	28004	0.607235	Linear	Firmicutes	Clostridium	Siphoviridae		3300010262_____Ga0129317_1000558, 3300014949_____Ga0134402_100237, 3300014956_____Ga0134434_1000365, 3300014794_____Ga0134448_1000322	Shkoporov_2018_SRR6128104_NODE_20_length_39837_cov_40.240662	uvig_407099, uvig_446017, uvig_95236, uvig_397381	MGV-GENOME-0259929, MGV-GENOME-0256840, MGV-GENOME-0256556, MGV-GENOME-0272939, MGV-GENOME-0268527, MGV-GENOME-0254749, MGV-GENOME-0250725, MGV-GENOME-0213952		0.0375
1482_59065	1034	74	27	157702	0.380128	Circular/Linear	Bacteroidetes	Parabacteroides, Bacteroides	Unassigned							0.0224119
1488_104067	267	147	1	28982	0.293562	Circular			Unassigned							0.195613
1491_1008	1077	6	1	93451	0.324116	Linear	Bacteroidetes	Bacteroides	Unassigned		7000000317_____SRS014459_WUGC_scaffold_91498, 7000000633_____SRS015065_WUGC_scaffold_15765		uvig_47338, uvig_167808	MGV-GENOME-0362763, MGV-GENOME-0362552, MGV-GENOME-0353984, MGV-GENOME-0341107		0.152478
1492_42505	761	148	1	35688	0.320416	Linear	Firmicutes	Megamonas	Myoviridae			Ma_2019_SRR413696_NODE_587_length_33051_cov_7.713905	uvig_466496			0.8875
1494_64163	879	54	1	108517	0.401172	Linear			Unassigned				uvig_469330	MGV-GENOME-0371470, MGV-GENOME-0373314, MGV-GENOME-0349306		0.9875
1494_87037	1026	6	1	100196	0.363338	Linear	Bacteroidetes	Prevotella	Unassigned				uvig_340794			0.025
1498_61081	428	67	1	50802	0.578461	Linear	Firmicutes	Faecalibacterium	Unassigned		3300008676_____Ga0111520_100372, 7000000464_____SRS077730_LANL_scaffold_3549, 3300009343_____Ga0114310_100260	Ma_2019_SRR413740_NODE_279_length_68435_cov_7.122901	uvig_300790, uvig_456224, uvig_122140, uvig_197794, uvig_580916, uvig_375167, uvig_149727, uvig_185043	MGV-GENOME-0342895, MGV-GENOME-0333275, MGV-GENOME-0335742, MGV-GENOME-0325206, MGV-GENOME-0320574, MGV-GENOME-0315656, MGV-GENOME-0314144, MGV-GENOME-0313853, MGV-GENOME-0311766, MGV-GENOME-0310023, MGV-GENOME-0309204, MGV-GENOME-0307084, MGV-GENOME-0306298, MGV-GENOME-0305393		1
1503_68108	1286	34	1	32677	0.367629	Linear			Myoviridae			Ma_2019_SRR341702_NODE_465_length_35456_cov_4.680179				1
1514_115327	375	149	1	41109	0.524508	Circular			Unassigned				uvig_286912			1
1514_58480	521	16	2	51012	0.516016	Linear			Unassigned		3300014563_____Ga0134418_1000124, 3300007210_____Ga0103359_100494		uvig_570106, uvig_240910	MGV-GENOME-0321687, MGV-GENOME-0302008, MGV-GENOME-0310909, MGV-GENOME-0336310, MGV-GENOME-0299058		0.925
1519_97203	819	87	1	14009	0.277322	Linear			Myoviridae							1
1520_40071	144	55	2	43856	0.393333	Linear			Siphoviridae		3300014555_____Ga0134422_100199, 7000000045_____SRS013687_Baylor_scaffold_37484					1
1520_40908	391	15	61	54316	0.542271	Circular/Linear	Firmicutes	Roseburia, Clostridium, Blautia, Faecalibacterium, Ruminococcus, Dorea	Unassigned		REF:Clostridia_gi_283767241-16075-65536, 3300007524_____Ga0105481_1000349, 3300014549_____Ga0134379_100269, REF:Clostridia_gi_256402711-179985-228048, 3300008079_____Ga0105956_100454	Ma_2019_SRR413679_NODE_446_length_51237_cov_3.368176	uvig_184049, uvig_378881, uvig_527367, uvig_496790, uvig_173756, uvig_121426	MGV-GENOME-0315271, MGV-GENOME-0314959, MGV-GENOME-0321693, MGV-GENOME-0311859, MGV-GENOME-0321640, MGV-GENOME-0309923, MGV-GENOME-0309883, MGV-GENOME-0335160, MGV-GENOME-0308350, MGV-GENOME-0307916, MGV-GENOME-0312433, MGV-GENOME-0307620, MGV-GENOME-0325727, MGV-GENOME-0306732, MGV-GENOME-0301695, MGV-GENOME-0304477, MGV-GENOME-0316153, MGV-GENOME-0306279	Clostridium sp. M62/1,	0.15
1525_120361	794	44	2	15913	0.3587	Linear	Firmicutes	Ruminococcus	Podoviridae				uvig_246736, uvig_6652	MGV-GENOME-0110575, MGV-GENOME-0110582, MGV-GENOME-0109075, MGV-GENOME-0097894		0
1525_121551	649	18	1	29811	0.552715	Circular			Unassigned							0.025
1526_11061	998	38	1	40828	0.468747	Linear	Bacteroidetes	Prevotella	Unassigned							0.875
1527_58913	1158	72	1	16030	0.489021	Linear	Actinobacteria	Bifidobacterium	Podoviridae				uvig_127933	MGV-GENOME-0101840		0.101184
1528_108790	1115	1	3	87755	0.358475	Circular/Linear	Bacteroidetes	Bacteroides	Unassigned				uvig_425312	MGV-GENOME-4432336, MGV-GENOME-0355814		0.0375
1528_28845	379	63	44	58822	0.53344	Circular/Linear	Firmicutes	Faecalibacterium	Unassigned		3300014783_____Ga0134390_100246, 3300014565_____Ga0169881_100399, 3300006568_____Ga0100215_100459, 3300014824_____Ga0134492_1000563, 3300007288_____Ga0104346_100197, 3300014571_____Ga0134369_100310, 3300014757_____Ga0134375_100146, 3300007641_____Ga0105527_100492, 7000000661_____SRS052027_LANL_scaffold_16499, 3300006476_____Ga0100233_100455	Ma_2019_SRR413636_NODE_90_length_72524_cov_3.203991, Ma_2019_SRR413666_NODE_243_length_69803_cov_11.459081	uvig_562192, uvig_547767, uvig_227636, uvig_257856, uvig_572410, uvig_143976, uvig_125999, uvig_516873, uvig_504829, uvig_256194	MGV-GENOME-0338354, MGV-GENOME-0322181, MGV-GENOME-0320578, MGV-GENOME-0320269, MGV-GENOME-0319689, MGV-GENOME-0336158, MGV-GENOME-0322758, MGV-GENOME-0324726, MGV-GENOME-0317575, MGV-GENOME-0317412, MGV-GENOME-4426131, MGV-GENOME-0317059, MGV-GENOME-0321736, MGV-GENOME-0336729, MGV-GENOME-0316014, MGV-GENOME-0314851		0.9875
1535_16157	467	30	1	36989	0.413988	Linear	Firmicutes	Blautia, Ruminococcus	Unassigned							1
1536_109383	456	30	1	43988	0.411771	Circular	Firmicutes	Blautia, Ruminococcus	Unassigned					MGV-GENOME-0216721		0.95
1536_86840	866	23	1	45717	0.416344	Linear	Bacteroidetes	Bacteroides	Unassigned		7000000045_____SRS013687_Baylor_scaffold_54985			MGV-GENOME-0223305		0.9625
1545_69260	1210	58	3	53130	0.494617	Circular/Linear			Siphoviridae				uvig_345295	MGV-GENOME-0318226, MGV-GENOME-0259998		0.25
1551_93250	165	33	1	35907	0.389506	Linear	Firmicutes	Ruminococcus	Siphoviridae							0.975
1552_92968	349	26	2	36093	0.547973	Linear	Firmicutes	Faecalibacterium	Myoviridae				uvig_286903	MGV-GENOME-0314674, MGV-GENOME-0309905, MGV-GENOME-0308548, MGV-GENOME-0313417, MGV-GENOME-0315164, MGV-GENOME-0315818, MGV-GENOME-0294523, MGV-GENOME-0258735, MGV-GENOME-0254784, MGV-GENOME-0246144, MGV-GENOME-0245929, MGV-GENOME-0249446, MGV-GENOME-0231264, MGV-GENOME-0230928, MGV-GENOME-0228021	Faecalibacterium prausnitzii,	0.16217
1558_17055	421	67	1	60251	0.545402	Circular			Unassigned		3300014537_____Ga0134397_100158		uvig_47321	MGV-GENOME-0344099, MGV-GENOME-0340338, MGV-GENOME-0332686, MGV-GENOME-0332674, MGV-GENOME-0332587, MGV-GENOME-0307258		0.7875
1561_34741	1267	102	1	32225	0.5236	Linear			Myoviridae				uvig_452977		Citrobacter sp. CFNIH10,	0.4625
1565_21229	434	26	14	52929	0.478131	Circular/Linear	Firmicutes	Fusicatenibacter, Roseburia, Coprococcus, Blautia, Ruminococcus, Unclassified Firmicutes, Dorea	Unassigned		3300014958_____Ga0134421_1000342	Han_2018_ERR1398090_NODE_164_length_46357_cov_5.784869	uvig_484063, uvig_482470, uvig_243844, uvig_466489, uvig_339249, uvig_170148, uvig_460042, uvig_167030, uvig_459086, uvig_302629, uvig_137913	MGV-GENOME-0306706, MGV-GENOME-0299535, MGV-GENOME-0299430, MGV-GENOME-0300196, MGV-GENOME-0301071, MGV-GENOME-0300153, MGV-GENOME-0297702, MGV-GENOME-0300694, MGV-GENOME-0296430, MGV-GENOME-0295744, MGV-GENOME-0293197, MGV-GENOME-0308875, MGV-GENOME-0300822, MGV-GENOME-0302268, MGV-GENOME-0328187, MGV-GENOME-0263010, MGV-GENOME-0257249, MGV-GENOME-0256880		0.95
1576_106572	1103	1	1	85844	0.368704	Circular			Unassigned					MGV-GENOME-0335972		0.1875
1586_30539	125	3	2	30939	0.514658	Linear	Firmicutes	Unclassified Clostridia	Unassigned				uvig_144504, uvig_258274	MGV-GENOME-0253701, MGV-GENOME-0199559		0.0375
1593_139927	631	18	1	30619	0.550998	Circular	Actinobacteria	Bifidobacterium	Unassigned							0.125
1615_107229	834	84	1	36151	0.499378	Circular			Siphoviridae		3300008547_____Ga0111055_100563, 3300007111_____Ga0102634_100529, 7000000112_____SRS011302_Baylor_scaffold_13027	Kang_0009_ST002_A_NODE_33_length_36709_cov_80.798358	uvig_266324	MGV-GENOME-0250977, MGV-GENOME-0250608, MGV-GENOME-0249466, MGV-GENOME-0248973, MGV-GENOME-0248878, MGV-GENOME-0248828, MGV-GENOME-0248609, MGV-GENOME-0247560, MGV-GENOME-0247181, MGV-GENOME-0246901, MGV-GENOME-0246902, MGV-GENOME-0244585		0.0299559
1616_95748	1078	6	3	97904	0.330242	Circular	Bacteroidetes	Bacteroides	Unassigned			Ma_2019_SRR413725_NODE_74_length_100325_cov_4.184163	uvig_517212, uvig_245272	MGV-GENOME-0364930, MGV-GENOME-0364421, MGV-GENOME-0363780, MGV-GENOME-0350033		0.0674559
1617_84608	901	153	10	92009	0.317132	Circular/Linear			Podoviridae		7000000624_____SRS024435_LANL_scaffold_5052, 3300014941_____Ga0134385_100030, 7000000352_____SRS014923_WUGC_scaffold_5570, 3300006476_____Ga0100233_100198	Zuo_2017_SRR5677838_NODE_3_length_93558_cov_285.052020	uvig_555367, uvig_465732, uvig_333156, uvig_335674, uvig_125017, uvig_467206, uvig_249557, uvig_459695, uvig_143449, uvig_201056, uvig_455733	MGV-GENOME-0361102, MGV-GENOME-0360963, MGV-GENOME-0360923, MGV-GENOME-0360915, MGV-GENOME-0360808, MGV-GENOME-0360759, MGV-GENOME-0360549, MGV-GENOME-0360187, MGV-GENOME-0360906, MGV-GENOME-0359305, MGV-GENOME-0358524		0.114871
1619_117553	360	34	2	43195	0.417734	Linear	Firmicutes	Unclassified Lachnospiraceae, Roseburia	Myoviridae		3300014958_____Ga0134421_1000606		uvig_294587			0.9375
1625_14009	806	44	2	15994	0.324497	Linear			Podoviridae							0.1228
1626_49207	78	56	25	98252	0.472479	Linear	Proteobacteria	Escherichia, Achromobacter, Shigella	Myoviridae			Ma_2019_SRR413580_NODE_99_length_91663_cov_13.097753		MGV-GENOME-0358708	Escherichia sp. R18,	0.9875
1628_41329	503	99	4	33835	0.56477	Circular/Linear			Unassigned		3300008101_____Ga0114024_101034, 3300007793_____Ga0105888_101041, 3300014824_____Ga0134492_1001172, 3300008523_____Ga0115231_1000654, 3300008060_____Ga0114177_100672, 3300007641_____Ga0105527_100847, 3300007222_____Ga0104061_101093	Han_2018_ERR1398223_NODE_206_length_44401_cov_7.007261	uvig_33453, uvig_563939, uvig_443024, uvig_448540, uvig_297919, uvig_281288, uvig_147210, uvig_442119, uvig_440349, uvig_440547	MGV-GENOME-0288815, MGV-GENOME-0258846, MGV-GENOME-0241651, MGV-GENOME-0236962, MGV-GENOME-0235267, MGV-GENOME-0227274, MGV-GENOME-0227048, MGV-GENOME-0226798, MGV-GENOME-0226682, MGV-GENOME-0243382, MGV-GENOME-0225105, MGV-GENOME-0258585, MGV-GENOME-0241639, MGV-GENOME-0223037, MGV-GENOME-0226264, MGV-GENOME-0243466, MGV-GENOME-0221514, MGV-GENOME-0258470		0.175
1633_159489	612	18	1	30594	0.544649	Circular	Actinobacteria	Bifidobacterium	Unassigned							0.075
1633_60122	946	8	7	54558	0.466806	Linear	Bacteroidetes	Prevotella, Prevotellamassilia	Unassigned				uvig_499419, uvig_499796, uvig_25714	MGV-GENOME-0336699, MGV-GENOME-0314887, MGV-GENOME-0313934	Prevotella sp. S7-1-8,	0.9875
1637_9892	38	7	1	12021	0.36561	Linear	Bacteroidetes	Prevotella	Unassigned				uvig_500050, uvig_57507	MGV-GENOME-0054610, MGV-GENOME-0052610, MGV-GENOME-0050810, MGV-GENOME-0050654, MGV-GENOME-0047424		0.0683232
1638_34795	159	33	1	28849	0.421297	Linear	Firmicutes	Ruminococcus, Eubacterium	Siphoviridae							0.0299559
1638_7310	602	18	1	30884	0.543647	Linear	Actinobacteria	Bifidobacterium	Unassigned		3300014802_____Ga0134374_1000452, 3300007801_____Ga0105807_100351			MGV-GENOME-0212298, MGV-GENOME-0228383		0.05
1641_79458	302	51	1	46529	0.442176	Linear			Unassigned		3300006502_____Ga0100528_100429		uvig_698, uvig_231522, uvig_200611	MGV-GENOME-0338385, MGV-GENOME-0331278, MGV-GENOME-0331508, MGV-GENOME-0331759, MGV-GENOME-0331007, MGV-GENOME-0331008, MGV-GENOME-0337601, MGV-GENOME-0324982, MGV-GENOME-0338364, MGV-GENOME-0343021	Clostridium sp. TF06-15AC,	0.9125
1644_58224	894	91	9	51996	0.400377	Linear	Bacteroidetes	Bacteroides, Prevotella	Unassigned				uvig_235031, uvig_574526	MGV-GENOME-0309353, MGV-GENOME-0289024, MGV-GENOME-0300934, MGV-GENOME-0299650, MGV-GENOME-0270783, MGV-GENOME-0262455, MGV-GENOME-0281303		1
1644_82434	142	55	1	29764	0.530675	Linear			Siphoviridae							0.0125
1646_57452	1062	62	1	61561	0.43638	Linear	Bacteroidetes	Parabacteroides, Bacteroides, Porphyromonas	Unassigned							0.925
1647_99704	497	3	61	38759	0.455404	Circular/Linear	Firmicutes	Clostridium, Anaerotruncus, Ruminococcus, Blautia, Dorea, Coprococcus	Unassigned		3300014541_____Ga0134391_100299	Ma_2019_SRR341632_NODE_378_length_39486_cov_2.084172	ivig_2065, ivig_1321, uvig_285588, uvig_330474, uvig_571929, uvig_232302, uvig_214821	MGV-GENOME-0258152, MGV-GENOME-0288044, MGV-GENOME-0246457, MGV-GENOME-0245884, MGV-GENOME-0245646, MGV-GENOME-0244943, MGV-GENOME-0244467, MGV-GENOME-0255993, MGV-GENOME-0272025, MGV-GENOME-0247353, MGV-GENOME-0282280, MGV-GENOME-0273301, MGV-GENOME-0272655, MGV-GENOME-0258662, MGV-GENOME-0233466	Clostridium sp. AM42-36,	0.7
1648_84938	237	92	2	15050	0.395548	Circular/Linear			Unassigned							0.8125
1653_115257	179	126	1	17115	0.323167	Linear	Firmicutes	Holdemanella	Podoviridae				uvig_250566			0.188122
1655_20285	294	93	1	42680	0.460684	Linear	Firmicutes	Blautia, Fusicatenibacter	Siphoviridae							0.8625
1657_32402	546	131	1	20872	0.363406	Linear			Unassigned				uvig_105980			1
1659_21401	758	146	1	30065	0.371063	Linear	Firmicutes	Anaerostipes	Unassigned			Ma_2019_SRR341585_NODE_679_length_21247_cov_2.700123	uvig_137237	MGV-GENOME-0278861, MGV-GENOME-0241219, MGV-GENOME-0167947, MGV-GENOME-0164043		0.2375
1660_94333	809	44	2	16381	0.320676	Linear			Podoviridae							0.188122
1663_93767	14	7	1	11456	0.436016	Linear	Bacteroidetes	Bacteroides	Podoviridae			Ma_2019_SRR341670_NODE_2737_length_11270_cov_3.069193	uvig_3735, uvig_376956, uvig_482278, uvig_288298, uvig_485208, uvig_267808, uvig_382653	MGV-GENOME-0048078, MGV-GENOME-0047706, MGV-GENOME-0042878, MGV-GENOME-0037187, MGV-GENOME-0031363		0.0479024
1664_24838	511	105	1	36169	0.579419	Linear			Unassigned				uvig_95396, uvig_587896, uvig_583510	MGV-GENOME-0301952, MGV-GENOME-0284167		0.014978
1666_74915	1287	72	1	15549	0.555534	Linear			Podoviridae			Shkoporov_2018_SRR6128095_NODE_37_length_15760_cov_30.654314	uvig_207302, uvig_183001, uvig_198362	MGV-GENOME-0102789, MGV-GENOME-0101664, MGV-GENOME-0101655, MGV-GENOME-0097145, MGV-GENOME-0096400, MGV-GENOME-0082465		0.186277
1667_3687	443	22	11	42177	0.417977	Circular/Linear	Firmicutes	Ruminococcus, Blautia	Unassigned				uvig_241017, uvig_518407, uvig_474895, uvig_257	MGV-GENOME-0260914, MGV-GENOME-0258652, MGV-GENOME-0257477, MGV-GENOME-0257478, MGV-GENOME-0256758, MGV-GENOME-0306364, MGV-GENOME-0258511, MGV-GENOME-0276324, MGV-GENOME-0302037		0.9125
1667_51023	492	11	4	51810	0.480834	Linear	Firmicutes	Roseburia, Fusicatenibacter, Coprococcus, Blautia, Ruminococcus, Clostridium, Dorea	Myoviridae			Han_2018_ERR1398082_NODE_70_length_49672_cov_15.863918	uvig_451492, uvig_246105, uvig_557303, uvig_130428, uvig_217519, ivig_120	MGV-GENOME-0333119, MGV-GENOME-0312051, MGV-GENOME-0311412, MGV-GENOME-0315944, MGV-GENOME-0310132, MGV-GENOME-0310112, MGV-GENOME-0309833, MGV-GENOME-0309220, MGV-GENOME-0309796, MGV-GENOME-0311668, MGV-GENOME-0324073, MGV-GENOME-0301777, MGV-GENOME-0295721, MGV-GENOME-0294511	Clostridium sp. TF11-13AC,	1
1668_2299	415	13	1	57177	0.53602	Linear	Firmicutes	Gemmiger, Faecalibacterium	Unassigned				uvig_124850, uvig_470922, uvig_236933, uvig_471720, uvig_97073, uvig_462657	MGV-GENOME-0323076, MGV-GENOME-0331285, MGV-GENOME-0317500, MGV-GENOME-0315942, MGV-GENOME-0325703, MGV-GENOME-0312599		0.925
1671_32324	762	103	3	52257	0.289014	Circular/Linear	Firmicutes	Megamonas	Unassigned			Ma_2019_SRR341603_NODE_83_length_57893_cov_11.314983	uvig_437461			1
1673_71577	263	61	4	31133	0.375486	Circular/Linear	Firmicutes	Blautia	Unassigned				uvig_144831	MGV-GENOME-0218114, MGV-GENOME-0217500, MGV-GENOME-0216422, MGV-GENOME-0195582		1
1674_105954	354	20	1	60781	0.383163	Circular	Firmicutes	Unclassified Lachnospiraceae, Roseburia, Eubacterium, Blautia	Unassigned							0.9875
1683_108137	1001	5	6	100510	0.28245	Circular/Linear	Bacteroidetes	Prevotella	Unassigned							0.100047
1683_80960	918	2	1	64097	0.507262	Linear			Unassigned					MGV-GENOME-0341524, MGV-GENOME-0339471, MGV-GENOME-0338349, MGV-GENOME-0336893, MGV-GENOME-0349110, MGV-GENOME-0337286, MGV-GENOME-0348352, MGV-GENOME-0340601, MGV-GENOME-0333016, MGV-GENOME-0339528, MGV-GENOME-0368310		0.175
1688_25320	1024	6	9	104240	0.365253	Circular/Linear	Bacteroidetes	Prevotella	Unassigned		7000000327_____C1189675		uvig_143644	MGV-GENOME-0366731		0.0125
1697_25817	329	135	2	23588	0.64041	Linear			Unassigned		3300014562_____Ga0134376_100418, 3300014757_____Ga0134375_100408, 7000000093_____SRS022137_LANL_scaffold_12522		uvig_463929	MGV-GENOME-0178005, MGV-GENOME-0156217, MGV-GENOME-0155256, MGV-GENOME-0153194, MGV-GENOME-0157282, MGV-GENOME-0149253, MGV-GENOME-0146266, MGV-GENOME-0142938, MGV-GENOME-0140609, MGV-GENOME-0139955, MGV-GENOME-0139745		0.0875
1700_42511	70	130	7	110213	0.45834	Linear	Proteobacteria	Escherichia, Shigella	Siphoviridae			Ma_2019_SRR413706_NODE_115_length_107576_cov_67.801676	uvig_540909, uvig_203467			0.925
1700_81415	1042	74	1	148546	0.418281	Circular	Bacteroidetes	Parabacteroides, Porphyromonas	Unassigned							0
1703_11612	398	116	1	33003	0.553859	Linear	Firmicutes	Faecalibacterium	Unassigned							0.0382426
1705_49768	270	27	2	57041	0.455848	Circular/Linear			Siphoviridae		7000000460_____SRS051031_LANL_scaffold_50865	Norman_159_NODE_7_length_59311_cov_96.453102	uvig_165279, uvig_530455, uvig_23438, uvig_6688, uvig_508392, uvig_278846, uvig_380958	MGV-GENOME-0328643, MGV-GENOME-0327827, MGV-GENOME-0327312, MGV-GENOME-0327293, MGV-GENOME-0321158, MGV-GENOME-0313360, MGV-GENOME-0287773		0.975
1706_58475	902	153	1	84878	0.259207	Circular			Podoviridae			Moreno-Gallego_2019_ERR2867948_NODE_8_length_85203_cov_103.769989	uvig_152819, uvig_209349, uvig_202584, uvig_20675, uvig_176549, uvig_179794	MGV-GENOME-0355535, MGV-GENOME-0355534, MGV-GENOME-0355213, MGV-GENOME-0355044, MGV-GENOME-0354922, MGV-GENOME-0354821, MGV-GENOME-0354740, MGV-GENOME-0354607, MGV-GENOME-0354529, MGV-GENOME-0354346, MGV-GENOME-0353346, MGV-GENOME-0352840		0.169934
1709_4687	884	88	1	66575	0.384829	Linear			Unassigned							1
1712_19788	824	156	1	19391	0.274715	Circular			Unassigned							0.825
1713_44347	108	75	1	28759	0.548037	Linear	Proteobacteria	Pectobacterium	Myoviridae				uvig_109115, uvig_539034, uvig_279610	MGV-GENOME-0200953	Edwardsiella piscicida,	1
1714_68320	193	9	5	29651	0.612054	Circular			Unassigned			Han_2018_ERR1398263_NODE_774_length_29835_cov_5.449194	uvig_463652, uvig_469395, uvig_286262	MGV-GENOME-0210503, MGV-GENOME-0208044, MGV-GENOME-0207916, MGV-GENOME-0207649, MGV-GENOME-0205939, MGV-GENOME-0214188, MGV-GENOME-0193461		0.1
1715_26449	1015	157	1	20049	0.394733	Linear			Unassigned							0.127478
1717_103956	997	38	1	42852	0.468006	Circular	Bacteroidetes	Prevotella	Unassigned					MGV-GENOME-0259325		0.875
1724_49224	915	36	1	47736	0.419453	Linear			Unassigned				uvig_76830, uvig_477190, uvig_570663	MGV-GENOME-0329750, MGV-GENOME-0292897, MGV-GENOME-0282511		1
1724_49520	740	21	1	43016	0.423377	Linear	Firmicutes	Streptococcus	Siphoviridae		7000000564_____C3019741					0.9875
1726_69143	88	123	1	37149	0.535869	Linear	Proteobacteria	Escherichia	Myoviridae		REF:Gammaproteobacteria_gi_417264840-0-45551		uvig_469448	MGV-GENOME-0238398	Escherichia sp. MOD1-EC2449,	0.497081
1730_115981	185	104	1	50356	0.33434	Circular	Firmicutes	Holdemanella, Eubacterium	Unassigned			SRR5495019_NODE_3_length_52894_cov_27.431916	uvig_559933, uvig_278674	MGV-GENOME-0313440, MGV-GENOME-0350689, MGV-GENOME-0305177, MGV-GENOME-0308115, MGV-GENOME-0308854		0.9875
1733_74986	169	159	2	38655	0.444056	Linear			Siphoviridae				uvig_466270	MGV-GENOME-0244073		0.9125
1734_68874	593	18	1	30814	0.543195	Circular	Actinobacteria	Bifidobacterium	Unassigned		3300014802_____Ga0134374_1000452, 3300009343_____Ga0114310_100367, 3300007801_____Ga0105807_100351		uvig_214028, uvig_433143, uvig_463651, uvig_249806, uvig_16133	MGV-GENOME-0218461, MGV-GENOME-0218003, MGV-GENOME-0216280, MGV-GENOME-0210815, MGV-GENOME-0228383, MGV-GENOME-0220430, MGV-GENOME-0199036		0.0125
1740_87521	1288	160	1	13447	0.567487	Circular			Unassigned							1
1741_23545	35	7	1	12042	0.372529	Linear	Bacteroidetes	Prevotella	Unassigned				uvig_513128, uvig_57507	MGV-GENOME-0058635, MGV-GENOME-0054975, MGV-GENOME-0054610, MGV-GENOME-0052610, MGV-GENOME-0050810		0.0875
1746_73020	862	23	1	42151	0.434841	Linear			Unassigned			Ma_2019_SRR413644_NODE_254_length_58551_cov_5.962852	uvig_251404	MGV-GENOME-0310703, MGV-GENOME-0315185, MGV-GENOME-0370765, MGV-GENOME-0329075		0.9875
1750_71503	245	92	3	14531	0.377056	Circular			Unassigned			Ma_2019_SRR341683_NODE_1333_length_14519_cov_2.964602				0.675
1751_51815	948	70	2	24256	0.437541	Linear	Firmicutes	Clostridium	Myoviridae							0.100495
1753_49177	44	143	2	35791	0.548155	Linear	Proteobacteria	Serratia, Edwardsiella	Myoviridae		REF:Gammaproteobacteria_gi_556398877-3306951-3354885		uvig_461315, uvig_198969, uvig_578680	MGV-GENOME-0261643, MGV-GENOME-0231037	Klebsiella quasivariicola,	0.0625
1753_52950	1073	6	6	94883	0.323335	Circular/Linear	Bacteroidetes	Bacteroides	Unassigned				uvig_91985, uvig_333802, uvig_197763, uvig_508606	MGV-GENOME-0367714, MGV-GENOME-0365951, MGV-GENOME-0365032, MGV-GENOME-0363758		0.139978
1755_67290	1289	44	1	17166	0.409239	Linear			Podoviridae		3300014799_____Ga0134377_1001073, 3300008149_____Ga0114293_101026, 7000000401_____SRS011271_WUGC_scaffold_40833	Shkoporov_2019_SRR9161518_NODE_60_length_17373_cov_323.885610	uvig_563845, uvig_229040, uvig_202570	MGV-GENOME-0124343, MGV-GENOME-0122502, MGV-GENOME-0121476, MGV-GENOME-0121154, MGV-GENOME-0119586, MGV-GENOME-0119457, MGV-GENOME-0116543, MGV-GENOME-0115445, MGV-GENOME-0114783, MGV-GENOME-0114475, MGV-GENOME-0109048, MGV-GENOME-0109045		0.111944
1757_11987	476	4	2	39396	0.445223	Linear	Firmicutes	Eubacterium, Roseburia, Coprococcus, Ruminococcus, Unclassified Firmicutes, Blautia, Anaerostipes	Unassigned		3300014564_____Ga0169885_100510, 3300006349_____Ga0099714_100230		uvig_286750	MGV-GENOME-0324813, MGV-GENOME-0256902, MGV-GENOME-0319734, MGV-GENOME-0249556, MGV-GENOME-0238713, MGV-GENOME-0238710, MGV-GENOME-0200461		0.975
1759_71725	1290	161	1	22656	0.406956	Circular			Myoviridae							0.181749
1763_77548	321	27	4	61096	0.474581	Linear	Firmicutes	Faecalibacterium	Siphoviridae				uvig_147614	MGV-GENOME-0316078, MGV-GENOME-0309262		1
1769_14651	129	87	1	11526	0.428423	Linear			Myoviridae							0.825
1769_71917	1204	44	1	15069	0.361205	Linear			Podoviridae				uvig_212911, uvig_235362, uvig_287942	MGV-GENOME-0105220, MGV-GENOME-0090306, MGV-GENOME-0088160, MGV-GENOME-0071813		0.111944
1770_70055	272	27	6	61153	0.394731	Linear			Siphoviridae		7000000498_____SRS017521_Baylor_scaffold_17890, 3300006476_____Ga0100233_100323, 3300008622_____Ga0111363_100259	Minot_healthy_male_NODE_74_length_61055_cov_52.779049	uvig_139348, uvig_90743, uvig_466, uvig_238885, uvig_449477, ivig_2778	MGV-GENOME-0347623, MGV-GENOME-0352125, MGV-GENOME-0348942, MGV-GENOME-0338292, MGV-GENOME-0337488, MGV-GENOME-0335358, MGV-GENOME-0334185, MGV-GENOME-0349272, MGV-GENOME-0362490, MGV-GENOME-0333872, MGV-GENOME-0365753, MGV-GENOME-0333455, MGV-GENOME-0332919, MGV-GENOME-0332531, MGV-GENOME-0347381, MGV-GENOME-0348202, MGV-GENOME-0328160, MGV-GENOME-0310642	[Ruminococcus] torques,	0.9625
1775_60771	236	92	4	24900	0.383494	Circular/Linear			Unassigned					MGV-GENOME-0176464		0.925
1775_9407	366	44	1	15082	0.394311	Linear	Firmicutes	Gemmiger	Podoviridae		7000000475_____SRS020328_Baylor_scaffold_5013, 3300007921_____Ga0111562_101287	Draper_2018_SRR6914060_NODE_45_length_15361_cov_173.890892	uvig_137836	MGV-GENOME-0100297, MGV-GENOME-0090178, MGV-GENOME-0089270, MGV-GENOME-0087451, MGV-GENOME-0083931, MGV-GENOME-0081483		0.188122
1779_37384	284	101	4	60114	0.454254	Linear	Firmicutes	Blautia	Unassigned		3300014790_____Ga0134419_1000153, 7000000661_____SRS052027_LANL_scaffold_16529, 3300014556_____Ga0134403_100168		uvig_177542, uvig_256257, uvig_457840, uvig_142092, uvig_567258, uvig_536444, uvig_418700, ivig_586	MGV-GENOME-0325424, MGV-GENOME-0325425, MGV-GENOME-0335142, MGV-GENOME-0323784, MGV-GENOME-0329289, MGV-GENOME-0322941, MGV-GENOME-0322903, MGV-GENOME-0322725, MGV-GENOME-0322560, MGV-GENOME-0321510, MGV-GENOME-0321508, MGV-GENOME-0324661, MGV-GENOME-0339981, MGV-GENOME-0311461	Ruminococcus lactaris,	0.9125
1781_13580	1055	6	3	102786	0.320199	Circular/Linear	Bacteroidetes	Parabacteroides	Unassigned							0.025
1781_72099	852	44	1	18442	0.45944	Linear			Podoviridae		3300006502_____Ga0100528_101388, 3300008479_____Ga0114883_1001632, 7000000633_____SRS015065_WUGC_scaffold_39077, 7000000069_____SRS016095_WUGC_scaffold_39166	Ma_2019_SRR413762_NODE_1884_length_18142_cov_118.862940	uvig_269998, uvig_247100, uvig_245481, uvig_308930, uvig_420275, uvig_407531, uvig_572489, uvig_561006	MGV-GENOME-0131120, MGV-GENOME-0129477, MGV-GENOME-0129384, MGV-GENOME-0128049, MGV-GENOME-4346344, MGV-GENOME-0127853, MGV-GENOME-4346016, MGV-GENOME-4345010, MGV-GENOME-0110563, MGV-GENOME-0104682		0.104736
1786_3829	642	18	1	30616	0.549974	Linear	Actinobacteria	Bifidobacterium	Unassigned							0.125
1791_102444	604	18	1	29815	0.543887	Linear	Actinobacteria	Bifidobacterium	Unassigned					MGV-GENOME-0216572		0.0625
1791_109273	825	112	2	15533	0.463079	Circular			Unassigned							0.7625
1793_121609	1208	58	1	49435	0.508931	Circular			Siphoviridae				uvig_329390, uvig_234015	MGV-GENOME-4424740, MGV-GENOME-0308907		0.0269554
1793_73527	696	69	1	41167	0.41045	Linear	Firmicutes	Streptococcus	Siphoviridae							1
1794_18149	235	85	8	13364	0.375187	Circular/Linear			Unassigned							1
1795_81221	1231	122	3	43524	0.379607	Linear	Firmicutes	Lactobacillus	Siphoviridae							0.975
1796_54199	300	51	7	65345	0.447425	Linear			Unassigned		3300006502_____Ga0100528_100429, 3300006739_____Ga0101793_100238	Ma_2019_SRR413594_NODE_161_length_72722_cov_5.342219	uvig_84320, uvig_166591, uvig_363318, uvig_294903, uvig_193430, uvig_505891, uvig_520393, uvig_500918, ivig_2176	MGV-GENOME-0349489, MGV-GENOME-0352689, MGV-GENOME-0332169, MGV-GENOME-0331984, MGV-GENOME-0338385, MGV-GENOME-0336698, MGV-GENOME-4428291, MGV-GENOME-0329989, MGV-GENOME-0330205, MGV-GENOME-0335090, MGV-GENOME-0329835, MGV-GENOME-0329827, MGV-GENOME-4428244, MGV-GENOME-0336899, MGV-GENOME-0339239, MGV-GENOME-0328737, MGV-GENOME-0328231, MGV-GENOME-0335741	Clostridium sp. TF06-15AC,	0.95
1797_58567	742	21	1	28384	0.429291	Linear	Firmicutes	Streptococcus	Siphoviridae					MGV-GENOME-0173659, MGV-GENOME-0161470		0.052478
1797_62874	621	18	1	29574	0.543214	Circular			Unassigned							0.225
1797_8737	1235	162	1	32469	0.274385	Linear			Siphoviridae							0.95
1800_118680	1255	44	1	15065	0.281912	Linear			Podoviridae				uvig_60837	MGV-GENOME-0096800		0.188122
1801_39467	324	27	9	62130	0.518671	Circular/Linear	Firmicutes	Faecalibacterium	Siphoviridae			Han_2018_ERR1398080_NODE_139_length_80000_cov_7.033298		MGV-GENOME-0348855		0.9875
1807_32025	1019	145	1	178291	0.292124	Circular			Unassigned							0
1808_59774	301	51	21	66934	0.449801	Linear			Unassigned		3300006502_____Ga0100528_100429, 3300006739_____Ga0101793_100238	Ma_2019_SRR413594_NODE_161_length_72722_cov_5.342219	uvig_525026, uvig_84320, uvig_166591, uvig_294903, uvig_193430, uvig_357590, uvig_505891, uvig_520393, uvig_500918, ivig_2176	MGV-GENOME-0349489, MGV-GENOME-0352689, MGV-GENOME-0332169, MGV-GENOME-0331984, MGV-GENOME-0338385, MGV-GENOME-0333509, MGV-GENOME-0336698, MGV-GENOME-4428291, MGV-GENOME-0329989, MGV-GENOME-0330205, MGV-GENOME-0335090, MGV-GENOME-4428244, MGV-GENOME-0336899, MGV-GENOME-0331180, MGV-GENOME-0339239, MGV-GENOME-0328737, MGV-GENOME-0328231, MGV-GENOME-0335741	Clostridium sp. TF06-15AC,	0.95
1811_2310	578	28	5	17998	0.628459	Linear	Actinobacteria	Bifidobacterium	Siphoviridae		3300014527_____Ga0169738_100565, 3300014512_____Ga0169879_10390, 3300003146_____Ga0051080_1003502	Ma_2019_SRR413635_NODE_1184_length_18485_cov_12.136571	uvig_202360, ivig_1860, ivig_1248	MGV-GENOME-0134870, MGV-GENOME-0132824, MGV-GENOME-0130808, MGV-GENOME-0126855, MGV-GENOME-0126686, MGV-GENOME-0125954, MGV-GENOME-4344107, MGV-GENOME-4343876, MGV-GENOME-0123868, MGV-GENOME-0123630, MGV-GENOME-0119643, MGV-GENOME-0132428, MGV-GENOME-0104855, MGV-GENOME-0091467		1
1812_33397	1291	148	1	25108	0.32173	Linear			Myoviridae		3300008739_____Ga0114021_100510, 3300007295_____Ga0104867_1000381, 7000000513_____SRS047824_WUGC_scaffold_40574			MGV-GENOME-0212210		0.875
1814_67550	1292	64	1	15420	0.420947	Linear			Podoviridae							0.188122
1815_10467	776	44	1	16426	0.352977	Linear	Firmicutes	Coprococcus	Podoviridae				uvig_128217, uvig_73413, uvig_197597, uvig_116300, uvig_3585, uvig_493664	MGV-GENOME-0116544, MGV-GENOME-0116068, MGV-GENOME-0115913, MGV-GENOME-0112574, MGV-GENOME-4331331, MGV-GENOME-0111651, MGV-GENOME-0111433, MGV-GENOME-0111221, MGV-GENOME-0111226, MGV-GENOME-0110680, MGV-GENOME-0108245, MGV-GENOME-0106401		0.0479024
1820_41452	689	138	1	46141	0.382025	Linear	Firmicutes	Streptococcus	Unassigned				uvig_292674			1
1820_47161	45	143	1	33228	0.559919	Linear	Proteobacteria	Serratia	Myoviridae						Klebsiella quasivariicola,	0.0625
1821_18062	157	113	1	14938	0.406815	Circular	Firmicutes	Ruminococcus	Siphoviridae							0.0682209
1822_50652	659	18	1	30470	0.557598	Linear	Actinobacteria	Bifidobacterium	Unassigned							0.125
1827_88681	1075	6	1	98732	0.321294	Circular	Bacteroidetes	Bacteroides	Unassigned		3300007921_____Ga0111562_100093, 7000000317_____SRS014459_WUGC_scaffold_91498					0.064978
1828_66058	1163	72	1	15879	0.489577	Linear	Actinobacteria	Bifidobacterium	Podoviridae				uvig_2014	MGV-GENOME-0098276, MGV-GENOME-0075536		0.144312
1834_35519	910	97	3	62965	0.391154	Circular/Linear	Bacteroidetes	Bacteroides	Unassigned							0.925
1835_96697	113	163	1	44771	0.496661	Circular	Proteobacteria	Enterobacter	Unassigned							0.525
1840_36959	227	49	1	23188	0.575125	Linear			Unassigned				uvig_233742, uvig_310655, uvig_477882	MGV-GENOME-0226789, MGV-GENOME-0226787		1
1843_63891	496	3	3	38595	0.455007	Linear	Firmicutes	Clostridium, Anaerotruncus, Ruminococcus, Dorea, Coprococcus	Unassigned		3300014541_____Ga0134391_100299	Ma_2019_SRR341632_NODE_378_length_39486_cov_2.084172	uvig_457422, uvig_456759	MGV-GENOME-0288044, MGV-GENOME-0245884, MGV-GENOME-0245646, MGV-GENOME-0239827	Blautia hansenii,	0.6625
1847_70739	1185	44	22	13590	0.371818	Linear			Podoviridae			Ma_2019_SRR413737_NODE_1255_length_13365_cov_37.085171	uvig_51134, uvig_25836, uvig_334286, uvig_88588, uvig_527706	MGV-GENOME-0075684, MGV-GENOME-0075615, MGV-GENOME-0074729, MGV-GENOME-0074461, MGV-GENOME-0074470, MGV-GENOME-0074194, MGV-GENOME-0073680, MGV-GENOME-0073661, MGV-GENOME-0073342, MGV-GENOME-0073140, MGV-GENOME-0071497, MGV-GENOME-0071410		0.027478
1851_37823	491	11	2	40733	0.452704	Linear	Firmicutes	Roseburia, Lachnospira, Blautia, Ruminococcus, Unclassified Lachnospiraceae, Clostridium, Coprococcus, Fusicatenibacter, Eubacterium, Dorea	Myoviridae		3300014540_____Ga0134446_100245, 3300007360_____Ga0104766_1000837	Ma_2019_SRR413678_NODE_675_length_49471_cov_10.973106	ivig_3944, uvig_132963	MGV-GENOME-0309602, MGV-GENOME-0310044	Blautia sp. AF19-13LB,	1
1855_75834	427	67	34	65780	0.569064	Linear	Firmicutes	Faecalibacterium	Unassigned		3300006312_____Ga0099626_100304, 3300014963_____Ga0134523_1001482		uvig_170432, uvig_160832, uvig_438987, uvig_63832, uvig_570824, uvig_544458, uvig_419399, uvig_154770, uvig_21153, uvig_464191, uvig_485622, uvig_91677	MGV-GENOME-0340079, MGV-GENOME-0338631, MGV-GENOME-0337967, MGV-GENOME-0337687, MGV-GENOME-0337779, MGV-GENOME-0343210, MGV-GENOME-0339151, MGV-GENOME-0334961, MGV-GENOME-0337273, MGV-GENOME-0334265, MGV-GENOME-0333737, MGV-GENOME-0336539, MGV-GENOME-0333385, MGV-GENOME-0333250, MGV-GENOME-0332908, MGV-GENOME-0332738		0.8375
1858_32101	858	115	2	24075	0.477259	Linear	Bacteroidetes	Bacteroides	Unassigned		3300007111_____Ga0102634_100766, 3300014525_____Ga0169871_100619, 7000000609_____SRS056519_LANL_scaffold_32781, 7000000397_____SRS011586_WUGC_scaffold_928, 7000000515_____SRS049995_LANL_scaffold_34626			MGV-GENOME-0235389, MGV-GENOME-0217029, MGV-GENOME-0212694, MGV-GENOME-0215555	Bacteroides sp. 4_1_36, Bacteroides sp. AF15-14LB,	0.0123899
1861_61346	370	3	1	27329	0.538805	Linear	Firmicutes	Gemmiger	Unassigned		3300008260_____Ga0114292_100902	Ma_2019_SRR413678_NODE_937_length_38739_cov_4.472779	uvig_168742, uvig_594188, uvig_597104, uvig_583365, uvig_228453	MGV-GENOME-0259388, MGV-GENOME-0250560, MGV-GENOME-0246897, MGV-GENOME-0286527, MGV-GENOME-0245747, MGV-GENOME-0259320, MGV-GENOME-0239410, MGV-GENOME-0233961, MGV-GENOME-0233484, MGV-GENOME-0213003		0.0129947
1879_17313	1142	64	1	12933	0.53723	Linear	Actinobacteria	Bifidobacterium	Podoviridae				uvig_214556, uvig_228948, uvig_131893	MGV-GENOME-0128920, MGV-GENOME-0126940, MGV-GENOME-0125505, MGV-GENOME-0123451		0.027478
1885_91419	601	18	1	30483	0.545091	Circular	Actinobacteria	Bifidobacterium	Unassigned		3300014802_____Ga0134374_1000452		uvig_225004	MGV-GENOME-0216258, MGV-GENOME-0215069		0.0129947
1887_82339	223	49	1	27973	0.581132	Linear	Actinobacteria	Eggerthella, Enorma, Gordonibacter, Rubneribacter	Unassigned							1
1892_85069	1041	74	18	156831	0.415874	Circular/Linear	Bacteroidetes	Parabacteroides, Porphyromonas, Bacteroides	Unassigned							0.000789658
1896_15515	303	51	1	64196	0.450822	Linear			Unassigned		3300007210_____Ga0103359_100286, 3300014549_____Ga0134379_100195, 3300014824_____Ga0134492_1000474, 7000000661_____SRS052027_LANL_scaffold_24280, 7000000332_____SRS015133_WUGC_scaffold_43068	Minot_Diet_SRR5088943_NODE_31_length_53175_cov_9.116510	uvig_202491, uvig_568127, uvig_450518, uvig_511635, uvig_335374, uvig_97880, uvig_43491, uvig_453888	MGV-GENOME-0347354, MGV-GENOME-0347355, MGV-GENOME-0336714, MGV-GENOME-0336915, MGV-GENOME-0332284, MGV-GENOME-0332282, MGV-GENOME-0347357, MGV-GENOME-0347349, MGV-GENOME-0347350, MGV-GENOME-0347348, MGV-GENOME-0335859, MGV-GENOME-0332075, MGV-GENOME-0331578, MGV-GENOME-0331567, MGV-GENOME-0336519, MGV-GENOME-0359445, MGV-GENOME-0342626, MGV-GENOME-0332750		0.9125
1896_15971	1247	78	1	30845	0.374777	Linear			Siphoviridae							0.0125
1899_39532	1293	17	1	13829	0.379059	Linear	Firmicutes	Ruminococcus, Blautia	Unassigned				uvig_541395			0.0625
1900_12873	971	19	1	88446	0.302252	Linear			Podoviridae		3300007524_____Ga0105481_1000141, 3300007362_____Ga0104788_100129, 7000000516_____SRS019161_WUGC_scaffold_23604		uvig_237528	MGV-GENOME-0360502, MGV-GENOME-0336940		0.2
1901_132164	1025	6	2	101016	0.362507	Circular/Linear	Bacteroidetes	Prevotella	Unassigned				uvig_344863			0.0625
1902_30585	810	44	5	16266	0.318087	Linear			Podoviridae					MGV-GENOME-0109918		0.188122
1903_74178	500	100	1	15129	0.427986	Circular			Unassigned							0.6625
1905_3070	1	7	3	11174	0.437802	Linear	Bacteroidetes	Parabacteroides	Podoviridae		3300011448_____Ga0120365_10005	Reyes_2015_F121_T2_NODE_19_length_10984_cov_105.784471	uvig_3246, uvig_62847, uvig_86711	MGV-GENOME-0046994, MGV-GENOME-0042281, MGV-GENOME-0037050, MGV-GENOME-0036588, MGV-GENOME-0031808, MGV-GENOME-4244451, MGV-GENOME-0022556		0.0799559
1910_133505	1191	95	7	42686	0.451717	Linear	Bacteroidetes	Prevotella	Unassigned			Ma_2019_SRR413747_NODE_177_length_57990_cov_78.738466	uvig_127901, uvig_575870, uvig_237680, uvig_29996	MGV-GENOME-0298580, MGV-GENOME-0295346, MGV-GENOME-0280258, MGV-GENOME-0289645, MGV-GENOME-0363650, MGV-GENOME-0278028, MGV-GENOME-0287071, MGV-GENOME-0287022, MGV-GENOME-0276210, MGV-GENOME-0276201, MGV-GENOME-0274279		0.85
1913_70719	1294	56	1	89218	0.542435	Circular			Myoviridae							0.8
1914_129109	1295	27	1	80921	0.55653	Circular			Siphoviridae		3300014793_____Ga0134407_1000142, 3300007305_____Ga0104872_100180	Shkoporov_2019_SRR9161576_NODE_5_length_82531_cov_219.504244	uvig_167720, uvig_434326	MGV-GENOME-0354849, MGV-GENOME-0355650, MGV-GENOME-0354178, MGV-GENOME-0351688, MGV-GENOME-0352967, MGV-GENOME-0340790	Intestinimonas timonensis,	1
1915_56548	1296	44	1	16140	0.304337	Linear			Podoviridae			Minot_Diet_SRR5088937_NODE_62_length_15732_cov_359.210806	uvig_241002, uvig_146552, uvig_258296, uvig_118536	MGV-GENOME-0113260, MGV-GENOME-0105875, MGV-GENOME-0102854, MGV-GENOME-0101019, MGV-GENOME-0100351, MGV-GENOME-0100249, MGV-GENOME-0088646, MGV-GENOME-0077744		0.188122
1918_60319	1180	166	1	21405	0.305162	Circular			Unassigned					MGV-GENOME-0149994, MGV-GENOME-0149715		0.975
1921_90190	232	167	1	31181	0.3133	Circular	Firmicutes	Clostridium	Unassigned							0.95
1922_111156	812	44	1	15008	0.344083	Linear	Firmicutes	Dorea	Podoviridae				uvig_253269	MGV-GENOME-0090573, MGV-GENOME-0088363, MGV-GENOME-0088247		0.0679887
1927_21876	140	55	1	30520	0.518414	Linear			Unassigned					MGV-GENOME-0277766, MGV-GENOME-0276951		0.9875
1930_71765	598	18	11	31158	0.543199	Circular/Linear	Actinobacteria	Bifidobacterium	Unassigned				uvig_113678, uvig_431855, uvig_136358	MGV-GENOME-0219789, MGV-GENOME-0215259, MGV-GENOME-0212298, MGV-GENOME-0212065		0.0129947
1934_29970	408	13	4	57097	0.53332	Linear	Firmicutes	Faecalibacterium	Unassigned				uvig_382422, uvig_412421	MGV-GENOME-0311801, MGV-GENOME-0308394, MGV-GENOME-0320165, MGV-GENOME-0304568, MGV-GENOME-0303374, MGV-GENOME-0301613, MGV-GENOME-0301616, MGV-GENOME-0322333		0.45
1935_12475	286	101	1	54594	0.464538	Linear	Firmicutes	Unclassified Firmicutes	Unassigned		3300007793_____Ga0105888_100452	Ma_2019_SRR1778454_NODE_423_length_60491_cov_5.971888	uvig_492939, uvig_35547	MGV-GENOME-0321481, MGV-GENOME-0321353, MGV-GENOME-0318916, MGV-GENOME-0336862, MGV-GENOME-0302429, MGV-GENOME-0277358, MGV-GENOME-0277783, MGV-GENOME-0275829		0.9375
1936_1349	684	32	1	35176	0.387111	Linear	Firmicutes	Streptococcus	Siphoviridae							1
1936_67726	840	84	1	36108	0.498006	Circular			Siphoviridae		3300007991_____Ga0105643_100728, 3300003118_____Ga0052233_103228		uvig_266324	MGV-GENOME-0247997, MGV-GENOME-0246472, MGV-GENOME-0246474, MGV-GENOME-0243676, MGV-GENOME-0242945, MGV-GENOME-0242918, MGV-GENOME-0242040, MGV-GENOME-0242000, MGV-GENOME-0240637		0.20332
1937_103099	228	141	1	48080	0.472151	Circular			Unassigned				uvig_436551	MGV-GENOME-0305185		0.0875
1939_64355	1297	64	1	18276	0.520464	Linear	Actinobacteria	Bifidobacterium	Podoviridae							0.0682209
1941_43081	372	11	1	62443	0.551287	Linear			Unassigned				uvig_162328, uvig_279800, uvig_590431	MGV-GENOME-0321347, MGV-GENOME-0320701, MGV-GENOME-0320438		0.8125
1941_76556	1260	53	1	85226	0.499179	Linear			Unassigned			Minot_Diet_SRR5088938_NODE_8_length_84799_cov_71.307101	uvig_453962, uvig_155906	MGV-GENOME-0356451, MGV-GENOME-0356405, MGV-GENOME-0342179, MGV-GENOME-0332158		0.0698238
1944_119970	145	55	1	32110	0.40573	Linear			Siphoviridae						Eubacterium sp. OM08-24,	0.1625
1946_50201	411	13	34	60665	0.528987	Circular/Linear	Firmicutes	Faecalibacterium	Unassigned		3300014544_____Ga0134429_100146	Han_2018_ERR1398083_NODE_65_length_67365_cov_33.068608	uvig_466801, uvig_471353, uvig_125640, uvig_130028	MGV-GENOME-0317668, MGV-GENOME-0317664, MGV-GENOME-0317538, MGV-GENOME-0319798, MGV-GENOME-0322258		0.825
1950_69556	528	34	1	40079	0.270191	Linear			Myoviridae				uvig_195823, uvig_3489, uvig_66066, uvig_90558, uvig_390628, uvig_281433	MGV-GENOME-0292474, MGV-GENOME-0301005, MGV-GENOME-0287888, MGV-GENOME-0287885, MGV-GENOME-0287379, MGV-GENOME-0287361, MGV-GENOME-0287165, MGV-GENOME-0306010, MGV-GENOME-0278495, MGV-GENOME-0276113, MGV-GENOME-0269408, MGV-GENOME-0268172, MGV-GENOME-0266295, MGV-GENOME-0266119		0.975
1959_61734	945	8	2	54680	0.445501	Linear	Bacteroidetes	Porphyromonas, Bacteroides	Siphoviridae		7000000302_____SRS023914_Baylor_scaffold_4316, 7000000045_____SRS013687_Baylor_scaffold_50672	Shkoporov_2019_SRR9161505_NODE_205_length_48267_cov_26.772194	uvig_8130	MGV-GENOME-0348708, MGV-GENOME-0313090, MGV-GENOME-0358197, MGV-GENOME-0312472, MGV-GENOME-0341373, MGV-GENOME-0312722, MGV-GENOME-0302929	Muribaculum sp. An287,	0.9875
1961_41441	1234	162	3	37811	0.286107	Circular/Linear			Siphoviridae							1
1967_32209	719	21	1	45911	0.411187	Linear	Firmicutes	Streptococcus	Siphoviridae					MGV-GENOME-0346874		0.975
1971_41134	849	24	5	59250	0.383021	Circular/Linear	Bacteroidetes	Prevotella, Bacteroides	Unassigned			Ma_2019_SRR413673_NODE_291_length_56991_cov_28.386574	uvig_19980, uvig_13626, uvig_142297, uvig_423561, uvig_74123	MGV-GENOME-0327568, MGV-GENOME-0327386, MGV-GENOME-0359070, MGV-GENOME-0355626, MGV-GENOME-4427261, MGV-GENOME-0329038, MGV-GENOME-0323678, MGV-GENOME-0370565, MGV-GENOME-0325135		0.775
1972_92901	608	18	2	29986	0.548589	Circular			Unassigned							0.1125
1979_37048	999	38	1	47412	0.462288	Linear	Bacteroidetes	Prevotella	Unassigned					MGV-GENOME-0306980	Prevotella copri,	0.139978
1981_17134	219	68	13	39699	0.644853	Circular/Linear	Actinobacteria, Firmicutes	Olsenella, Lactobacillus, Collinsella	Unassigned			Han_2018_ERR1398153_NODE_92_length_42919_cov_9.471165	uvig_1401, uvig_380586, uvig_410222	MGV-GENOME-0267379, MGV-GENOME-0248656, MGV-GENOME-0249109, MGV-GENOME-0241446, MGV-GENOME-0288746, MGV-GENOME-0239777, MGV-GENOME-0234879	Collinsella sp. AM43-1,	0.475
1982_42037	785	42	1	36070	0.461991	Circular	Bacteroidetes	Bacteroides	Unassigned							0.125
1985_41875	727	21	5	47709	0.419187	Linear	Firmicutes	Streptococcus	Siphoviridae							0.9625
1990_29698	729	21	1	47302	0.416875	Linear	Firmicutes	Streptococcus	Siphoviridae							0.9375
1992_64458	489	11	1	38786	0.433017	Linear	Firmicutes	Blautia, Ruminococcus	Myoviridae			Shkoporov_2019_SRR9161502_NODE_609_length_33800_cov_71.885198	uvig_291217, uvig_188108, uvig_460815	MGV-GENOME-0305285, MGV-GENOME-0302451, MGV-GENOME-0288283, MGV-GENOME-0282157, MGV-GENOME-0249682, MGV-GENOME-0226969		0.85
2006_90929	1005	5	1	93147	0.372948	Circular	Bacteroidetes	Prevotella	Unassigned							0.0685747
2010_43927	1153	72	1	15999	0.48678	Linear	Actinobacteria	Bifidobacterium	Podoviridae							0.0397738
2018_79723	787	42	1	27084	0.469761	Linear	Bacteroidetes	Bacteroides	Unassigned							0.234777
2022_42400	1036	74	1	157580	0.409481	Linear	Bacteroidetes	Parabacteroides, Porphyromonas	Unassigned							0
2022_70186	498	3	1	26705	0.484216	Linear			Unassigned				uvig_56980, uvig_101822	MGV-GENOME-0248732, MGV-GENOME-0248478, MGV-GENOME-0203223, MGV-GENOME-0202214, MGV-GENOME-0181345		0.7125
2026_94420	94	77	1	48398	0.484772	Circular	Proteobacteria	Klebsiella	Siphoviridae							0.15
2028_61984	153	86	2	31443	0.44296	Linear	Firmicutes	Ruminococcus	Unassigned		3300014806_____Ga0134388_1000344		uvig_556274, uvig_226833	MGV-GENOME-0205588, MGV-GENOME-0193719, MGV-GENOME-0183744	Ruminococcus sp. AF25-19,	1
2037_19109	690	69	1	36826	0.435073	Linear	Firmicutes	Streptococcus	Siphoviridae		3300007795_____Ga0105644_100200		uvig_63453	MGV-GENOME-0302605, MGV-GENOME-4423234		1
2037_53728	713	21	1	45892	0.407587	Linear	Firmicutes	Streptococcus	Siphoviridae			Ma_2019_SRR413583_NODE_322_length_41870_cov_114.217147	uvig_326476, uvig_470058	MGV-GENOME-0278433		1
2039_23595	780	42	1	36552	0.47338	Linear	Bacteroidetes	Bacteroides	Unassigned							0.125
2040_2358	79	170	2	34071	0.517067	Linear			Myoviridae	GCF_000913735.1				MGV-GENOME-0237315, MGV-GENOME-0291117		0.126735
2041_98746	855	85	1	10510	0.517983	Circular			Unassigned							0.9625
2045_5302	763	103	11	50773	0.290784	Linear	Firmicutes	Megamonas	Unassigned				uvig_291371			1
2046_45659	13	7	1	11612	0.440406	Linear	Bacteroidetes	Bacteroides	Podoviridae			Ma_2019_SRR341670_NODE_2737_length_11270_cov_3.069193	uvig_217381, uvig_216632, uvig_492591, uvig_89697, uvig_515380, uvig_261647, uvig_478193, uvig_482278, uvig_506320, uvig_288298, uvig_288945, uvig_494893	MGV-GENOME-0062150, MGV-GENOME-0046130, MGV-GENOME-0045943, MGV-GENOME-0044064, MGV-GENOME-0042163, MGV-GENOME-0037187, MGV-GENOME-0036724		0.340174
2047_60329	81	65	2	33586	0.465849	Linear	Proteobacteria	Hafnia, Cronobacter	Podoviridae							0.075
2047_64505	654	18	1	30506	0.549302	Circular			Unassigned							0.0875
2051_96602	355	20	1	60145	0.390307	Circular	Firmicutes	Unclassified Clostridiales, Unclassified Lachnospiraceae, Roseburia, Eubacterium, Clostridium	Unassigned							1
2057_97074	1298	171	1	26576	0.520394	Linear			Unassigned		3300007657_____Ga0105536_100512		uvig_231881	MGV-GENOME-0239608		0.0434333
2059_77322	1222	140	4	58768	0.571927	Circular			Unassigned			Zuo_2017_SRR5677765_NODE_1_length_59405_cov_889.243673	uvig_534678, uvig_325405	MGV-GENOME-0330657		0.0125
2060_39807	364	15	1	43639	0.520131	Linear	Firmicutes	Roseburia	Myoviridae		3300006298_____Ga0099618_100305	Han_2018_ERR1398239_NODE_124_length_46095_cov_9.788597	uvig_181575, uvig_78170, uvig_549432, ivig_4325, uvig_178931, uvig_484183, uvig_558877, uvig_228202	MGV-GENOME-0307648, MGV-GENOME-0314391, MGV-GENOME-0298723, MGV-GENOME-0293147, MGV-GENOME-0292845, MGV-GENOME-0291910, MGV-GENOME-0288905, MGV-GENOME-0286284, MGV-GENOME-0299657, MGV-GENOME-0271483, MGV-GENOME-0274859, MGV-GENOME-0305743, MGV-GENOME-0252636	Roseburia sp. AF42-8,	0.8125
2066_111066	196	9	8	28231	0.609649	Circular/Linear	Actinobacteria	Collinsella	Unassigned			Ma_2019_SRR341659_NODE_478_length_26136_cov_9.322189	uvig_330101	MGV-GENOME-0189612, MGV-GENOME-0189269, MGV-GENOME-0168054		0.0824339
2067_78528	66	60	1	44165	0.505627	Circular			Siphoviridae							0.125
2071_28207	311	51	2	68416	0.473237	Linear	Firmicutes	Ruminococcus, Eubacterium	Unassigned		7000000401_____SRS011271_WUGC_scaffold_24007		uvig_513687, uvig_47810, uvig_132583, uvig_312881, uvig_524832	MGV-GENOME-0342442, MGV-GENOME-0339497, MGV-GENOME-0348893, MGV-GENOME-0341658, MGV-GENOME-0338556, MGV-GENOME-0336963, MGV-GENOME-0331548, MGV-GENOME-0310225	[Eubacterium] rectale,	0.95
2075_47810	1146	64	1	18556	0.528778	Linear	Actinobacteria	Bifidobacterium	Podoviridae							0.294493
2077_33143	399	116	1	35792	0.55708	Linear	Firmicutes	Faecalibacterium	Unassigned				uvig_234983	MGV-GENOME-0278561, MGV-GENOME-0273189, MGV-GENOME-0206703		0.00195539
2080_8569	209	125	1	43243	0.566404	Linear			Unassigned				uvig_653	MGV-GENOME-0303319		0.75
2081_49876	229	83	5	179006	0.355832	Linear	Firmicutes	Ruminococcus, Blautia	Unassigned			Ma_2019_SRR341604_NODE_27_length_172729_cov_5.823587	uvig_122276, uvig_443153, uvig_217485	MGV-GENOME-0379646	Blautia obeum,	0.9875
2083_111581	568	28	4	16393	0.620875	Circular/Linear	Actinobacteria	Bifidobacterium	Unassigned			Minot_Diet_SRR5088936_NODE_153_length_15542_cov_14.657519	uvig_217483, uvig_328002	MGV-GENOME-0113975, MGV-GENOME-0113323, MGV-GENOME-0110079, MGV-GENOME-0106569		1
2084_78548	1242	59	1	31386	0.565188	Circular	Actinobacteria	Bifidobacterium	Unassigned							0.0125
2085_19447	1065	62	2	52832	0.431935	Linear	Bacteroidetes	Parabacteroides, Bacteroides, Porphyromonas	Unassigned							0.9375
2087_9251	1079	6	15	101150	0.329006	Circular/Linear			Unassigned		3300007714_____Ga0105661_1000061, 3300008716_____Ga0113874_100156		uvig_112665, uvig_171676, uvig_131391, uvig_66818, uvig_383563, uvig_542989, uvig_361177	MGV-GENOME-0374179, MGV-GENOME-0366964, MGV-GENOME-0366844, MGV-GENOME-0366653, MGV-GENOME-0366622, MGV-GENOME-0362716, MGV-GENOME-0350080, MGV-GENOME-0349796		0
2092_33522	674	172	1	43717	0.408537	Linear	Firmicutes	Streptococcus	Siphoviridae							1
2092_72904	610	18	1	30220	0.547287	Circular			Unassigned							0.13739
2100_20379	874	8	38	54231	0.447014	Linear	Bacteroidetes	Bacteroides, Alistipes, Prevotella	Unassigned		3300007793_____Ga0105888_100333, 3300005460_____Ga0073908_1000563, 3300008361_____Ga0115082_100341, 3300008744_____Ga0114025_1000334, 3300006464_____Ga0100221_1000389, 3300007806_____Ga0105890_100248, 3300008478_____Ga0114882_100238, 7000000045_____SRS013687_Baylor_scaffold_59360, 3300007296_____Ga0104830_100397, 7000000516_____SRS019161_WUGC_scaffold_35145, 3300014522_____Ga0169727_100219, 33000…		uvig_271818, uvig_432365, uvig_451350, uvig_453409, uvig_381702, uvig_272223, ivig_3679, uvig_193528	MGV-GENOME-0319470, MGV-GENOME-0313325, MGV-GENOME-0316649, MGV-GENOME-0311543, MGV-GENOME-0310989, MGV-GENOME-4425444, MGV-GENOME-0310715, MGV-GENOME-0324624, MGV-GENOME-0310440, MGV-GENOME-4424805, MGV-GENOME-0313273, MGV-GENOME-0327355, MGV-GENOME-0324682, MGV-GENOME-0323837, MGV-GENOME-0325109, MGV-GENOME-0314193, MGV-GENOME-0322200		0.9875
2107_6001	888	53	5	92605	0.401361	Circular/Linear	Bacteroidetes	Bacteroides	Unassigned		7000000712_____SRS057478_LANL_scaffold_6226	Ma_2019_SRR341696_NODE_95_length_90366_cov_3.854547				0.2375
2108_21057	1228	173	1	88620	0.390228	Circular			Myoviridae				uvig_393195	MGV-GENOME-0346871		0.0875
2112_74128	464	30	1	41502	0.411185	Circular	Firmicutes	Blautia, Ruminococcus	Unassigned				uvig_225667	MGV-GENOME-0240489		0.9875
2115_80599	1173	124	1	33714	0.543039	Linear			Podoviridae							0.188122
2120_38206	5	7	1	11726	0.432714	Linear	Bacteroidetes	Bacteroides	Podoviridae				uvig_503505			0.0682209
2120_55589	1120	1	2	86503	0.362265	Circular/Linear	Bacteroidetes	Bacteroides	Unassigned				uvig_326189, uvig_249101, uvig_482073, uvig_438564, uvig_254427, uvig_479644	MGV-GENOME-0357310, MGV-GENOME-0356568, MGV-GENOME-0353004		0.2625
2120_77420	968	2	1	62169	0.478373	Circular			Unassigned							0.975
2124_25995	155	86	1	28719	0.451583	Linear	Firmicutes	Ruminococcus	Unassigned		7000000332_____SRS015133_WUGC_scaffold_21450, 3300014803_____Ga0134430_1000680	Ma_2019_SRR341686_NODE_351_length_34590_cov_5.075141	uvig_186701, uvig_250993	MGV-GENOME-0269061, MGV-GENOME-0247652, MGV-GENOME-0277345, MGV-GENOME-0281141		0.039125
2124_63387	328	135	3	25552	0.630322	Linear			Siphoviridae							0.114978
2126_100644	516	174	1	41679	0.542959	Linear	Firmicutes	Unclassified Ruminococcaceae	Unassigned							0.975
2129_77100	138	55	6	43796	0.501324	Linear			Unassigned					MGV-GENOME-0291166, MGV-GENOME-0286248		1
2131_23747	385	13	1	49417	0.599713	Linear			Siphoviridae				uvig_471355, uvig_477824, uvig_261055, uvig_227087	MGV-GENOME-0325380, MGV-GENOME-0323244, MGV-GENOME-0309395, MGV-GENOME-0309199, MGV-GENOME-0313566		0.325
2131_79603	596	18	2	31481	0.543471	Circular/Linear	Actinobacteria	Bifidobacterium	Unassigned			Zuo_2017_SRR5677808_NODE_24_length_32476_cov_4205.392369	uvig_463651, uvig_107642, uvig_122098	MGV-GENOME-0221345, MGV-GENOME-0217796, MGV-GENOME-0217765		0.0625
2132_27384	220	68	4	36065	0.651435	Linear	Actinobacteria	Olsenella	Unassigned							1
2143_45795	890	168	4	77664	0.38185	Linear	Bacteroidetes	Bacteroides, Parabacteroides	Unassigned					MGV-GENOME-0332928		0.0356649
2145_18632	757	175	1	60925	0.547476	Linear	Firmicutes	Gemmiger	Unassigned				uvig_400635, uvig_129874	MGV-GENOME-0340010, MGV-GENOME-0329663, MGV-GENOME-0313624		0.8
2148_91530	953	42	1	32645	0.457007	Circular	Bacteroidetes	Bacteroides	Unassigned							0.185644
2157_58356	1111	1	1	82766	0.360039	Circular	Bacteroidetes	Bacteroides	Unassigned		3300007312_____Ga0104941_100115		uvig_322449	MGV-GENOME-0355331		0.325
2173_10226	240	92	1	17169	0.399557	Linear	Firmicutes	Dorea, Blautia, Ruminococcus	Unassigned			Ma_2019_SRR341686_NODE_971_length_14341_cov_3.317654		MGV-GENOME-0069551		0.85
2179_33921	850	19	1	96752	0.321678	Linear	Bacteroidetes	Bacteroides	Podoviridae		3300008561_____Ga0111060_100067	Norman_166_NODE_1_length_102013_cov_44.098452	uvig_177567, uvig_531119	MGV-GENOME-0363989		0.207214
2182_21823	414	13	1	42678	0.55893	Linear	Firmicutes	Faecalibacterium	Siphoviridae		3300014798_____Ga0134382_1000230		uvig_98364, uvig_100331, uvig_97126, uvig_494903, uvig_305195, uvig_540069, uvig_401718, uvig_379147, uvig_561902	MGV-GENOME-0318635, MGV-GENOME-0318181, MGV-GENOME-0317811, MGV-GENOME-0316413, MGV-GENOME-0316181, MGV-GENOME-0315854, MGV-GENOME-0321531, MGV-GENOME-0325295, MGV-GENOME-0308336, MGV-GENOME-0318785, MGV-GENOME-0322662, MGV-GENOME-0314492, MGV-GENOME-0312434, MGV-GENOME-0270192	Faecalibacterium sp. AF27-11BH,	0.175
2190_73570	1052	6	5	100927	0.326721	Circular	Bacteroidetes	Parabacteroides, Porphyromonas	Unassigned			Norman_124_NODE_1_length_101538_cov_56.951164	uvig_516521			0.014978
2191_23702	749	21	1	47636	0.42006	Linear	Firmicutes	Streptococcus	Siphoviridae							0.9625
2195_91157	839	84	10	36363	0.497429	Circular/Linear			Siphoviridae		3300014803_____Ga0134430_1000441, 3300007111_____Ga0102634_100529, 3300008523_____Ga0115231_1000544, 7000000112_____SRS011302_Baylor_scaffold_13027	Kang_0009_ST002_A_NODE_33_length_36709_cov_80.798358	uvig_266324, uvig_512854	MGV-GENOME-0249418, MGV-GENOME-0248377, MGV-GENOME-0248306, MGV-GENOME-0247970, MGV-GENOME-0245692, MGV-GENOME-0244524, MGV-GENOME-0243088, MGV-GENOME-0241537, MGV-GENOME-0235835		0.00991189
2198_66573	102	176	1	60795	0.457028	Linear	Proteobacteria	Klebsiella, Raoultella	Siphoviridae							0.0125
2199_14053	1011	127	1	63815	0.432077	Linear	Bacteroidetes	Prevotella	Unassigned			Kang_0045_ST001_N_NODE_10_length_74700_cov_815.878599				0.0702675
2199_53700	298	110	2	40899	0.399716	Linear			Siphoviridae			Ma_2019_SRR341653_NODE_286_length_40406_cov_1.872593	uvig_214186, uvig_144617, uvig_438006	MGV-GENOME-0286332, MGV-GENOME-0253923, MGV-GENOME-0253283, MGV-GENOME-0272771, MGV-GENOME-0215726	Ruminococcus sp. AF24-32LB,	0.9875
2203_81359	664	18	1	30303	0.546415	Circular			Unassigned							0.125
2211_20166	346	26	3	45466	0.587846	Linear	Firmicutes	Faecalibacterium	Unassigned		3300014560_____Ga0134394_100383, 3300008096_____Ga0114155_1000896, 3300007292_____Ga0104320_100386		uvig_310206, uvig_523142, uvig_284966, uvig_445471, uvig_237741	MGV-GENOME-0282931, MGV-GENOME-0282778, MGV-GENOME-4419483		0.2375
2215_136329	448	50	1	47134	0.376607	Circular	Firmicutes	Ruminococcus	Unassigned							0.9625
2217_41836	1253	34	1	30646	0.372381	Linear	Firmicutes	Lactobacillus	Myoviridae		REF:638276316_____638277781, 7000000359_____C89767		uvig_244226, uvig_546014, uvig_454699, uvig_433024	MGV-GENOME-0270408, MGV-GENOME-0270319, MGV-GENOME-4406673, MGV-GENOME-0206576, MGV-GENOME-0190502		0.0474119
2222_16999	570	28	2	16600	0.608494	Linear	Actinobacteria	Bifidobacterium	Unassigned				uvig_77578, uvig_268064, uvig_275667, uvig_112046	MGV-GENOME-0118099, MGV-GENOME-0116129, MGV-GENOME-0114636, MGV-GENOME-0113556, MGV-GENOME-0113560, MGV-GENOME-0108541, MGV-GENOME-0156307, MGV-GENOME-4295143, MGV-GENOME-0074345, MGV-GENOME-0064388, MGV-GENOME-0078668		1
2223_106019	376	149	1	44467	0.551847	Linear			Unassigned		3300007353_____Ga0104758_100497		uvig_230203	MGV-GENOME-0258210, MGV-GENOME-0223720		1
2223_92881	342	14	3	37960	0.471286	Linear			Unassigned		3300008547_____Ga0111055_100605, 3300006502_____Ga0100528_100792	Rampelli_Norman_16_NODE_511_length_35214_cov_6.479109	uvig_432635, uvig_231876, uvig_383843, uvig_429919, uvig_274956, ivig_3515, uvig_512689, uvig_391856, uvig_390152	MGV-GENOME-0239700, MGV-GENOME-0238571, MGV-GENOME-0237890, MGV-GENOME-0235788, MGV-GENOME-0281988, MGV-GENOME-0234815, MGV-GENOME-0266626, MGV-GENOME-0229386, MGV-GENOME-0228789	Mordavella sp. Marseille-P3756,	0.75
2225_91792	629	18	1	30577	0.551722	Circular			Unassigned							0.1875
2233_609	933	24	48	64267	0.382047	Circular/Linear	Bacteroidetes	Parabacteroides, Bacteroides, Porphyromonas	Unassigned		3300014799_____Ga0134377_1000212, 3300007804_____Ga0105665_100246, 3300007657_____Ga0105536_100186, 7000000300_____SRS043701_LANL_scaffold_6522, 3300007098_____Ga0102540_100226, 3300014804_____Ga0134371_1000266, REF:Bacteroidia_gi_423312783-668033-724965, 3300014778_____Ga0134408_100270, 3300003146_____Ga0051080_1003203, 3300008491_____Ga0111008_100176, 7000000521_____SRS023583_Baylor_scaffold_60…		uvig_550384, uvig_543787, uvig_551492, uvig_193382, uvig_198193, uvig_262908, uvig_557424, uvig_372236, uvig_531681, uvig_550759, uvig_21528, uvig_207981	MGV-GENOME-0326714, MGV-GENOME-0326002, MGV-GENOME-0325785, MGV-GENOME-0325575, MGV-GENOME-0324923, MGV-GENOME-0324879, MGV-GENOME-0330799, MGV-GENOME-0326880, MGV-GENOME-0333433, MGV-GENOME-0326570, MGV-GENOME-0321530, MGV-GENOME-0321713, MGV-GENOME-0342979, MGV-GENOME-0337094, MGV-GENOME-0325817, MGV-GENOME-0325778, MGV-GENOME-0325802, MGV-GENOME-0327358	Bacteroides sp. AM51-7,	0.9375
2235_41799	1259	109	8	30960	0.324709	Linear	Firmicutes	Enterococcus	Podoviridae	GCF_001275495.1	REF:Bacilli_gi_502198097, REF:Bacilli_gi_242364200, REF:Bacilli_gi_502174949, 3300011817_____Ga0121568_100175, 3300012277_____Ga0122071_100300, 3300013987_____Ga0122828_10053, 3300011873_____Ga0122288_100161, 3300011922_____Ga0122086_100324, 3300003109_____Ga0051163_100895, REF:Bacilli_gi_501975299		uvig_370593, uvig_354660, uvig_576206, uvig_579051, ivig_3875, ivig_2533, uvig_316112, uvig_394224	MGV-GENOME-0220455, MGV-GENOME-0215669, MGV-GENOME-0212917, MGV-GENOME-0211542, MGV-GENOME-0208359, MGV-GENOME-0208358, MGV-GENOME-0208356, MGV-GENOME-0213663, MGV-GENOME-0214199, MGV-GENOME-0210164, MGV-GENOME-0210141, MGV-GENOME-0209832, MGV-GENOME-0209527, MGV-GENOME-0210998, MGV-GENOME-0207012, MGV-GENOME-0204501, MGV-GENOME-0185722, MGV-GENOME-0173871		0.8625
2250_7148	136	55	1	41478	0.539901	Linear			Unassigned							0.3625
2253_141612	967	25	1	40935	0.421033	Circular	Bacteroidetes	Odoribacter, Parabacteroides, Bacteroides	Siphoviridae			Ma_2019_SRR413714_NODE_603_length_41468_cov_6.339072	uvig_330908, uvig_232509, uvig_322884	MGV-GENOME-4418218, MGV-GENOME-0275661		0.233301
2257_42576	572	28	3	17000	0.611353	Linear	Actinobacteria	Bifidobacterium	Unassigned				uvig_219923	MGV-GENOME-0113309		1
2259_52404	1264	144	1	45614	0.374644	Linear	Firmicutes	Veillonella	Unassigned							1
2264_124770	124	3	8	32793	0.518434	Circular/Linear	Firmicutes	Unclassified Clostridia	Unassigned		3300007111_____Ga0102634_100606, 3300008100_____Ga0114174_100332, 3300007210_____Ga0103359_100787	Kang_0065_ST001_N_NODE_34_length_32482_cov_28.748975	uvig_512964, uvig_509397, uvig_177785, uvig_526884	MGV-GENOME-0246034, MGV-GENOME-0264871, MGV-GENOME-0230072, MGV-GENOME-0232140, MGV-GENOME-0252183, MGV-GENOME-0228973, MGV-GENOME-0250693, MGV-GENOME-0230339, MGV-GENOME-0229126, MGV-GENOME-0226928, MGV-GENOME-0225885, MGV-GENOME-0225886, MGV-GENOME-0222650, MGV-GENOME-0220690, MGV-GENOME-0214425, MGV-GENOME-0210650, MGV-GENOME-0198482, MGV-GENOME-0180208		0.089978
2264_63933	282	101	3	60447	0.435803	Linear			Unassigned							0.9625
2265_63790	1084	6	2	104236	0.332582	Circular/Linear			Unassigned		3300008725_____Ga0115670_1000139, 3300007098_____Ga0102540_100090, 7000000736_____SRS014235_WUGC_scaffold_69484	Ma_2019_SRR341591_NODE_45_length_103568_cov_6.436795	uvig_421000, uvig_241417, uvig_320530, uvig_222047, uvig_391405, uvig_214214	MGV-GENOME-0368489, MGV-GENOME-0368479, MGV-GENOME-0368469, MGV-GENOME-0368428, MGV-GENOME-0368231, MGV-GENOME-0368084, MGV-GENOME-0368051, MGV-GENOME-0367648, MGV-GENOME-0367477, MGV-GENOME-0367058, MGV-GENOME-0365708, MGV-GENOME-0350823		0.127478
2265_856	1190	45	3	98990	0.303364	Circular/Linear	Firmicutes	Lachnoclostridium, Clostridium	Unassigned					MGV-GENOME-0365664		1
2267_59870	560	82	5	34788	0.609549	Linear	Actinobacteria	Bifidobacterium	Siphoviridae		REF:Actinobacteria_gi_419853350-0-39534	Han_2018_ERR1398102_NODE_172_length_28090_cov_15.997289	uvig_182687, uvig_451929, uvig_447471, uvig_400284, uvig_456679, uvig_423337	MGV-GENOME-0268491, MGV-GENOME-0261628, MGV-GENOME-0240378, MGV-GENOME-0321578, MGV-GENOME-0253711, MGV-GENOME-0270028, MGV-GENOME-4405247, MGV-GENOME-0280646, MGV-GENOME-0204499		1
2269_43195	958	42	1	33050	0.466112	Circular	Bacteroidetes	Bacteroides, Parabacteroides	Siphoviridae							0.0248747
2275_106548	868	25	5	46963	0.38756	Circular/Linear	Bacteroidetes	Bacteroides	Siphoviridae							0.0423458
2277_90736	765	137	1	40688	0.305151	Linear	Firmicutes	Megamonas	Unassigned							1
2284_4204	592	18	2	31608	0.542173	Linear	Actinobacteria	Bifidobacterium	Unassigned							0.0254947
2294_144518	1183	177	1	42941	0.516173	Circular			Unassigned		3300007105_____Ga0102630_100383, 7000000736_____SRS014235_WUGC_scaffold_8921, 3300007802_____Ga0105667_100490, 3300008725_____Ga0115670_1000630, 7000000302_____SRS023914_Baylor_scaffold_7467	Ma_2019_SRR341586_NODE_129_length_43975_cov_4.393033	uvig_71308, uvig_7995, uvig_358546, uvig_82614, uvig_296016, uvig_203570, uvig_554093	MGV-GENOME-0321996, MGV-GENOME-0288274, MGV-GENOME-0284440, MGV-GENOME-0283651, MGV-GENOME-0283489, MGV-GENOME-0282435, MGV-GENOME-0282133, MGV-GENOME-0281805, MGV-GENOME-0281244, MGV-GENOME-0281029, MGV-GENOME-0280916, MGV-GENOME-4418861		0.00183821
2295_23115	148	55	1	26362	0.483613	Linear			Siphoviridae							0
2313_11965	214	81	20	39934	0.658086	Linear	Actinobacteria	Senegalimassilia, Collinsella	Unassigned			Han_2018_ERR1398087_NODE_91_length_37018_cov_11.934773	uvig_224269, uvig_164184, uvig_412064, uvig_500148	MGV-GENOME-0258371, MGV-GENOME-0252469, MGV-GENOME-0299758, MGV-GENOME-0226145, MGV-GENOME-0283304	Collinsella sp. TF07-1,	0.5
2315_60789	584	28	3	17733	0.609823	Linear	Actinobacteria	Bifidobacterium	Siphoviridae			Minot_Diet_SRR5088935_NODE_172_length_16186_cov_42.234021	ivig_3132, uvig_547628, uvig_31104	MGV-GENOME-0123350, MGV-GENOME-0128853, MGV-GENOME-0119117, MGV-GENOME-4336872, MGV-GENOME-0118036, MGV-GENOME-0117674, MGV-GENOME-0112642, MGV-GENOME-0105544	Bifidobacterium catenulatum,	0.9875
2315_75664	744	21	1	33751	0.426239	Linear	Firmicutes	Streptococcus	Siphoviridae							0.9875
2324_32935	927	2	8	68544	0.414114	Linear	Bacteroidetes	Prevotella, Bacteroides	Unassigned		3300006523_____Ga0101039_100232, 3300007109_____Ga0102633_100316, 3300007296_____Ga0104830_100429	Ma_2019_SRR413707_NODE_137_length_81751_cov_9.688993	uvig_323220, uvig_539128, ivig_1115	MGV-GENOME-0342789, MGV-GENOME-0345237, MGV-GENOME-0340463, MGV-GENOME-0340441, MGV-GENOME-0340353, MGV-GENOME-0340244, MGV-GENOME-0339757, MGV-GENOME-0342551, MGV-GENOME-0340572, MGV-GENOME-0344776, MGV-GENOME-0344297, MGV-GENOME-0353218, MGV-GENOME-0325356, MGV-GENOME-0328951, MGV-GENOME-0325589	Bacteroides thetaiotaomicron,	0.562995
2327_82848	835	84	1	37079	0.499312	Linear			Siphoviridae		3300008547_____Ga0111055_100563, 3300014803_____Ga0134430_1000441, 3300007111_____Ga0102634_100529, 7000000112_____SRS011302_Baylor_scaffold_13027		uvig_266324	MGV-GENOME-0250117, MGV-GENOME-0249466, MGV-GENOME-0248973, MGV-GENOME-0248828, MGV-GENOME-0248609, MGV-GENOME-0248429, MGV-GENOME-0247973, MGV-GENOME-0247781, MGV-GENOME-0247286, MGV-GENOME-0245860		0.015073
2332_101824	1054	6	2	98510	0.335885	Circular/Linear			Unassigned		3300008360_____Ga0114875_1000166, 7000000628_____SRS015782_WUGC_scaffold_17503	Shkoporov_2019_SRR9161579_NODE_5_length_101265_cov_19.151141	uvig_204060, uvig_541525	MGV-GENOME-0368643, MGV-GENOME-0366632, MGV-GENOME-0362464		0.0133632
2334_20434	1069	178	1	45047	0.322929	Linear			Unassigned				uvig_525432	MGV-GENOME-0292917, MGV-GENOME-0272914		0
2334_6437	1165	47	8	40924	0.44414	Circular/Linear	Verrucomicrobia	Akkermansia	Unassigned		3300007742_____Ga0105758_1000581, 7000000317_____SRS014459_WUGC_scaffold_14855, 7000000297_____SRS056259_LANL_scaffold_55607, 3300007797_____Ga0105663_100713	Zuo_2017_SRR5677837_NODE_68_length_40205_cov_87.370984	uvig_52250, uvig_68420, uvig_509989, uvig_94247, uvig_426648, uvig_79384, uvig_562087	MGV-GENOME-0276338, MGV-GENOME-0275175, MGV-GENOME-0274519, MGV-GENOME-4417809, MGV-GENOME-0272045		0.05
2335_69942	533	34	2	45105	0.413546	Linear	Firmicutes	Roseburia, Coprococcus, Unclassified Firmicutes, Clostridium, Ruminococcus	Myoviridae				ivig_1158, uvig_237316, uvig_69290, uvig_460207, uvig_42665, uvig_437047	MGV-GENOME-0296590, MGV-GENOME-0294142, MGV-GENOME-0293694, MGV-GENOME-0292636, MGV-GENOME-0296499, MGV-GENOME-0360953, MGV-GENOME-0295023, MGV-GENOME-0305347, MGV-GENOME-0280563, MGV-GENOME-0257488, MGV-GENOME-0258561, MGV-GENOME-0264025		0.975
2337_27277	681	32	1	25059	0.407638	Linear	Firmicutes	Streptococcus	Siphoviridae		3300007795_____Ga0105644_100238, 7000000393_____SRS019327_WUGC_scaffold_11607, 7000000009_____SRS018300_Baylor_scaffold_46688, 7000000665_____SRS016037_WUGC_scaffold_11565		uvig_423052	MGV-GENOME-0235993, MGV-GENOME-4409497, MGV-GENOME-0217844, MGV-GENOME-0181919		1
2338_16577	746	21	1	32530	0.431786	Linear	Firmicutes	Streptococcus	Siphoviridae							0.183618
2338_44831	708	21	1	45135	0.41028	Linear	Firmicutes	Streptococcus	Siphoviridae							0.9625
2340_92891	174	34	1	45554	0.529767	Linear			Myoviridae		3300007222_____Ga0104061_100704, 3300014553_____Ga0134451_100269, 3300010275_____Ga0129310_1000607, 7000000444_____SRS063985_LANL_scaffold_11584	Kang_0027_ST001_A_NODE_21_length_44057_cov_55.958093	uvig_59656	MGV-GENOME-0290456, MGV-GENOME-0289029, MGV-GENOME-4420760, MGV-GENOME-0288667, MGV-GENOME-0288508, MGV-GENOME-4420679, MGV-GENOME-0288362, MGV-GENOME-0288334, MGV-GENOME-0287695, MGV-GENOME-0286576, MGV-GENOME-0286723, MGV-GENOME-0269593, MGV-GENOME-0266163, MGV-GENOME-0240093		0.2
2343_28862	542	48	1	29533	0.425761	Linear			Siphoviridae					MGV-GENOME-0278428, MGV-GENOME-0277571		0.0149239
2348_102712	121	63	3	50736	0.612051	Circular/Linear			Unassigned		3300007210_____Ga0103359_100376, 3300007669_____Ga0105546_100353, 3300006463_____Ga0100176_1000443		uvig_185762, uvig_339395, uvig_282030, uvig_504441	MGV-GENOME-0312862, MGV-GENOME-0314696, MGV-GENOME-0320976, MGV-GENOME-4425105, MGV-GENOME-0300946, MGV-GENOME-0323070	Anaerotruncus colihominis,	1
2350_66946	1047	74	1	156389	0.414607	Linear	Bacteroidetes	Parabacteroides, Porphyromonas	Unassigned							0.0125
2353_135770	856	85	1	11957	0.542026	Circular			Unassigned			Ma_2019_SRR413771_NODE_2699_length_10901_cov_2.264245				1
2354_54054	1093	1	132	86938	0.345016	Circular/Linear	Bacteroidetes	Bacteroides	Unassigned		3300014544_____Ga0134429_100077, 3300006499_____Ga0100371_100127, 3300014941_____Ga0134385_100036, 3300014541_____Ga0134391_100078, 3300007975_____Ga0114169_100051, 3300007714_____Ga0105661_1000090, 3300007055_____Ga0102702_100098		uvig_296659, uvig_250295, uvig_142009, uvig_470634, uvig_143643, uvig_154954, uvig_569714, uvig_223704, uvig_438647, uvig_534412	MGV-GENOME-0357731, MGV-GENOME-0357232, MGV-GENOME-0356813, MGV-GENOME-0356777, MGV-GENOME-0356489, MGV-GENOME-0356372, MGV-GENOME-0355775, MGV-GENOME-0355727, MGV-GENOME-0355721, MGV-GENOME-0355718, MGV-GENOME-0355719, MGV-GENOME-0350371		0.0625
2355_25572	1144	64	1	17658	0.52741	Linear	Actinobacteria	Bifidobacterium	Podoviridae				uvig_214556, uvig_131893	MGV-GENOME-0128064, MGV-GENOME-0074134		0.064978
2357_46959	365	11	3	54202	0.560182	Linear	Firmicutes	Gemmiger	Unassigned		3300014806_____Ga0134388_1000325	Minot_Diet_SRR5088944_NODE_12_length_52824_cov_22.112888	uvig_257852, uvig_137024, uvig_141939, uvig_153645, uvig_474510, uvig_326456	MGV-GENOME-0324730, MGV-GENOME-4426739		0.9875
2363_34378	1198	17	1	12905	0.379698	Linear			Podoviridae					MGV-GENOME-0070255, MGV-GENOME-0066876		0.188122
2364_127140	692	21	2	35537	0.414357	Linear	Firmicutes	Streptococcus	Siphoviridae				uvig_541029			0.114758
2372_121970	1020	6	1	101317	0.366079	Circular	Bacteroidetes	Prevotella	Unassigned							0.173677
2373_36271	847	179	1	27665	0.528935	Linear			Unassigned					MGV-GENOME-0250777, MGV-GENOME-0221118, MGV-GENOME-0219784, MGV-GENOME-0236405, MGV-GENOME-0186075		0.975
2373_87451	1050	74	1	156866	0.415444	Circular	Bacteroidetes	Parabacteroides, Porphyromonas	Unassigned							0
2381_45412	147	55	1	40273	0.394433	Linear			Siphoviridae						Ruminococcus sp. AM28-29LB,	0.9875
2381_67162	814	76	1	36689	0.290114	Circular			Siphoviridae							1
2388_108685	361	34	1	38893	0.422801	Linear	Firmicutes	Roseburia	Myoviridae			Ma_2019_SRR413567_NODE_443_length_41715_cov_3.388550	uvig_399067, uvig_465763, uvig_81717	MGV-GENOME-0289727, MGV-GENOME-0349595, MGV-GENOME-0247054, MGV-GENOME-0231338, MGV-GENOME-0229457		0.1125
2394_126366	103	90	1	39806	0.487891	Circular			Podoviridae	GCF_000892355.1	REF:651703038_____651703013					0.000863171
2399_69603	1299	148	1	31754	0.500094	Linear			Myoviridae				uvig_328133	MGV-GENOME-0186241		0.0471916
2399_80414	32	7	1	11510	0.369244	Linear	Bacteroidetes	Prevotella	Unassigned							0.0636977
2399_83037	1300	180	1	265326	0.457844	Circular			Myoviridae							0.25
2400_96866	921	2	1	62553	0.465605	Linear			Unassigned		3300013414_____Ga0177923_1168933					0.4875
2407_77928	1066	62	3	49552	0.41631	Circular/Linear	Bacteroidetes	Parabacteroides, Bacteroides, Porphyromonas	Unassigned							0.9375
2408_41167	1110	1	1	64912	0.365233	Linear			Unassigned				uvig_57669, uvig_269605	MGV-GENOME-0357634, MGV-GENOME-0357008, MGV-GENOME-4432368, MGV-GENOME-0347932		0.1125
2411_19967	1071	4	1	30462	0.41734	Linear	Firmicutes	Blautia, Ruminococcus, Dorea	Siphoviridae		3300014948_____Ga0134487_100214	Manrique_Person2_NODE_58_length_37611_cov_51.391842	uvig_294036, uvig_252242, uvig_141907, uvig_288631, uvig_379308, uvig_379265, uvig_445985	MGV-GENOME-0258953, MGV-GENOME-0258093, MGV-GENOME-0257485, MGV-GENOME-0267620, MGV-GENOME-0255165, MGV-GENOME-0254899, MGV-GENOME-0254524, MGV-GENOME-0254445, MGV-GENOME-0263305, MGV-GENOME-0274251, MGV-GENOME-0243487, MGV-GENOME-0300645, MGV-GENOME-0212064		0.9
2412_102690	924	5	1	101298	0.300588	Circular			Podoviridae				uvig_256319	MGV-GENOME-0368059, MGV-GENOME-0367503		0.4875
2412_102691	1102	1	3	86695	0.371798	Circular/Linear			Unassigned		3300014572_____Ga0134457_1000043			MGV-GENOME-0357900		0.2625
2412_102692	973	19	1	92599	0.309571	Circular			Podoviridae			Rampelli_Norman_16_NODE_105_length_90733_cov_41.783079		MGV-GENOME-0359676, MGV-GENOME-0346246		0.125152
2413_127715	183	181	1	37010	0.385328	Circular	Firmicutes	Holdemanella, Unclassified Firmicutes, Eubacterium	Siphoviridae							0.9875
2413_127731	188	181	1	34606	0.567878	Circular	Actinobacteria	Bifidobacterium, Gordonibacter, Collinsella, Olsenella	Siphoviridae					MGV-GENOME-0241687, MGV-GENOME-0240534, MGV-GENOME-0227770		0.8
2414_53163	246	92	4	14222	0.386936	Circular			Unassigned					MGV-GENOME-0082912, MGV-GENOME-0082914		0.7125
2423_15267	172	34	2	46831	0.597766	Linear			Myoviridae		3300008272_____Ga0111092_1000586, 3300007361_____Ga0104787_100631			MGV-GENOME-0306567, MGV-GENOME-0299186, MGV-GENOME-0297063, MGV-GENOME-0300286, MGV-GENOME-0295883, MGV-GENOME-0293826, MGV-GENOME-0306597, MGV-GENOME-0275940, MGV-GENOME-0271782, MGV-GENOME-4417274, MGV-GENOME-0266404, MGV-GENOME-0276237	Faecalibacterium sp. An192,	0.0375
2432_79599	285	101	1	56853	0.463458	Linear	Firmicutes	Unclassified Firmicutes, Blautia	Unassigned		3300014790_____Ga0134419_1000153, 7000000661_____SRS052027_LANL_scaffold_16529, 3300006502_____Ga0100528_100648		uvig_177542, uvig_256257, uvig_109235, uvig_567258, uvig_418700, ivig_586	MGV-GENOME-0325424, MGV-GENOME-0325425, MGV-GENOME-0335142, MGV-GENOME-0323784, MGV-GENOME-0322941, MGV-GENOME-0322903, MGV-GENOME-0323273, MGV-GENOME-0322725, MGV-GENOME-0322560, MGV-GENOME-0311461	Ruminococcus lactaris,	0.925
2436_15530	563	128	2	56730	0.566737	Linear	Actinobacteria	Bifidobacterium	Unassigned				uvig_488585	MGV-GENOME-0331178, MGV-GENOME-0322609, MGV-GENOME-0286333		0.9875
2437_52844	58	60	5	42844	0.505228	Circular	Proteobacteria	Aeromonas	Siphoviridae							0.25
2440_57907	170	182	1	28235	0.449584	Linear			Siphoviridae				uvig_153365			0.1125
2441_39547	800	44	1	15734	0.423224	Linear			Podoviridae							0.188122
2442_45911	526	35	5	66727	0.405593	Linear	Firmicutes	Blautia, Ruminococcus	Unassigned			Shkoporov_2018_SRR6128061_NODE_8_length_62844_cov_16.190240		MGV-GENOME-0348871, MGV-GENOME-0335467, MGV-GENOME-0349835, MGV-GENOME-0318420	Ruminococcus sp. OM08-7,	0.725
2445_65342	1086	6	1	85627	0.339064	Linear	Bacteroidetes	Bacteroides	Unassigned		3300008676_____Ga0111520_100202, 3300007801_____Ga0105807_100034			MGV-GENOME-0364349, MGV-GENOME-0347571		0.15
2450_125353	1301	141	1	53573	0.381274	Circular	Firmicutes	Eubacterium, Clostridium	Unassigned							0.225
2450_125357	1261	183	1	34726	0.526004	Circular			Unassigned			Manrique_Person2_NODE_63_length_36676_cov_12.699544	uvig_102916, uvig_97152, uvig_92903	MGV-GENOME-0243118, MGV-GENOME-0190233		1
2451_107925	517	174	1	42404	0.53528	Linear	Firmicutes	Unclassified Ruminococcaceae	Unassigned							0.9
2456_128208	1302	149	1	41210	0.48214	Circular			Unassigned					MGV-GENOME-0287962		0.05
2457_28174	327	27	2	67237	0.530526	Linear			Siphoviridae			Ma_2019_SRR413678_NODE_474_length_61647_cov_5.244447	uvig_240045	MGV-GENOME-0333489, MGV-GENOME-0336262		0.975
2464_10746	887	54	1	85980	0.363957	Linear	Bacteroidetes	Bacteroides	Unassigned				uvig_38976	MGV-GENOME-0369769, MGV-GENOME-0365480, MGV-GENOME-0364318, MGV-GENOME-0345364, MGV-GENOME-0342751		1
2472_25893	374	149	2	40973	0.521953	Linear	Firmicutes	Butyricicoccus	Unassigned			Ma_2019_SRR413745_NODE_493_length_42287_cov_70.761058	uvig_323675	MGV-GENOME-0288380, MGV-GENOME-0206384		1
2472_70442	882	54	1	95300	0.420797	Linear			Unassigned							0.9125
2472_76844	1178	44	3	16946	0.415496	Linear	Firmicutes	Blautia	Podoviridae			Ma_2019_SRR341627_NODE_364_length_16441_cov_10.191688	uvig_228179, uvig_479821, uvig_482759, uvig_438808	MGV-GENOME-0116408, MGV-GENOME-0114303, MGV-GENOME-0110696, MGV-GENOME-0109601, MGV-GENOME-0108129, MGV-GENOME-0108003, MGV-GENOME-0106955, MGV-GENOME-0088418		0.188122
2475_2033	594	18	1	30721	0.542951	Circular	Actinobacteria	Bifidobacterium	Unassigned		3300014802_____Ga0134374_1000452, 3300014921_____Ga0169822_100356, 3300009343_____Ga0114310_100367, 3300007801_____Ga0105807_100351		uvig_214028, uvig_447521, uvig_463651, uvig_249806, uvig_486119, uvig_16133	MGV-GENOME-0220121, MGV-GENOME-0216280, MGV-GENOME-0215005, MGV-GENOME-0210815, MGV-GENOME-0220430, MGV-GENOME-0211440, MGV-GENOME-0194959		0.0125
2475_50307	406	136	1	24834	0.606346	Linear	Firmicutes	Faecalibacterium	Siphoviridae		3300008421_____Ga0115417_100501, 7000000715_____SRS014683_WUGC_scaffold_33222			MGV-GENOME-0247766	Faecalibacterium prausnitzii,	0
2476_85539	9	7	1	11090	0.437421	Linear	Bacteroidetes	Bacteroides	Podoviridae					MGV-GENOME-0062793, MGV-GENOME-0062150, MGV-GENOME-0052583		0.274257
2476_9149	514	174	1	43434	0.534443	Linear			Unassigned					MGV-GENOME-0252190		0.9875
2477_15312	895	97	2	43455	0.387527	Linear	Bacteroidetes	Bacteroides	Unassigned		3300014547_____Ga0134415_100152		uvig_447098	MGV-GENOME-0336143, MGV-GENOME-0335423, MGV-GENOME-0331321		1
2480_13579	164	33	32	56061	0.434901	Linear	Firmicutes	Ruminococcus, Eubacterium	Unassigned				uvig_136745			0.975
2485_1135	1136	64	1	18105	0.542336	Linear	Actinobacteria	Bifidobacterium	Podoviridae				uvig_168859	MGV-GENOME-0115625, MGV-GENOME-0063902		0.0694934
2489_52382	822	44	1	16080	0.318843	Linear	Firmicutes	Clostridium	Podoviridae							0.188122
2499_76378	695	69	1	38409	0.425551	Linear	Firmicutes	Streptococcus	Siphoviridae							0.9375
2499_79278	571	28	3	19264	0.604807	Linear	Actinobacteria	Bifidobacterium	Unassigned				uvig_110544, ivig_1135, uvig_424463	MGV-GENOME-0135072, MGV-GENOME-0130518, MGV-GENOME-0128895, MGV-GENOME-0123798, MGV-GENOME-0123373, MGV-GENOME-0111904, MGV-GENOME-0159639, MGV-GENOME-0152373		0.9875
2502_34334	807	44	2	16103	0.320065	Linear			Podoviridae							0.188122
2502_74883	618	18	1	30961	0.545913	Circular			Unassigned							0.125
2516_6045	1225	7	1	13570	0.459396	Linear			Podoviridae							0.0679887
2518_133809	1207	58	1	49620	0.506509	Circular			Siphoviridae			Ma_2019_SRR413710_NODE_378_length_50715_cov_48.086538	uvig_354241, uvig_467799			0.05
2521_58768	873	8	1	47894	0.47365	Circular			Unassigned				uvig_278563	MGV-GENOME-0303355		1
2523_49173	494	3	1	25568	0.448921	Linear	Firmicutes	Coprococcus	Unassigned			Norman_91_NODE_11_length_34574_cov_11.314233	uvig_376016, uvig_355767	MGV-GENOME-0244845, MGV-GENOME-0266974, MGV-GENOME-0190475		0.3
2525_44115	111	102	1	29393	0.553703	Linear			Myoviridae				uvig_376161			0.0867572
2527_9095	774	44	3	16332	0.353172	Linear	Firmicutes	Coprococcus	Podoviridae			Han_2018_ERR1398223_NODE_860_length_16828_cov_10.403386	uvig_221708, uvig_240768, uvig_329246, uvig_228800, uvig_327122	MGV-GENOME-0118154, MGV-GENOME-0117836, MGV-GENOME-0117319, MGV-GENOME-0117326, MGV-GENOME-0116739, MGV-GENOME-0115407, MGV-GENOME-0113454, MGV-GENOME-0111651, MGV-GENOME-0092550		0.0479024
2531_22952	281	101	3	52523	0.441559	Linear	Firmicutes	Unclassified Firmicutes, Ruminococcus, Blautia	Unassigned				uvig_320049, uvig_538575	MGV-GENOME-0317905, MGV-GENOME-0305212, MGV-GENOME-0277187, MGV-GENOME-0279555, MGV-GENOME-0314366, MGV-GENOME-0254619, MGV-GENOME-0253604		0.925
2532_14102	728	21	1	43302	0.41647	Linear	Firmicutes	Streptococcus	Siphoviridae		3300007315_____Ga0104930_100167		uvig_491420	MGV-GENOME-0300930, MGV-GENOME-0218921		0.9875
2533_53993	711	21	2	42164	0.408642	Linear	Firmicutes	Streptococcus	Siphoviridae							0.9875
2535_117836	1046	74	1	149209	0.416563	Linear	Bacteroidetes	Parabacteroides, Porphyromonas	Unassigned							0.0375
2538_43518	1215	155	2	32850	0.454429	Circular/Linear	Firmicutes	Lactobacillus, Bacillus	Siphoviridae							1
2539_124961	657	18	1	29439	0.552668	Circular	Actinobacteria	Bifidobacterium	Unassigned							0.1875
2545_108367	801	44	1	14189	0.404327	Linear	Firmicutes	Unclassified Ruminococcaceae	Podoviridae							0.0682209
2549_57178	779	44	1	16584	0.345695	Linear			Podoviridae			Shkoporov_2019_SRR9161587_NODE_93_length_16852_cov_85.201643	uvig_248944, uvig_80834, uvig_237533	MGV-GENOME-0115686, MGV-GENOME-0112541, MGV-GENOME-0105092, MGV-GENOME-0104859		0.188122
2554_38463	204	9	1	20710	0.664606	Linear			Unassigned							0.102478
2555_80620	691	69	1	28772	0.421556	Linear	Firmicutes	Streptococcus	Siphoviridae							0.262059
2561_106864	501	100	1	14440	0.436357	Circular			Unassigned							0.6625
2566_29969	351	26	1	40070	0.570477	Linear	Firmicutes	Faecalibacterium	Unassigned		3300014802_____Ga0134374_1000415	Ma_2019_SRR413619_NODE_349_length_47808_cov_5.242205	uvig_435577, uvig_255826, uvig_390813, uvig_477715, uvig_320782, uvig_476351, uvig_547547, uvig_201529	MGV-GENOME-0296248, MGV-GENOME-0303274, MGV-GENOME-0294787, MGV-GENOME-0294882, MGV-GENOME-0288889, MGV-GENOME-0283877, MGV-GENOME-0276188, MGV-GENOME-0274270, MGV-GENOME-0253818, MGV-GENOME-0237122		0.0875
2567_45411	407	136	1	29264	0.600738	Linear			Unassigned				uvig_465260	MGV-GENOME-0242363		0.00743392
2567_4592	123	3	11	35673	0.524626	Circular/Linear			Unassigned		3300007210_____Ga0103359_100470, 3300007853_____Ga0114093_100637, 3300014572_____Ga0134457_1000275, 3300006312_____Ga0099626_100579, 7000000011_____SRS053214_LANL_scaffold_15526, 3300009343_____Ga0114310_100352, 3300008096_____Ga0114155_1001107	Minot_Diet_SRR5088940_NODE_93_length_35522_cov_127.869766	uvig_287920, uvig_477665, uvig_448880, uvig_245989, uvig_227894, uvig_21177, uvig_384503, uvig_558365, uvig_475850, uvig_211317	MGV-GENOME-0268999, MGV-GENOME-0306366, MGV-GENOME-0245712, MGV-GENOME-0245038, MGV-GENOME-0242548, MGV-GENOME-0256955, MGV-GENOME-0240700, MGV-GENOME-0239999, MGV-GENOME-0239988, MGV-GENOME-0239966, MGV-GENOME-0267985, MGV-GENOME-0239313, MGV-GENOME-0239218, MGV-GENOME-0279820, MGV-GENOME-0242052, MGV-GENOME-0249185, MGV-GENOME-0268214, MGV-GENOME-0235915	Pseudoflavonifractor sp. Marseille-P3106,	0.157434
2570_37111	412	13	2	46822	0.558968	Linear	Firmicutes	Faecalibacterium, Gemmiger	Unassigned		3300008496_____Ga0115078_100544	Han_2018_ERR1398133_NODE_67_length_39982_cov_8.991660	uvig_249972, uvig_381709, uvig_295438	MGV-GENOME-0313652, MGV-GENOME-0301569, MGV-GENOME-0271074		0.8875
2570_62167	575	28	1	15307	0.626249	Linear	Actinobacteria	Bifidobacterium	Siphoviridae			Han_2018_ERR1398199_NODE_609_length_18684_cov_5.471684	uvig_139971, ivig_1654, uvig_448460, uvig_487543, ivig_297, ivig_290, uvig_482883, uvig_487754, uvig_422114	MGV-GENOME-0152052, MGV-GENOME-0134575, MGV-GENOME-0121294, MGV-GENOME-0120570, MGV-GENOME-0117300, MGV-GENOME-0143682, MGV-GENOME-0115377, MGV-GENOME-0146237, MGV-GENOME-0111461, MGV-GENOME-0108779, MGV-GENOME-0107831, MGV-GENOME-0143158, MGV-GENOME-0104043, MGV-GENOME-0093696	Bifidobacterium adolescentis,	1
2572_133021	98	77	1	47510	0.459019	Circular			Siphoviridae							0.0625
2572_469	663	18	1	21518	0.54624	Linear			Unassigned							0.0625
2573_55469	392	15	8	53177	0.538409	Circular/Linear	Firmicutes	Eubacterium, Faecalibacterium	Unassigned		REF:Clostridia_gi_547888572-0-42670, 3300014806_____Ga0134388_1000335		uvig_56975, uvig_503991	MGV-GENOME-0303311, MGV-GENOME-0305111, MGV-GENOME-0310799, MGV-GENOME-0302271, MGV-GENOME-0301974, MGV-GENOME-0301914, MGV-GENOME-0314066, MGV-GENOME-0301433, MGV-GENOME-0308686, MGV-GENOME-0300510, MGV-GENOME-0300461		0.15
2574_22794	401	16	1	41579	0.485966	Linear	Firmicutes	Faecalibacterium	Unassigned							0.675
2577_53782	916	2	2	66524	0.521646	Linear			Unassigned			Han_2018_ERR1398245_NODE_45_length_83694_cov_90.610911		MGV-GENOME-0350417, MGV-GENOME-0353310, MGV-GENOME-0349470, MGV-GENOME-0372753, MGV-GENOME-0372740, MGV-GENOME-0341177, MGV-GENOME-0349158, MGV-GENOME-0340887, MGV-GENOME-0340615, MGV-GENOME-0343037, MGV-GENOME-4429630, MGV-GENOME-4429615, MGV-GENOME-0338076, MGV-GENOME-0374096, MGV-GENOME-0374680, MGV-GENOME-0342785		0.6375
2581_28836	474	4	9	45982	0.446457	Linear	Firmicutes	Ruminococcus, Roseburia, Eubacterium, Coprococcus, Blautia, Unclassified Firmicutes, Unclassified Lachnospiraceae, Fusicatenibacter, Clostridium, Anaerostipes	Unassigned		3300014556_____Ga0134403_100258, 3300007501_____Ga0104994_100626, 3300006257_____Ga0099346_100419		uvig_310739, uvig_326104, uvig_333550, uvig_473970, uvig_261645, uvig_334090, uvig_503757, uvig_421619, uvig_28751, uvig_557785	MGV-GENOME-0299242, MGV-GENOME-0265524, MGV-GENOME-0264742, MGV-GENOME-0264166, MGV-GENOME-0263702, MGV-GENOME-0263147, MGV-GENOME-0262843, MGV-GENOME-0262553, MGV-GENOME-0261535, MGV-GENOME-0261271, MGV-GENOME-0261009, MGV-GENOME-0260332, MGV-GENOME-0343003, MGV-GENOME-0256729, MGV-GENOME-0316986, MGV-GENOME-0307584		0.9625
2586_17799	362	34	1	34491	0.42959	Linear	Firmicutes	Roseburia	Myoviridae			Ma_2019_SRR413567_NODE_443_length_41715_cov_3.388550	uvig_465763, uvig_138367, uvig_154654	MGV-GENOME-0289727, MGV-GENOME-0253772		0.0373899
2590_62680	490	11	1	46116	0.432626	Linear	Firmicutes	Ruminococcus	Myoviridae				uvig_549693	MGV-GENOME-0314092		0.8625
2603_15504	437	26	1	53446	0.465517	Linear	Firmicutes	Blautia	Unassigned				uvig_423844			0.95
2603_53113	1258	70	1	21241	0.376348	Linear	Firmicutes	Unclassified Lachnospiraceae, Anaerostipes	Myoviridae				uvig_573496			1
2605_149813	242	92	2	13882	0.379052	Circular			Unassigned							0.6875
2607_79429	1125	1	1	85871	0.365152	Circular	Bacteroidetes	Bacteroides	Unassigned		3300007298_____Ga0104838_100121		uvig_554775, uvig_265056	MGV-GENOME-0352974, MGV-GENOME-0348921		0.3375
2610_16455	1096	1	1	86137	0.356316	Circular	Bacteroidetes	Bacteroides	Unassigned		3300007805_____Ga0105637_100235		uvig_570328, uvig_424149	MGV-GENOME-0361376, MGV-GENOME-0358666, MGV-GENOME-4432723, MGV-GENOME-4432605, MGV-GENOME-0357151, MGV-GENOME-0356644, MGV-GENOME-0355752		0.2625
2613_43675	320	108	1	47222	0.453475	Circular	Firmicutes	Phascolarctobacterium	Unassigned				uvig_548315, uvig_483325	MGV-GENOME-4423723, MGV-GENOME-0300295, MGV-GENOME-0296915, MGV-GENOME-0290101, MGV-GENOME-0243152, MGV-GENOME-0241866		0.9875
2615_43379	1233	44	2	13593	0.329214	Linear			Podoviridae			Minot_Diet_SRR5088944_NODE_107_length_13652_cov_26.140252	uvig_311788, uvig_85524	MGV-GENOME-0074702		0.188122
2618_43085	823	44	1	13502	0.354762	Linear			Podoviridae							0.0679887
2623_25054	279	101	1	41013	0.467486	Linear	Firmicutes	Blautia, Fusicatenibacter	Unassigned			Kang_0021_ST003_A_NODE_11_length_56690_cov_30.441388	uvig_380955, uvig_395547	MGV-GENOME-0260539	Fusicatenibacter saccharivorans,	0.0546256
2623_45927	1224	184	2	39872	0.296599	Circular/Linear			Unassigned							0.177012
2624_23923	6	7	1	11011	0.433022	Linear	Bacteroidetes	Bacteroides	Podoviridae				uvig_104760	MGV-GENOME-0038197		0.183688
2627_46966	195	9	4	28170	0.606887	Circular/Linear			Unassigned							0.0375
2628_41593	382	13	1	37925	0.590402	Linear	Firmicutes	Gemmiger	Siphoviridae							0.0875
2632_107307	983	19	1	91745	0.302349	Circular	Bacteroidetes	Prevotella	Podoviridae		3300006257_____Ga0099346_100111, 3300008360_____Ga0114875_1000170, 7000000262_____SRS047044_WUGC_scaffold_8279, 7000000628_____SRS015782_WUGC_scaffold_5397		uvig_16117, uvig_205676, uvig_390553	MGV-GENOME-0361743, MGV-GENOME-0361737, MGV-GENOME-0361736, MGV-GENOME-0359080, MGV-GENOME-0359050		0.217456
2633_66174	815	76	1	36975	0.287843	Circular			Siphoviridae							1
2635_65212	1010	127	2	85956	0.432268	Linear			Unassigned							0.9875
2640_87134	827	150	6	67344	0.318306	Circular/Linear	Firmicutes	Phascolarctobacterium	Siphoviridae		3300007043_____Ga0102536_100290, 3300008551_____Ga0111058_100278, 7000000690_____SRS055982_Baylor_scaffold_5011, 7000000093_____SRS022137_LANL_scaffold_5377	Zuo_2017_SRR5677784_NODE_2_length_67878_cov_205.899901	uvig_74790, uvig_585985, uvig_244105, uvig_122493, uvig_326253, uvig_593042, uvig_468399, uvig_182676, uvig_193087, uvig_542905	MGV-GENOME-0342161, MGV-GENOME-0342151, MGV-GENOME-0342110, MGV-GENOME-0340192, MGV-GENOME-0340138, MGV-GENOME-0339436, MGV-GENOME-0339267, MGV-GENOME-0338622, MGV-GENOME-0337671, MGV-GENOME-0336340, MGV-GENOME-0334324, MGV-GENOME-0335295, MGV-GENOME-0336186, MGV-GENOME-0335388, MGV-GENOME-0322813		0.025
2650_64596	1212	58	1	50592	0.49239	Linear			Siphoviridae				uvig_502913			0.1625
2653_64943	340	14	2	36645	0.449529	Linear	Firmicutes	Tyzzerella, Coprococcus, Blautia, Unclassified Firmicutes, Ruminococcus, Dorea	Unassigned				uvig_569107, uvig_238653, uvig_491793, uvig_189546, uvig_188619	MGV-GENOME-0281070, MGV-GENOME-0245416, MGV-GENOME-0244581, MGV-GENOME-0244262, MGV-GENOME-0243914, MGV-GENOME-0199409, MGV-GENOME-0199406, MGV-GENOME-0199029		0.925
2658_9918	609	18	1	30969	0.544932	Circular			Unassigned							0.0875
2673_67305	880	54	3	111385	0.374269	Linear	Bacteroidetes	Prevotella	Unassigned			Ma_2019_SRR341634_NODE_14_length_146928_cov_38.874626	uvig_282476	MGV-GENOME-0375321, MGV-GENOME-0370107, MGV-GENOME-0369318, MGV-GENOME-0369183, MGV-GENOME-0367358, MGV-GENOME-0359303, MGV-GENOME-0359304		0.9875
2674_111299	409	13	1	62253	0.557949	Linear	Firmicutes	Faecalibacterium	Unassigned		3300006739_____Ga0101793_100314		uvig_454814, uvig_1468	MGV-GENOME-0308391, MGV-GENOME-0307884, MGV-GENOME-0303374		0.0875
2677_18994	312	51	1	64799	0.472091	Linear	Firmicutes	Ruminococcus, Eubacterium	Unassigned			Han_2018_ERR1398125_NODE_175_length_73316_cov_11.397892	uvig_420500, ivig_129	MGV-GENOME-0375093, MGV-GENOME-0339721, MGV-GENOME-0339614, MGV-GENOME-0339497, MGV-GENOME-0323131	[Eubacterium] rectale,	0.9625
2683_106307	502	100	1	10384	0.362384	Circular			Unassigned							0.65
2686_10940	224	49	1	28049	0.580377	Linear	Actinobacteria	Eggerthella, Enorma, Gordonibacter, Rubneribacter, Collinsella	Unassigned				uvig_186450, uvig_281352, uvig_496978, uvig_178136	MGV-GENOME-0231442, MGV-GENOME-0229327, MGV-GENOME-0229018, MGV-GENOME-0267436, MGV-GENOME-0228079, MGV-GENOME-0227652, MGV-GENOME-0315692		0.95
2686_119000	605	18	1	30244	0.543314	Circular	Actinobacteria	Bifidobacterium	Unassigned				uvig_329216	MGV-GENOME-0217694, MGV-GENOME-0210038		0
2692_55609	28	7	1	12148	0.425008	Linear			Podoviridae				uvig_53593, uvig_93972, uvig_36963, uvig_18376, uvig_103644, uvig_486006	MGV-GENOME-0058263, MGV-GENOME-0057943, MGV-GENOME-0056378, MGV-GENOME-0055428, MGV-GENOME-0054671, MGV-GENOME-0054138, MGV-GENOME-0044815, MGV-GENOME-0059383, MGV-GENOME-0044205, MGV-GENOME-0043579, MGV-GENOME-0040308, MGV-GENOME-0040314		0.188122
2695_70497	1095	1	49	87718	0.357042	Circular/Linear	Bacteroidetes	Bacteroides	Unassigned		3300014561_____Ga0134428_100084	Han_2018_ERR1398121_NODE_11_length_88243_cov_260.460063	uvig_472205, uvig_6275, uvig_243961, uvig_131634, uvig_331163, uvig_7928, uvig_547972	MGV-GENOME-0359935, MGV-GENOME-0358384, MGV-GENOME-0358082, MGV-GENOME-0358069, MGV-GENOME-0358065, MGV-GENOME-4432608, MGV-GENOME-0355354		0.3625
2699_141605	635	18	1	21193	0.551644	Linear			Unassigned							0.025
2701_83636	154	86	4	34344	0.450588	Linear	Firmicutes	Ruminococcus	Unassigned		7000000444_____SRS063985_LANL_scaffold_18122, 7000000332_____SRS015133_WUGC_scaffold_21450	Kang_0009_ST002_A_NODE_37_length_36171_cov_293.414941		MGV-GENOME-0325936, MGV-GENOME-0338862, MGV-GENOME-0246006, MGV-GENOME-0292905, MGV-GENOME-0300706	Ruminococcus sp. AF16-50,	0
2708_125427	1192	57	3	33372	0.357785	Circular/Linear			Siphoviridae						Enterococcus faecium,	0.9
2708_31915	1303	44	1	16545	0.335207	Linear			Podoviridae							0.0481649
2716_108502	559	18	4	31267	0.491573	Circular	Actinobacteria	Bifidobacterium	Unassigned			Shkoporov_2019_SRR9161599_NODE_8_length_31483_cov_22.620466	uvig_218631	MGV-GENOME-0218432, MGV-GENOME-0190655		0.1875
2718_76661	817	87	1	13933	0.276035	Linear			Myoviridae				uvig_283623			1
2720_104630	1256	44	1	15402	0.271978	Linear			Podoviridae							0.16203
2720_105597	813	44	1	13865	0.348648	Linear	Firmicutes	Unclassified Lachnospiraceae	Podoviridae					MGV-GENOME-0048769		0.00495595
2720_106372	1304	178	1	44799	0.355008	Circular			Unassigned			Zuo_2017_SRR5677836_NODE_37_length_40663_cov_1302.674079				0.075
2722_128628	903	185	1	102989	0.391644	Circular	Bacteroidetes	Bacteroides, Butyricimonas	Unassigned							0.3375
2726_65048	1132	44	3	15252	0.390703	Linear	Firmicutes	Ruminococcus	Podoviridae				uvig_193504	MGV-GENOME-0092903, MGV-GENOME-0071753		0.188122
2727_146518	1254	186	1	31349	0.277361	Circular			Unassigned				uvig_217068			0.188122
2734_106432	1211	58	1	52124	0.499731	Circular			Siphoviridae		3300007747_____Ga0101111_1000073		uvig_367944	MGV-GENOME-0317405, MGV-GENOME-4426154, MGV-GENOME-0316082, MGV-GENOME-0315531, MGV-GENOME-0259998		0.225
2735_66996	336	30	1	44959	0.403723	Linear	Firmicutes	Ruminococcus, Dorea, Roseburia	Unassigned				uvig_243630, uvig_239646, ivig_711	MGV-GENOME-0326599, MGV-GENOME-0296235, MGV-GENOME-0275349	Ruminococcus sp. AF32-2AC,	0.825
2736_82488	928	2	194	73754	0.423679	Linear	Bacteroidetes, Verrucomicrobia	Bacteroides, Akkermansia	Unassigned		3300006525_____Ga0101027_100177, 3300008499_____Ga0111012_100177, 3300007138_____Ga0102649_100081, 7000000333_____SRS050925_LANL_scaffold_16337	Ma_2019_SRR341709_NODE_118_length_92168_cov_17.187129		MGV-GENOME-0348678, MGV-GENOME-0345745, MGV-GENOME-0359213, MGV-GENOME-0349312, MGV-GENOME-0343704, MGV-GENOME-4429965, MGV-GENOME-0340122, MGV-GENOME-0342936, MGV-GENOME-0343127, MGV-GENOME-0339570, MGV-GENOME-0338624, MGV-GENOME-0338300, MGV-GENOME-0338291, MGV-GENOME-0338192, MGV-GENOME-0338174, MGV-GENOME-0338173, MGV-GENOME-0371070, MGV-GENOME-0343076	Bacteroides massiliensis,	0.55
2737_104244	1305	107	1	38893	0.350012	Circular			Siphoviridae				uvig_327347			0.144934
2739_40248	538	48	3	47634	0.351598	Linear	Firmicutes	Unclassified Firmicutes, Catenibacterium	Unassigned		3300007501_____Ga0104994_100602	Ma_2019_SRR413678_NODE_871_length_40803_cov_6.582188	uvig_215673	MGV-GENOME-0314633, MGV-GENOME-0281519, MGV-GENOME-0282656, MGV-GENOME-0299341, MGV-GENOME-0314350, MGV-GENOME-0337518, MGV-GENOME-0275221, MGV-GENOME-0274894, MGV-GENOME-0274762, MGV-GENOME-0274683, MGV-GENOME-0274110, MGV-GENOME-0303464, MGV-GENOME-0287231, MGV-GENOME-0275320		0.9375
2739_55244	747	21	1	44555	0.422848	Linear	Firmicutes	Streptococcus	Siphoviridae							0.975
2742_1003	1002	5	2	98466	0.353432	Circular/Linear			Unassigned							0.125
2743_189930	1149	64	1	19077	0.536615	Linear	Actinobacteria	Bifidobacterium	Podoviridae							0.155634
2743_189936	1172	124	1	43510	0.536796	Circular			Podoviridae				uvig_472040	MGV-GENOME-0280851		0.0262964
2744_104630	576	28	5	16566	0.637571	Circular/Linear	Actinobacteria	Bifidobacterium	Unassigned				ivig_1198, uvig_442906, uvig_385039	MGV-GENOME-0113033, MGV-GENOME-0112744, MGV-GENOME-0112527, MGV-GENOME-0111669, MGV-GENOME-0102351, MGV-GENOME-0101406		1
2745_24324	569	28	8	17082	0.591617	Circular/Linear	Actinobacteria	Bifidobacterium	Unassigned		3300014514_____Ga0169863_100267, 3300014519_____Ga0169886_100400		uvig_442681, uvig_317522, uvig_108970	MGV-GENOME-0162728, MGV-GENOME-0133717, MGV-GENOME-0189998, MGV-GENOME-0161390, MGV-GENOME-0131430, MGV-GENOME-0114277, MGV-GENOME-0114066, MGV-GENOME-0112369, MGV-GENOME-0108524, MGV-GENOME-0107852, MGV-GENOME-0107680, MGV-GENOME-4326123, MGV-GENOME-0106788, MGV-GENOME-0122232, MGV-GENOME-0099380, MGV-GENOME-0133121, MGV-GENOME-0157166		0.975
2748_70227	210	111	1	54647	0.526159	Linear	Proteobacteria	Raoultella	Siphoviridae		3300011956_____Ga0120803_100053		uvig_370865, uvig_576586	MGV-GENOME-0321890, MGV-GENOME-0321501, MGV-GENOME-0318486, MGV-GENOME-0314424, MGV-GENOME-0268308	Klebsiella michiganensis,	0.7875
2751_103605	393	116	3	43372	0.562667	Circular/Linear	Firmicutes	Faecalibacterium	Unassigned				uvig_253183, uvig_256267	MGV-GENOME-0305329		0.925
2751_30015	1124	1	1	86235	0.361129	Linear	Bacteroidetes	Bacteroides	Unassigned		3300007298_____Ga0104838_100121, 3300008101_____Ga0114024_100297		uvig_596312, uvig_326857, uvig_328975, uvig_515197	MGV-GENOME-0357454, MGV-GENOME-0343361, MGV-GENOME-0336450		0.1125
2756_101691	607	18	1	29754	0.546716	Circular			Unassigned							0.0625
2756_10904	1306	187	1	39557	0.278206	Linear	Firmicutes	Clostridium	Siphoviridae				uvig_576491			0.0423458
2756_2941	8	7	1	11379	0.435539	Linear	Bacteroidetes	Bacteroides	Podoviridae			Ma_2019_SRR341670_NODE_2737_length_11270_cov_3.069193	uvig_275555	MGV-GENOME-0052583		0.0400248
2761_109468	926	158	5	79432	0.368378	Circular/Linear	Bacteroidetes	Bacteroides, Parabacteroides	Unassigned					MGV-GENOME-0351035		0.075
2772_19335	1097	1	1	84996	0.357829	Linear	Bacteroidetes	Bacteroides	Unassigned		3300007356_____Ga0104763_100174			MGV-GENOME-0354203		0.2125
2774_67889	483	4	14	44919	0.443064	Circular/Linear	Firmicutes	Roseburia, Coprococcus, Blautia, Unclassified Firmicutes, Ruminococcus, Unclassified Lachnospiraceae, Eubacterium, Coprobacillus, Dorea, Fusicatenibacter	Unassigned		3300008725_____Ga0115670_1000530, 7000000736_____SRS014235_WUGC_scaffold_12288, 3300006464_____Ga0100221_1000577, 3300008058_____Ga0114167_100562, 7000000538_____SRS024075_LANL_scaffold_5623		uvig_423247, uvig_529598, uvig_291690, uvig_528217, uvig_14060, uvig_391245, uvig_509096	MGV-GENOME-0352654, MGV-GENOME-0352653, MGV-GENOME-0282349, MGV-GENOME-0277252, MGV-GENOME-0280756, MGV-GENOME-0299964, MGV-GENOME-0308125, MGV-GENOME-0273256, MGV-GENOME-0273202, MGV-GENOME-0272539, MGV-GENOME-0287828, MGV-GENOME-0272474, MGV-GENOME-0271256, MGV-GENOME-0270958, MGV-GENOME-0287411, MGV-GENOME-0307677, MGV-GENOME-0247814, MGV-GENOME-0237307		0.9375
2777_20150	976	19	5	96913	0.290415	Circular/Linear	Bacteroidetes	Porphyromonas, Bacteroides	Podoviridae		3300014561_____Ga0134428_100068		uvig_371907	MGV-GENOME-0362180		0
2786_71427	451	30	1	45114	0.412799	Circular	Firmicutes	Blautia, Ruminococcus, Clostridium	Unassigned							0.9875
2792_57981	175	175	1	55450	0.453544	Linear			Unassigned		3300008728_____Ga0115675_100442, 7000000740_____SRS064276_LANL_scaffold_7522	Shkoporov_2019_SRR9161576_NODE_14_length_55482_cov_22.238692	uvig_444980, uvig_77812	MGV-GENOME-0324040, MGV-GENOME-0323550, MGV-GENOME-0336287, MGV-GENOME-0322704, MGV-GENOME-0322683, MGV-GENOME-0345661		0.85
2802_12952	842	91	1	54039	0.46398	Linear	Bacteroidetes	Bacteroides	Unassigned					MGV-GENOME-0299827, MGV-GENOME-0275273, MGV-GENOME-0270682, MGV-GENOME-0263116, MGV-GENOME-0262872		0.3
2806_49354	1248	78	1	24599	0.377861	Linear			Siphoviridae							0.211206
2806_89430	981	19	2	94429	0.279363	Circular			Podoviridae				uvig_8157	MGV-GENOME-0362088, MGV-GENOME-4433102, MGV-GENOME-0360862		0.213367
2807_63053	1051	74	1	156461	0.413982	Circular	Bacteroidetes	Parabacteroides, Porphyromonas	Unassigned							0.025
2809_21991	557	5	1	102381	0.331351	Linear			Podoviridae			Ma_2019_SRR341635_NODE_28_length_101272_cov_13.015442	uvig_27806	MGV-GENOME-0367402, MGV-GENOME-0365403		0.072333
2811_43061	403	136	2	28808	0.59841	Linear	Firmicutes	Faecalibacterium	Siphoviridae					MGV-GENOME-0193924		0.0125
2812_38498	180	126	1	15825	0.322275	Linear	Firmicutes	Holdemanella	Podoviridae				uvig_441712, uvig_190743, uvig_102777, uvig_325759, uvig_196984, uvig_55342	MGV-GENOME-0105608, MGV-GENOME-0103941, MGV-GENOME-0103261, MGV-GENOME-0102249, MGV-GENOME-0102045, MGV-GENOME-0101982		0.188122
2813_30817	475	4	1	32829	0.448597	Linear	Firmicutes	Eubacterium, Roseburia, Coprococcus, Ruminococcus, Unclassified Firmicutes, Blautia, Clostridium, Anaerostipes	Siphoviridae		3300010278_____Ga0129311_1000409, 3300006257_____Ga0099346_100419, 7000000628_____SRS015782_WUGC_scaffold_17979		uvig_515073, uvig_223945	MGV-GENOME-0257496, MGV-GENOME-0239710, MGV-GENOME-0359432, MGV-GENOME-0177595	Coprococcus comes,	0.825
2815_119144	650	18	1	30409	0.551942	Circular			Unassigned							0.0375
2818_6033	931	24	1	42560	0.437876	Linear			Unassigned				uvig_287004, uvig_427021	MGV-GENOME-0329186, MGV-GENOME-0328794, MGV-GENOME-0344638, MGV-GENOME-0350779		0.05
2818_92354	1039	74	1	158512	0.411597	Circular	Bacteroidetes	Parabacteroides, Porphyromonas	Unassigned							0
2819_304	371	3	1	37152	0.539783	Linear			Unassigned			Shkoporov_2019_SRR9161505_NODE_344_length_34079_cov_24.118269	uvig_35596, uvig_538872, uvig_542133	MGV-GENOME-0246215, MGV-GENOME-0237452, MGV-GENOME-0237197, MGV-GENOME-0229777, MGV-GENOME-0245557, MGV-GENOME-0228892, MGV-GENOME-0228810, MGV-GENOME-0236374, MGV-GENOME-0245789		0.875
2820_96380	597	18	3	31377	0.542436	Circular/Linear	Actinobacteria	Bifidobacterium	Unassigned		3300014802_____Ga0134374_1000452, 3300009343_____Ga0114310_100367, 3300007801_____Ga0105807_100351	Zuo_2017_SRR5677808_NODE_24_length_32476_cov_4205.392369	uvig_214028, uvig_463651, uvig_249806, uvig_486119	MGV-GENOME-0218461, MGV-GENOME-0216280, MGV-GENOME-0199036, MGV-GENOME-0210038, MGV-GENOME-0194959		0.05
2822_34997	277	27	4	62457	0.415294	Circular/Linear			Siphoviridae		3300008360_____Ga0114875_1000304, 3300006257_____Ga0099346_100224, 3300008479_____Ga0114883_1000366, 3300007305_____Ga0104872_100307		uvig_571939, ivig_2350, uvig_529610, ivig_2058, uvig_460998, uvig_325515, uvig_1429, uvig_447447, uvig_465255	MGV-GENOME-0343569, MGV-GENOME-0351799, MGV-GENOME-0341893, MGV-GENOME-0339632, MGV-GENOME-0360625, MGV-GENOME-0341092, MGV-GENOME-0337013, MGV-GENOME-0334740, MGV-GENOME-0369996, MGV-GENOME-0334417, MGV-GENOME-0334293, MGV-GENOME-0334286, MGV-GENOME-0334255, MGV-GENOME-0333049, MGV-GENOME-0350422, MGV-GENOME-0321483		1
2822_41034	1098	1	8	87430	0.345911	Circular/Linear	Bacteroidetes	Bacteroides	Unassigned							0.225
2822_85719	1094	1	1	77477	0.348374	Linear	Bacteroidetes	Bacteroides	Unassigned					MGV-GENOME-0352995		0.0875
2827_98297	1101	1	4	86060	0.368522	Circular/Linear	Bacteroidetes	Bacteroides	Unassigned				uvig_37936, uvig_209504, uvig_522279	MGV-GENOME-0357371, MGV-GENOME-0342886, MGV-GENOME-0341518, MGV-GENOME-0342414, MGV-GENOME-0339090		0.2625
2827_98301	200	9	1	27139	0.62261	Circular			Unassigned			Ma_2019_SRR341659_NODE_478_length_26136_cov_9.322189				0.132434
2830_106563	380	188	1	44022	0.511131	Circular			Unassigned							0.85
2830_31061	1049	74	1	148287	0.414817	Linear	Bacteroidetes	Parabacteroides, Porphyromonas	Unassigned							0
2830_69917	176	52	6	53141	0.545699	Circular/Linear			Unassigned				uvig_405824, uvig_573555, uvig_412241	MGV-GENOME-0316899, MGV-GENOME-0315427		0.539978
2831_1466	899	120	8	64758	0.409926	Circular/Linear	Bacteroidetes	Bacteroides	Unassigned		3300006464_____Ga0100221_1000296	Ma_2019_SRR413683_NODE_268_length_64259_cov_24.379680				0.225
2832_29229	992	38	4	40189	0.472045	Linear	Bacteroidetes	Prevotella	Unassigned							0.85
2832_98011	1167	124	1	44038	0.537945	Circular			Podoviridae							0.304818
2837_57733	1053	6	5	102220	0.335267	Circular/Linear	Bacteroidetes	Parabacteroides	Unassigned		3300008705_____Ga0113869_1000095, 3300007210_____Ga0103359_100138, 3300006525_____Ga0101027_100089	Norman_157_NODE_1_length_102293_cov_21.407912				0.0125
2838_81294	1166	47	4	39719	0.436567	Circular/Linear	Verrucomicrobia	Akkermansia	Unassigned			Han_2018_ERR1398130_NODE_741_length_31356_cov_13.574263	uvig_70036, uvig_522210	MGV-GENOME-0269301, MGV-GENOME-0269294		0.188122
2838_90449	1226	7	1	13517	0.458904	Linear			Podoviridae					MGV-GENOME-0072983		0.188122
2847_92349	367	44	1	15164	0.397125	Linear	Firmicutes	Gemmiger	Podoviridae		7000000475_____SRS020328_Baylor_scaffold_5013, 3300007921_____Ga0111562_101287		uvig_36849, uvig_238517	MGV-GENOME-0096943, MGV-GENOME-0095013, MGV-GENOME-0082865		0.188122
2852_94996	836	84	3	37237	0.494616	Circular/Linear			Siphoviridae		3300014803_____Ga0134430_1000441, 7000000112_____SRS011302_Baylor_scaffold_13027	Kang_0009_ST002_A_NODE_33_length_36709_cov_80.798358	uvig_266324, uvig_512854	MGV-GENOME-0248815, MGV-GENOME-0248440, MGV-GENOME-0248446, MGV-GENOME-0248289, MGV-GENOME-0247282, MGV-GENOME-0247013, MGV-GENOME-0242918, MGV-GENOME-0241425, MGV-GENOME-0240637, MGV-GENOME-0240077		0.0672825
2859_101857	991	78	3	37747	0.37399	Circular/Linear	Firmicutes	Lactobacillus	Siphoviridae				uvig_142083	MGV-GENOME-0254110		1
2860_11500	791	44	1	15619	0.378321	Linear	Firmicutes, Actinobacteria	Ruminococcus, Blautia, Collinsella	Podoviridae							0.183166
2860_26166	670	138	1	44725	0.428038	Linear	Firmicutes	Streptococcus	Siphoviridae							1
2865_49459	1155	72	1	15835	0.507294	Linear	Actinobacteria	Bifidobacterium	Podoviridae			Ma_2019_SRR413625_NODE_1371_length_15766_cov_13.940459	uvig_12831, uvig_264685, uvig_540803, uvig_332984, uvig_199064	MGV-GENOME-0107270, MGV-GENOME-0105607, MGV-GENOME-0103938, MGV-GENOME-0103732, MGV-GENOME-0103492, MGV-GENOME-0102629, MGV-GENOME-0131617, MGV-GENOME-0083509		0.033498
2866_85039	1245	100	2	10530	0.415385	Circular			Unassigned							0.725
2869_56598	1307	190	1	33073	0.312551	Circular			Unassigned							0.102478
2869_7221	1135	64	2	17621	0.564213	Linear	Actinobacteria	Bifidobacterium	Podoviridae				uvig_137696	MGV-GENOME-0125996, MGV-GENOME-4344139, MGV-GENOME-0124597, MGV-GENOME-0092448		0.251817
2883_31989	841	84	1	37376	0.495692	Linear	Bacteroidetes	Alistipes	Unassigned		3300007991_____Ga0105643_100728		uvig_512854			0.188122
2887_69453	134	55	3	42203	0.553634	Linear			Unassigned					MGV-GENOME-0309689		0.95
2887_93012	1088	6	9	101719	0.310719	Circular	Bacteroidetes	Bacteroides	Unassigned			Ma_2019_SRR413702_NODE_118_length_101712_cov_5.432700	uvig_466868	MGV-GENOME-0365527, MGV-GENOME-0359913		0.0854813
2888_77419	1091	1	2	78962	0.391859	Circular/Linear	Bacteroidetes	Alistipes	Unassigned		3300014936_____Ga0169833_100138, 3300006312_____Ga0099626_100214, 7000000464_____SRS077730_LANL_scaffold_4663		uvig_177254, uvig_83329, uvig_207394, uvig_21324, uvig_208949, uvig_253730	MGV-GENOME-0351606, MGV-GENOME-0352725, MGV-GENOME-0351442, MGV-GENOME-0351441, MGV-GENOME-0351217, MGV-GENOME-0351202, MGV-GENOME-0350955, MGV-GENOME-0350770, MGV-GENOME-0350757, MGV-GENOME-0350667, MGV-GENOME-0350665, MGV-GENOME-0350542		0.0125
2889_95623	1243	59	1	32412	0.570807	Circular	Actinobacteria	Bifidobacterium	Unassigned				uvig_481289	MGV-GENOME-0221437		0.052478
2890_62338	72	130	1	109891	0.490086	Linear			Siphoviridae			Ma_2019_SRR413661_NODE_97_length_110682_cov_6.945474	uvig_479116	MGV-GENOME-0369827, MGV-GENOME-4434875		0.8875
2892_76501	893	53	1	83948	0.407824	Circular			Unassigned		3300007356_____Ga0104763_100171	Ma_2019_SRR341609_NODE_20_length_88752_cov_32.197718		MGV-GENOME-0358763		0.129956
2893_59971	356	20	1	55296	0.370063	Linear	Firmicutes	Unclassified Lachnospiraceae, Roseburia, Eubacterium, Butyrivibrio, Clostridium	Unassigned							0.925
2893_8519	315	51	1	45115	0.558107	Linear	Firmicutes	Faecalibacterium	Unassigned		3300006298_____Ga0099618_100176, 7000000006_____SRS054956_LANL_scaffold_43293		uvig_293648	MGV-GENOME-0330659, MGV-GENOME-0337834, MGV-GENOME-0330601, MGV-GENOME-0329713, MGV-GENOME-0336575, MGV-GENOME-0336050, MGV-GENOME-0337149, MGV-GENOME-0326780, MGV-GENOME-0328886, MGV-GENOME-0341314, MGV-GENOME-0326400, MGV-GENOME-0325475, MGV-GENOME-0317233, MGV-GENOME-4426122, MGV-GENOME-0352983, MGV-GENOME-0358907, MGV-GENOME-0309442, MGV-GENOME-0289105		0.875
2894_60303	1308	17	1	13649	0.407283	Linear	Firmicutes	Lachnoclostridium	Unassigned		3300014570_____Ga0134400_1000965, 3300014784_____Ga0134413_1000667		uvig_35394, uvig_376813, uvig_203581, uvig_101180, uvig_75627	MGV-GENOME-0079151, MGV-GENOME-0075740, MGV-GENOME-0075192, MGV-GENOME-0073278, MGV-GENOME-0034834, MGV-GENOME-0015956		0
2894_61690	56	60	1	44181	0.508952	Circular			Siphoviridae							0.175
2901_4355	743	21	1	37676	0.425364	Linear	Firmicutes	Streptococcus	Siphoviridae							1
2903_49267	798	44	1	15374	0.382854	Linear	Firmicutes	Lachnoclostridium	Podoviridae				uvig_245122	MGV-GENOME-0092987		0.0322137
2904_3166	863	23	5	51532	0.480187	Linear	Bacteroidetes	Prevotellamassilia	Unassigned				uvig_440550, uvig_53793, uvig_118911, uvig_561265, uvig_75423, uvig_589921, uvig_452342, uvig_444778, uvig_282833, uvig_586955	MGV-GENOME-0317264, MGV-GENOME-0353403, MGV-GENOME-0330829, MGV-GENOME-0311629, MGV-GENOME-0308944, MGV-GENOME-0307016, MGV-GENOME-0311143, MGV-GENOME-0312245, MGV-GENOME-0312246, MGV-GENOME-4425068, MGV-GENOME-0371196, MGV-GENOME-0366690, MGV-GENOME-0371607, MGV-GENOME-0353896	Prevotella marseillensis,	0.9625
2904_34436	937	24	1	55863	0.446324	Linear	Bacteroidetes	Prevotella, Prevotellamassilia	Unassigned				uvig_588643, uvig_591995, uvig_132869, uvig_590523, uvig_128979	MGV-GENOME-0322227, MGV-GENOME-0318989, MGV-GENOME-0322638, MGV-GENOME-0318227, MGV-GENOME-0318126, MGV-GENOME-0316861, MGV-GENOME-0348779, MGV-GENOME-0308514		0.55
2905_15832	818	87	1	13185	0.283959	Circular			Myoviridae				uvig_158129			1
2905_78951	1237	191	1	40372	0.26615	Circular			Unassigned			Ma_2019_SRR413660_NODE_405_length_31788_cov_9.640469	uvig_445652, uvig_321523	MGV-GENOME-0282701, MGV-GENOME-0262375, MGV-GENOME-0262249, MGV-GENOME-0260050		0.251208
2907_2273	611	18	1	30612	0.545472	Linear			Unassigned							0.15
2915_38693	630	18	1	29516	0.549024	Linear			Unassigned							0.2
2917_4138	469	30	1	45269	0.403808	Circular	Firmicutes	Blautia, Ruminococcus	Unassigned							0.75
2918_129118	1223	151	2	67188	0.565622	Circular			Unassigned				uvig_370509			0.0555566
2918_38725	1202	44	1	13661	0.366664	Linear			Podoviridae				uvig_232650, uvig_219402, uvig_322571, uvig_287942	MGV-GENOME-0103985, MGV-GENOME-0091969, MGV-GENOME-0090306, MGV-GENOME-0089910, MGV-GENOME-0084609, MGV-GENOME-0071813		0.0234994
2919_60222	1309	33	1	27786	0.452998	Linear	Firmicutes	Unclassified Firmicutes	Siphoviridae				uvig_590143, uvig_125762	MGV-GENOME-0269079, MGV-GENOME-4414809		1
2922_82292	522	16	1	41697	0.477348	Linear	Firmicutes	Clostridium, Ruminococcus	Unassigned		3300007501_____Ga0104994_100413, 7000000434_____SRS014287_WUGC_scaffold_11775, 3300014824_____Ga0134492_1000706	Giloteaux_145307_NODE_204_length_55804_cov_4.665858	uvig_58936, uvig_454572, uvig_538439, uvig_192642, uvig_517762, uvig_441499, uvig_339231, uvig_519582	MGV-GENOME-0302490, MGV-GENOME-0299806, MGV-GENOME-0336242, MGV-GENOME-0299317, MGV-GENOME-0306818, MGV-GENOME-0303672, MGV-GENOME-0298790, MGV-GENOME-0298663, MGV-GENOME-0307108, MGV-GENOME-0310906, MGV-GENOME-0298261, MGV-GENOME-0364795		0.8875
2923_27740	192	9	1	28296	0.63433	Linear	Actinobacteria	Collinsella	Unassigned							0.0625
2928_69704	805	44	4	16951	0.320335	Linear			Podoviridae							0.188122
2930_1312	936	24	1	42104	0.414307	Linear			Unassigned				uvig_120523	MGV-GENOME-0353264, MGV-GENOME-0322835		0.05
2930_28536	1076	6	2	93409	0.324605	Linear			Unassigned		7000000317_____SRS014459_WUGC_scaffold_91498, 7000000633_____SRS015065_WUGC_scaffold_15765, 3300008561_____Ga0111060_100101	Ma_2019_SRR341615_NODE_19_length_99531_cov_55.881821		MGV-GENOME-4433384		0.1375
2931_17338	969	19	5	89536	0.250558	Linear			Podoviridae		3300007806_____Ga0105890_100137, 3300014798_____Ga0134382_1000107, 3300014941_____Ga0134385_100034, 3300014944_____Ga0134440_100141, 3300014784_____Ga0134413_1000025, 3300007222_____Ga0104061_100253, 3300014570_____Ga0134400_1000066	Shkoporov_2018_SRR6128083_NODE_10_length_91759_cov_67.150626	uvig_548005, uvig_20150, uvig_482311, uvig_379294, uvig_9833, uvig_555256, uvig_5992, uvig_18494, uvig_567818, uvig_155140	MGV-GENOME-0359637, MGV-GENOME-4432929, MGV-GENOME-0359509, MGV-GENOME-0359504, MGV-GENOME-0359355, MGV-GENOME-0359356, MGV-GENOME-0359327, MGV-GENOME-0359273, MGV-GENOME-0359151, MGV-GENOME-0359031, MGV-GENOME-4432861, MGV-GENOME-0356429, MGV-GENOME-0339094		0.0875
2931_47945	662	18	1	30214	0.547528	Linear			Unassigned							0.25
2931_84205	10	7	1	11442	0.437598	Linear	Bacteroidetes	Bacteroides	Podoviridae			Ma_2019_SRR341670_NODE_2737_length_11270_cov_3.069193	uvig_217381, uvig_478193, uvig_482278, uvig_288298, uvig_288945	MGV-GENOME-0062793, MGV-GENOME-0062150, MGV-GENOME-0046130, MGV-GENOME-0044064, MGV-GENOME-0037582, MGV-GENOME-0037187, MGV-GENOME-0036724, MGV-GENOME-0036083		0.204433
2932_89524	1310	192	1	45519	0.457106	Circular			Podoviridae					MGV-GENOME-0264473		0.0679887
2936_10582	922	193	1	48560	0.392669	Linear			Unassigned		3300014709_____Ga0134424_100079		uvig_546431, uvig_473711, uvig_132590, uvig_145784, uvig_140925	MGV-GENOME-0338127, MGV-GENOME-0321788, MGV-GENOME-0320727, MGV-GENOME-0293321, MGV-GENOME-0293211, MGV-GENOME-0281083, MGV-GENOME-0280007, MGV-GENOME-0279807, MGV-GENOME-0274555, MGV-GENOME-0252835		0.15
2936_76406	55	60	2	43997	0.501943	Linear			Siphoviridae							0.2625
2937_101412	950	42	1	36217	0.460419	Circular	Bacteroidetes	Bacteroides	Unassigned			Han_2018_ERR1398125_NODE_532_length_36814_cov_19.237547	uvig_264483	MGV-GENOME-0246877		0.05
2938_61447	671	138	1	42028	0.433306	Linear	Firmicutes	Streptococcus	Siphoviridae							0.9875
2940_18684	537	34	1	41517	0.469254	Linear	Firmicutes	Faecalibacterium	Myoviridae		7000000006_____SRS054956_LANL_scaffold_38823, 3300006298_____Ga0099618_100266	Kang_0045_ST002_N_NODE_70_length_45493_cov_72.313482	uvig_136916, uvig_242480, uvig_12911, uvig_463883	MGV-GENOME-0319177, MGV-GENOME-0317040, MGV-GENOME-0294174, MGV-GENOME-0293653, MGV-GENOME-0323238, MGV-GENOME-0292791, MGV-GENOME-0313922, MGV-GENOME-0276271, MGV-GENOME-0282830, MGV-GENOME-0289879	Faecalibacterium prausnitzii,	1
2943_3414	452	30	1	39363	0.411935	Linear	Firmicutes	Blautia, Ruminococcus, Clostridium	Unassigned							0.9625
2944_3426	432	26	13	53766	0.48261	Linear	Firmicutes	Roseburia	Unassigned		7000000239_____SRS013951_WUGC_scaffold_37798, 3300007298_____Ga0104838_100275, 3300008077_____Ga0105964_1000533, 3300014963_____Ga0134523_1001389		uvig_187961, uvig_538227, uvig_453005, uvig_416205, uvig_48755, uvig_379612, uvig_201107, uvig_510307, uvig_158298, uvig_293383	MGV-GENOME-0362207, MGV-GENOME-0316999, MGV-GENOME-0309899, MGV-GENOME-0309157, MGV-GENOME-0328550, MGV-GENOME-0308870, MGV-GENOME-0325085, MGV-GENOME-0312577, MGV-GENOME-0331441, MGV-GENOME-0308480, MGV-GENOME-0308452, MGV-GENOME-0311319, MGV-GENOME-0323364	Clostridiaceae bacterium TF01-6,	0.1375
2945_114062	115	87	3	13898	0.529501	Circular/Linear			Myoviridae			Ma_2019_SRR1778451_NODE_1998_length_13832_cov_9.028961	uvig_172872, uvig_165315			0.9375
2946_18154	720	21	1	43511	0.413022	Linear	Firmicutes	Streptococcus	Siphoviridae					MGV-GENOME-0280774		0.9875
2952_7338	551	145	2	187911	0.349479	Circular/Linear			Unassigned		3300014552_____Ga0134450_100049	Shkoporov_2018_SRR6128031_NODE_2_length_184053_cov_37.384754	uvig_512784	MGV-GENOME-0376082, MGV-GENOME-0373863		0.0375
2956_84164	651	18	1	29538	0.547397	Circular			Unassigned							0.075
2956_84165	1061	62	3	64395	0.417113	Circular	Bacteroidetes	Parabacteroides, Bacteroides, Porphyromonas	Unassigned							0.450495
2957_19699	12	7	1	11124	0.438871	Linear	Bacteroidetes	Bacteroides	Podoviridae			Ma_2019_SRR341670_NODE_2737_length_11270_cov_3.069193	uvig_550012, uvig_502501, uvig_503505	MGV-GENOME-0052583, MGV-GENOME-4239275		0.292267
2957_79885	861	23	1	49062	0.509926	Circular			Unassigned				uvig_418584, uvig_224314, uvig_426766, uvig_58333, uvig_67642	MGV-GENOME-0309436, MGV-GENOME-0340571, MGV-GENOME-0341745, MGV-GENOME-0345604, MGV-GENOME-0320978		0.025
2958_81724	745	21	1	39761	0.424562	Linear	Firmicutes	Streptococcus	Siphoviridae							0.975
2961_11769	304	51	3	64849	0.437755	Linear			Unassigned		7000000317_____SRS014459_WUGC_scaffold_31762, 3300007742_____Ga0105758_1000372		uvig_114790, uvig_430939, uvig_428519, uvig_71736, uvig_160617, uvig_161415, uvig_540914	MGV-GENOME-0336240, MGV-GENOME-0340722, MGV-GENOME-0335204, MGV-GENOME-0335075, MGV-GENOME-0335273, MGV-GENOME-0334879, MGV-GENOME-0346145, MGV-GENOME-0331809, MGV-GENOME-0331431, MGV-GENOME-0349115, MGV-GENOME-0337197, MGV-GENOME-0336761		0.95
2962_60407	390	15	1	47012	0.628457	Linear	Firmicutes	Faecalibacterium	Unassigned				uvig_475803, uvig_168576	MGV-GENOME-0326783, MGV-GENOME-0309614, MGV-GENOME-0306292, MGV-GENOME-0303800, MGV-GENOME-0303153, MGV-GENOME-0332291, MGV-GENOME-0292995, MGV-GENOME-0269677, MGV-GENOME-0264403, MGV-GENOME-0291887, MGV-GENOME-0245787		0.2375
2971_53759	259	61	1	33470	0.358112	Circular	Firmicutes	Ruminococcus	Unassigned			Rampelli_Norman_01_NODE_426_length_34205_cov_16.334583	uvig_291117	MGV-GENOME-0231036		1
2972_108195	951	42	1	34550	0.460058	Circular	Bacteroidetes	Bacteroides, Parabacteroides	Unassigned							0.112652
2976_28499	95	77	2	47363	0.460169	Circular/Linear	Proteobacteria	Klebsiella	Siphoviridae							0.1625
2977_23439	634	18	1	29253	0.549243	Circular			Unassigned							0.05
2977_52427	820	87	1	10928	0.283949	Linear			Myoviridae				uvig_471610, uvig_162870, uvig_283623			1
2977_65140	1240	73	1	19625	0.416815	Linear	Firmicutes	Streptococcus	Podoviridae							0.188122
2984_57125	564	128	1	54793	0.570803	Linear	Actinobacteria	Bifidobacterium	Unassigned				uvig_421891, uvig_498969	MGV-GENOME-0335912, MGV-GENOME-0335823, MGV-GENOME-0277548		0.9625
2985_34614	906	164	1	31062	0.421608	Linear	Bacteroidetes	Bacteroides	Unassigned					MGV-GENOME-0290095, MGV-GENOME-0237685		0.152326
2986_82046	93	77	1	45079	0.480445	Circular	Proteobacteria	Klebsiella	Siphoviridae							0.05
2987_11889	1311	148	1	26841	0.522112	Linear			Myoviridae							0.0661756
2989_29960	504	99	1	30801	0.541736	Circular			Unassigned		3300007991_____Ga0105643_100823, 3300007222_____Ga0104061_101040, 3300008716_____Ga0113874_100773		uvig_173335, uvig_401117, uvig_73469, uvig_66077, uvig_452418	MGV-GENOME-0273034, MGV-GENOME-0236466, MGV-GENOME-0250691, MGV-GENOME-0230708, MGV-GENOME-0291045, MGV-GENOME-0225812, MGV-GENOME-0225184, MGV-GENOME-0225096, MGV-GENOME-0235843, MGV-GENOME-0224132, MGV-GENOME-0257419, MGV-GENOME-0224028, MGV-GENOME-0223337, MGV-GENOME-0270904, MGV-GENOME-0230891, MGV-GENOME-0220951, MGV-GENOME-0236888		0.0699339
2989_51397	1312	53	1	84348	0.364241	Linear			Unassigned		3300007524_____Ga0105481_1000166, 7000000239_____SRS013951_WUGC_scaffold_54949	Ma_2019_SRR341709_NODE_135_length_84497_cov_5.671538	uvig_181751, uvig_331291, uvig_106699	MGV-GENOME-0355258, MGV-GENOME-0353792, MGV-GENOME-0351577, MGV-GENOME-0337660		0.189978
2991_115465	623	18	1	30618	0.54419	Circular	Actinobacteria	Bifidobacterium	Unassigned							0.0875
2991_39227	952	42	1	32066	0.464791	Linear	Bacteroidetes	Bacteroides, Parabacteroides	Unassigned							0.143831
2995_93294	648	18	1	30267	0.55321	Circular			Unassigned							0.1375
2999_108516	573	28	5	20772	0.602542	Linear	Actinobacteria	Bifidobacterium	Unassigned			Han_2018_ERR1398199_NODE_609_length_18684_cov_5.471684	uvig_310228, uvig_244320, uvig_418811, uvig_139971, ivig_1654, uvig_487543, ivig_297, uvig_486813, uvig_482883, uvig_487754, uvig_422114	MGV-GENOME-0152052, MGV-GENOME-0134575, MGV-GENOME-0119498, MGV-GENOME-0117300, MGV-GENOME-0143682, MGV-GENOME-0115377, MGV-GENOME-0114539, MGV-GENOME-0113995, MGV-GENOME-0146237, MGV-GENOME-0111461, MGV-GENOME-0108779, MGV-GENOME-0143158, MGV-GENOME-0104573, MGV-GENOME-0087738	Bifidobacterium adolescentis,	1
3000_63366	891	168	1	74391	0.385813	Linear	Bacteroidetes	Bacteroides, Prevotella	Unassigned							1
3002_72163	875	8	8	54070	0.448419	Linear	Bacteroidetes	Bacteroides, Alistipes	Unassigned		3300005460_____Ga0073908_1000563, 7000000045_____SRS013687_Baylor_scaffold_59360, 7000000516_____SRS019161_WUGC_scaffold_35145, 3300010280_____Ga0129308_1000605		uvig_425529, uvig_145778	MGV-GENOME-0321776, MGV-GENOME-0311744, MGV-GENOME-0321702, MGV-GENOME-0299416		0.975
3008_102577	885	164	1	45060	0.377608	Circular			Unassigned							1
3013_110685	639	18	1	30281	0.549751	Circular			Unassigned							0.125
3019_28152	732	21	1	46932	0.423208	Linear	Firmicutes	Streptococcus	Siphoviridae				uvig_253990			0.9375
3023_38542	231	83	1	177046	0.348842	Linear	Firmicutes	Ruminococcus, Blautia	Unassigned							0.9875
3025_7867	566	18	4	28917	0.568835	Circular/Linear	Actinobacteria	Bifidobacterium	Unassigned		3300014846_____Ga0169854_100515	Norman_154_NODE_10_length_30375_cov_4771.998549	uvig_427014, uvig_301528, uvig_117247, uvig_488165	MGV-GENOME-0211213, MGV-GENOME-0206332, MGV-GENOME-0202117, MGV-GENOME-0197838		0.159666
3028_52324	1313	90	1	42195	0.428866	Linear	Firmicutes	Megasphaera	Podoviridae					MGV-GENOME-0305298, MGV-GENOME-0316654, MGV-GENOME-0237863, MGV-GENOME-0227115		1
3032_95957	1314	194	1	28839	0.645168	Linear	Proteobacteria	Pseudomonas	Siphoviridae	GCF_000904095.1, GCF_001736375.1	REF:2595698321_____2595727303, REF:2706795978_____2706858208				Pseudomonas sp. HMSC064G05, Pseudomonas denitrificans (nomen rejiciendum),	0.1
3033_40685	221	68	1	24825	0.632991	Linear			Unassigned							0.35
3041_50248	1315	106	1	119546	0.396508	Linear	Firmicutes	Ruminococcus, Blautia	Unassigned				uvig_144822	MGV-GENOME-0373830		0.975
3042_24845	515	174	1	36712	0.522935	Linear	Firmicutes	Faecalibacterium	Unassigned							1
3042_75277	703	69	1	33540	0.427996	Linear	Firmicutes	Streptococcus	Siphoviridae		3300007795_____Ga0105644_100167					1
3047_35960	547	131	1	19188	0.364238	Circular			Unassigned		3300014564_____Ga0169885_101543		uvig_105980	MGV-GENOME-0138029, MGV-GENOME-0132869, MGV-GENOME-0106529		1
3047_59210	230	83	6	196954	0.355266	Linear	Firmicutes	Ruminococcus, Blautia	Unassigned							0.9875
3049_46397	186	104	1	51280	0.337598	Circular	Firmicutes	Holdemanella	Unassigned					MGV-GENOME-0350689		0.9375
3053_60422	337	14	5	34609	0.469271	Linear	Firmicutes	Roseburia, Clostridium	Unassigned		3300007805_____Ga0105637_100522, 3300010283_____Ga0129312_1000487, 3300006502_____Ga0100528_100799	Han_2018_ERR1398260_NODE_368_length_36358_cov_16.672644	uvig_197250, uvig_191332, uvig_455363, uvig_290918, uvig_85758, uvig_172601, uvig_546491	MGV-GENOME-0236589, MGV-GENOME-0233694, MGV-GENOME-0261177, MGV-GENOME-0261124, MGV-GENOME-0233060, MGV-GENOME-0293165, MGV-GENOME-0232659, MGV-GENOME-0276534, MGV-GENOME-0232329, MGV-GENOME-0235424, MGV-GENOME-0232159, MGV-GENOME-0232104, MGV-GENOME-0231884, MGV-GENOME-0239634, MGV-GENOME-0281739, MGV-GENOME-0235664, MGV-GENOME-0224243, MGV-GENOME-0224233	Clostridium sp. AF37-5AT,	0.2125
3055_109949	624	18	1	30554	0.543726	Circular	Actinobacteria	Bifidobacterium	Unassigned							0.0875
3057_78222	909	97	2	57912	0.394512	Linear	Bacteroidetes	Bacteroides	Unassigned				uvig_504504	MGV-GENOME-0352898		0.9625
3059_48805	1316	195	1	14488	0.263666	Circular			Unassigned							1
3070_33403	993	38	4	43876	0.46987	Circular/Linear	Bacteroidetes	Prevotella	Unassigned				uvig_232474	MGV-GENOME-0276787, MGV-GENOME-0276150		0.85
3070_58157	764	137	7	39794	0.312308	Circular/Linear	Firmicutes	Megamonas	Unassigned				uvig_231103			1
3075_90106	1090	145	1	176686	0.304993	Circular			Unassigned			Manrique_Person1_NODE_5_length_177432_cov_94.637394	uvig_133910	MGV-GENOME-0378081, MGV-GENOME-0377496		0.2125
3076_88399	984	19	1	92975	0.307792	Linear	Bacteroidetes	Prevotella	Podoviridae					MGV-GENOME-0362333		0.0224119
3089_62157	904	196	1	385892	0.299286	Linear	Bacteroidetes	Bacteroides	Unassigned					MGV-GENOME-0380264		0.4375
3091_19269	306	51	1	72351	0.464997	Linear			Unassigned					MGV-GENOME-0336398		0.975
3091_64611	468	30	1	44904	0.428492	Linear	Firmicutes	Blautia, Ruminococcus, Clostridium	Unassigned		3300008063_____Ga0113867_100733, 7000000107_____SRS042628_WUGC_scaffold_5623					0.9625
3092_82059	1121	1	63	87867	0.361626	Circular/Linear	Bacteroidetes	Bacteroides	Unassigned							0.275
3095_59122	1113	1	1	84616	0.359105	Circular	Bacteroidetes	Bacteroides	Unassigned							0.2375
3098_29973	923	97	1	61740	0.384467	Linear	Bacteroidetes	Bacteroides	Unassigned		3300007062_____Ga0102017_100162	Zhao_Case_5_NODE_1_length_61094_cov_440.586903	uvig_372011, uvig_148063			0.176048
3099_27861	640	18	1	30244	0.551845	Linear			Unassigned							0.0875
3099_95448	668	21	1	27333	0.391651	Linear			Siphoviridae		7000000286_____SRS024081_LANL_scaffold_45697, 3300014290_____Ga0134363_100075, 3300008305_____Ga0115183_100089, 3300008709_____Ga0113871_100115, 3300007979_____Ga0114002_100424, 3300008636_____Ga0111420_100524, 7000000442_____SRS051791_LANL_scaffold_43986		uvig_455260	MGV-GENOME-0250176		0.9875
3104_55626	313	197	1	48378	0.457377	Linear			Unassigned			Shkoporov_2018_SRR6128099_NODE_24_length_63565_cov_34.261990, Ma_2019_SRR413630_NODE_475_length_35447_cov_2.382911	uvig_205833, uvig_196559, uvig_159692	MGV-GENOME-0348762, MGV-GENOME-0334339, MGV-GENOME-0334335, MGV-GENOME-0334390, MGV-GENOME-0333705, MGV-GENOME-0333654, MGV-GENOME-0353451, MGV-GENOME-0332231, MGV-GENOME-0334513, MGV-GENOME-0370427, MGV-GENOME-0375639, MGV-GENOME-0364330, MGV-GENOME-0360378, MGV-GENOME-0339681, MGV-GENOME-0280251	Clostridium sp. AM34-11AC,	0.9875
3105_11559	935	24	85	64604	0.42502	Circular/Linear	Bacteroidetes	Bacteroides	Unassigned		3300008497_____Ga0111011_100124, 3300008404_____Ga0115185_100228, 3300014525_____Ga0169871_100197, 3300014547_____Ga0134415_100119, REF:Bacteroidia_gi_223955873-76047-133444, REF:Bacteroidia_gi_423226541-377453-434592, REF:Bacteroidia_gi_336407417-186642-243729, 3300014528_____Ga0169870_100192, 3300008383_____Ga0114870_100109, 7000000516_____SRS019161_WUGC_scaffold_11574, 3300007210_____Ga0103359…		uvig_533303, uvig_455431, uvig_113460, uvig_420079, uvig_27634, ivig_4176, uvig_157072, uvig_180882	MGV-GENOME-0368327, MGV-GENOME-0327608, MGV-GENOME-0327589, MGV-GENOME-0327590, MGV-GENOME-0327548, MGV-GENOME-0326241, MGV-GENOME-0328847, MGV-GENOME-0350396, MGV-GENOME-0323424, MGV-GENOME-0328928, MGV-GENOME-0336068, MGV-GENOME-0328343, MGV-GENOME-0343396, MGV-GENOME-0327309, MGV-GENOME-0325327, MGV-GENOME-0372297, MGV-GENOME-0365520, MGV-GENOME-0318531	Bacteroides stercoris,	0.7125
3108_57610	599	18	2	30869	0.54498	Circular	Actinobacteria	Bifidobacterium	Unassigned		3300014802_____Ga0134374_1000452, 3300009343_____Ga0114310_100367, 3300007801_____Ga0105807_100351		uvig_214028, uvig_433143, uvig_463651, uvig_249806, uvig_486119, uvig_16133	MGV-GENOME-0216280, MGV-GENOME-0215005, MGV-GENOME-0210815, MGV-GENOME-0220430		0.05
3112_94859	799	44	1	15159	0.349297	Linear			Podoviridae			Ma_2019_SRR341646_NODE_766_length_16090_cov_10.614655	uvig_99955, uvig_392816	MGV-GENOME-0101958, MGV-GENOME-0100238, MGV-GENOME-0099702, MGV-GENOME-0097792, MGV-GENOME-0097586, MGV-GENOME-0097504, MGV-GENOME-0094777, MGV-GENOME-0094583, MGV-GENOME-0094512, MGV-GENOME-0094296, MGV-GENOME-0093486, MGV-GENOME-0084387		0.188122
3113_48167	67	60	1	44539	0.507129	Circular			Siphoviridae							0.05
3115_64379	1317	91	1	46652	0.416831	Linear	Bacteroidetes	Bacteroides	Unassigned					MGV-GENOME-0336651		0.0998899
3116_48846	595	18	2	30728	0.546342	Linear	Actinobacteria	Bifidobacterium	Unassigned		3300014802_____Ga0134374_1000452, 3300007801_____Ga0105807_100351		uvig_225004	MGV-GENOME-0216258		0.025
3118_70595	550	114	2	168459	0.394405	Linear			Myoviridae			Ma_2019_SRR413670_NODE_28_length_167241_cov_37.793446		MGV-GENOME-0377530		0.0375
3122_48634	1038	74	1	151229	0.409663	Linear	Bacteroidetes	Porphyromonas, Parabacteroides	Unassigned							0.3625
3125_13774	33	7	1	11711	0.372385	Linear	Bacteroidetes	Prevotella	Podoviridae				uvig_242160	MGV-GENOME-0053869, MGV-GENOME-0050248, MGV-GENOME-0025554		0.188122
3127_126042	122	63	1	52909	0.6009	Circular	Firmicutes	Unclassified Clostridia	Unassigned		REF:Clostridia_gi_545639314-6496-63820, 7000000498_____SRS017521_Baylor_scaffold_3364, 3300014572_____Ga0134457_1000159, 3300007361_____Ga0104787_100352	Ma_2019_SRR413756_NODE_186_length_54176_cov_7.904399	uvig_433466, uvig_379152	MGV-GENOME-0337630, MGV-GENOME-0317741, MGV-GENOME-0294823	Clostridium phoceensis,	1
3127_15548	25	7	1	11234	0.431814	Linear	Bacteroidetes	Bacteroides	Podoviridae			Ma_2019_SRR341670_NODE_2737_length_11270_cov_3.069193	uvig_567780, uvig_47946, uvig_550012	MGV-GENOME-0052583, MGV-GENOME-0043174, MGV-GENOME-0039868, MGV-GENOME-4239275		0
3129_133521	422	67	1	58425	0.5403	Linear			Unassigned							0.8125
3129_3802	876	8	2	48618	0.478732	Linear			Unassigned			Ma_2019_SRR413747_NODE_142_length_66395_cov_21.616702	uvig_295435, uvig_398429, uvig_342080, uvig_386314	MGV-GENOME-0314881, MGV-GENOME-0311892, MGV-GENOME-0310796, MGV-GENOME-0315226, MGV-GENOME-0310407, MGV-GENOME-0308392, MGV-GENOME-0307266, MGV-GENOME-0306509, MGV-GENOME-0316615, MGV-GENOME-0325029, MGV-GENOME-0335432, MGV-GENOME-0305120, MGV-GENOME-0293255, MGV-GENOME-0300622		1
3131_29101	77	75	3	42015	0.517149	Linear	Proteobacteria	Escherichia	Myoviridae				uvig_524151, uvig_204395			1
3138_35070	1230	95	2	41438	0.494305	Linear	Bacteroidetes	Prevotella, Prevotellamassilia	Unassigned		7000000302_____SRS023914_Baylor_scaffold_20705, 7000000045_____SRS013687_Baylor_scaffold_21809	Ma_2019_SRR413678_NODE_554_length_56496_cov_27.637303	uvig_331742, uvig_114216, uvig_114678, uvig_297466, uvig_349131, uvig_78467	MGV-GENOME-0300831, MGV-GENOME-0291949, MGV-GENOME-0301827, MGV-GENOME-0278716, MGV-GENOME-0338067, MGV-GENOME-0265928, MGV-GENOME-0265837, MGV-GENOME-0265541, MGV-GENOME-0265497, MGV-GENOME-0355757, MGV-GENOME-0265354, MGV-GENOME-0272137, MGV-GENOME-4415930, MGV-GENOME-0264652, MGV-GENOME-0264627, MGV-GENOME-0327761		0.575
3138_57823	69	198	2	139271	0.435712	Linear			Myoviridae	GCF_002606705.1	3300010283_____Ga0129312_1000040	Shkoporov_2019_SRR9161593_NODE_1_length_141197_cov_15.867998	uvig_534677, uvig_526258			0.1125
3138_85847	7	7	1	11198	0.434274	Linear	Bacteroidetes	Bacteroides	Podoviridae			Ma_2019_SRR341670_NODE_2737_length_11270_cov_3.069193	uvig_564726, uvig_515380, uvig_288298, uvig_206935	MGV-GENOME-0052583, MGV-GENOME-0044639, MGV-GENOME-0044064, MGV-GENOME-0036724		0
3140_64238	507	189	3	44095	0.56952	Circular/Linear	Firmicutes	Unclassified Ruminococcaceae	Unassigned			Han_2018_ERR1398132_NODE_130_length_47418_cov_417.305872	uvig_146316, uvig_470245, uvig_235128	MGV-GENOME-0288824, MGV-GENOME-0288539, MGV-GENOME-0287769, MGV-GENOME-0327343, MGV-GENOME-0239056		0.975
3142_110364	556	145	3	185251	0.354152	Circular/Linear	Firmicutes	Blautia	Unassigned		3300008132_____Ga0111230_1000009, 3300006463_____Ga0100176_1000032	Ma_2019_SRR413614_NODE_25_length_184501_cov_20.039621				0.0199339
3144_35120	990	39	8	56163	0.499795	Circular/Linear	Bacteroidetes	Prevotella	Unassigned			Rampelli_10003_NODE_72_length_65736_cov_15.217932	uvig_353959, uvig_42113, uvig_493270	MGV-GENOME-0321467, MGV-GENOME-0320627, MGV-GENOME-0317404, MGV-GENOME-0328049, MGV-GENOME-0339143, MGV-GENOME-0331079		0.975
3145_106082	1085	6	1	100579	0.334036	Circular			Unassigned		7000000246_____SRS078176_LANL_scaffold_6356	Ma_2019_SRR341682_NODE_107_length_101050_cov_6.194277	uvig_321714	MGV-GENOME-0366713, MGV-GENOME-0369914, MGV-GENOME-0353159		0.00247797
3145_37567	1229	173	1	87780	0.388471	Linear			Myoviridae							0.0875
3152_105169	101	176	2	56945	0.432417	Circular/Linear			Siphoviridae					MGV-GENOME-0328015		0.025
3154_138707	697	69	2	43032	0.42329	Linear	Firmicutes	Streptococcus	Siphoviridae							0.975
3160_10066	163	33	13	43980	0.386517	Linear	Firmicutes	Ruminococcus, Eubacterium	Unassigned		3300009343_____Ga0114310_100256, 3300007801_____Ga0105807_100289, 3300006312_____Ga0099626_100588	Minot_Diet_SRR5088940_NODE_98_length_35046_cov_20.747621	uvig_515305, uvig_180035	MGV-GENOME-0343778, MGV-GENOME-0342793, MGV-GENOME-0247506, MGV-GENOME-0240869, MGV-GENOME-0238789, MGV-GENOME-0319222, MGV-GENOME-0228597, MGV-GENOME-0222321		0.975
3160_108241	964	25	5	48085	0.401747	Circular/Linear	Bacteroidetes	Bacteroides, Odoribacter, Parabacteroides, Prevotella	Siphoviridae				uvig_289411	MGV-GENOME-0301222		0.21837
3167_47003	1318	32	1	19439	0.426102	Linear	Firmicutes	Blautia, Lactobacillus, Tyzzerella	Siphoviridae				uvig_436019, uvig_210	MGV-GENOME-0185377, MGV-GENOME-0182820, MGV-GENOME-0172728, MGV-GENOME-0235620		0.257107
3170_24551	565	199	1	33968	0.595296	Linear	Actinobacteria	Bifidobacterium	Unassigned							0.9875
3170_26252	1170	124	1	44026	0.538273	Circular			Podoviridae							0.0793774
3179_12171	19	7	2	11469	0.437004	Linear	Bacteroidetes	Bacteroides	Podoviridae			Ma_2019_SRR341670_NODE_2737_length_11270_cov_3.069193	uvig_13697, uvig_216632, uvig_523242, uvig_492591, uvig_89697, uvig_515380, uvig_506320, uvig_77676, uvig_58341, uvig_485208, uvig_450028, uvig_206935	MGV-GENOME-0044821, MGV-GENOME-0044473, MGV-GENOME-0044409, MGV-GENOME-0043986, MGV-GENOME-0043941, MGV-GENOME-0042249, MGV-GENOME-4239275		0.404969
3182_85458	1220	169	1	47975	0.566566	Circular			Siphoviridae				uvig_369552	MGV-GENOME-0302630		0.075
3186_40448	1227	7	1	13264	0.458534	Linear			Podoviridae			Ma_2019_SRR413753_NODE_2376_length_13389_cov_9.464752	uvig_295406	MGV-GENOME-0072983, MGV-GENOME-0067320		0.00743392
3187_5559	831	141	1	40115	0.340496	Linear			Unassigned							0.0625
3190_72420	1107	1	11	86717	0.36159	Circular/Linear	Bacteroidetes	Bacteroides	Unassigned							0.275
3191_15035	700	69	1	44135	0.40759	Linear	Firmicutes	Streptococcus	Siphoviridae							1
3194_121850	1022	6	1	99634	0.358382	Circular	Bacteroidetes	Prevotella	Unassigned							0.137995
3194_95550	212	72	1	16186	0.586803	Linear	Actinobacteria	Collinsella	Podoviridae							0.014978
3196_105464	424	67	2	58433	0.508377	Linear	Firmicutes	Faecalibacterium, Blautia	Unassigned			Ma_2019_SRR413735_NODE_323_length_77703_cov_3.424248	uvig_332903, uvig_437903, uvig_136189, uvig_165887	MGV-GENOME-0341998, MGV-GENOME-0343355, MGV-GENOME-4428051, MGV-GENOME-0328622, MGV-GENOME-0328110, MGV-GENOME-0343620, MGV-GENOME-0333434, MGV-GENOME-0329413, MGV-GENOME-0327753, MGV-GENOME-0349802, MGV-GENOME-0340176, MGV-GENOME-0337450, MGV-GENOME-0324245, MGV-GENOME-0295751	Blautia sp. AF19-13LB,	0.8125
3204_86805	974	19	461	99612	0.290899	Circular/Linear	Bacteroidetes	Porphyromonas, Bacteroides, Parabacteroides	Podoviridae	GCF_000922395.1			uvig_223103	MGV-GENOME-0365494, MGV-GENOME-0364623, MGV-GENOME-0364357, MGV-GENOME-0349015, MGV-GENOME-0349574		0.218654
3212_118568	660	18	1	30120	0.549834	Circular			Unassigned							0.0875
3212_12444	1319	200	1	14636	0.424091	Circular			Unassigned		7000000032_____SRS024132_Baylor_scaffold_36551, 7000000482_____C1618930, 7000000302_____SRS023914_Baylor_scaffold_29307					0.05
3214_62318	1006	5	1	95616	0.373965	Linear			Unassigned				uvig_481499			0.0394554
3223_24253	326	27	3	60193	0.514296	Linear			Siphoviridae			Han_2018_ERR1398238_NODE_146_length_82674_cov_18.032148	uvig_245177, uvig_471616, uvig_475985, uvig_325650	MGV-GENOME-0350938, MGV-GENOME-0330737, MGV-GENOME-0330347, MGV-GENOME-0320709, MGV-GENOME-0314537		1
3226_16270	900	120	1	44023	0.410763	Linear	Bacteroidetes	Bacteroides	Unassigned							0.2125
3231_89960	68	169	1	45023	0.54481	Circular			Siphoviridae							0.0125
3237_72095	1320	178	1	45478	0.338757	Circular	Firmicutes	Clostridium, Flavonifractor	Unassigned			Zuo_2017_SRR5677777_NODE_3_length_45132_cov_70.147437	uvig_333814	MGV-GENOME-0291516		0.112995
3238_77825	459	30	1	45701	0.414871	Circular	Firmicutes	Blautia, Ruminococcus	Unassigned							0.925
3242_66906	804	44	1	16539	0.315436	Linear			Podoviridae			Monaco_MBA1062_NODE_40_length_16063_cov_65.225512	uvig_308305	MGV-GENOME-0044985		0.188122
3242_79588	127	87	4	13728	0.503642	Circular/Linear			Siphoviridae		3300007530_____Ga0104842_100492, 3300008622_____Ga0111363_101812, 7000000320_____SRS063040_Baylor_scaffold_21182	Norman_163_NODE_12_length_13509_cov_94.955329	uvig_167315		Intestinimonas butyriciproducens,	0.8625
3243_33813	308	51	7	70765	0.449403	Linear	Firmicutes	Ruminococcus	Unassigned			Ma_2019_SRR413560_NODE_192_length_65607_cov_3.898798	uvig_440710, ivig_4020	MGV-GENOME-0341876, MGV-GENOME-0340131, MGV-GENOME-0340009, MGV-GENOME-0339678, MGV-GENOME-0344555, MGV-GENOME-0342667, MGV-GENOME-0338951, MGV-GENOME-0343415		0.925
3243_36442	782	42	1	26899	0.474404	Linear	Bacteroidetes	Bacteroides	Unassigned							0.0174559
3244_44388	1321	201	1	60927	0.528354	Circular			Unassigned							0.0144554
3245_67027	42	7	1	12044	0.354035	Linear	Bacteroidetes	Prevotella	Podoviridae				uvig_507830	MGV-GENOME-0050851, MGV-GENOME-0049691, MGV-GENOME-0049104, MGV-GENOME-0047918, MGV-GENOME-0047234		0.0130538
3250_110271	215	81	2	41360	0.655561	Circular/Linear			Unassigned							0.8375
3252_55015	1151	72	1	16327	0.488332	Linear	Actinobacteria	Bifidobacterium	Podoviridae				uvig_331072	MGV-GENOME-0108338		0.151738
3254_25549	1193	44	1	15956	0.56637	Linear	Actinobacteria	Eggerthella	Podoviridae		3300014936_____Ga0169833_101030		uvig_291386	MGV-GENOME-0109091		0.0136188
3257_43344	892	185	1	106452	0.400349	Linear	Bacteroidetes	Bacteroides	Unassigned			Ma_2019_SRR341635_NODE_24_length_112119_cov_7.844009				0.3375
3265_123741	332	11	4	46782	0.41858	Linear	Firmicutes	Roseburia	Siphoviridae		3300006502_____Ga0100528_100553, 3300006523_____Ga0101039_100346, 3300008129_____Ga0114848_100366		uvig_36376, uvig_276761, uvig_500430, uvig_37113	MGV-GENOME-0302173, MGV-GENOME-0301476, MGV-GENOME-4423070, MGV-GENOME-0300817, MGV-GENOME-0305837, MGV-GENOME-4422947, MGV-GENOME-0300524, MGV-GENOME-0299973, MGV-GENOME-0299562, MGV-GENOME-0300027, MGV-GENOME-0299272, MGV-GENOME-0316099, MGV-GENOME-0293629, MGV-GENOME-0292980, MGV-GENOME-0290703, MGV-GENOME-0285822, MGV-GENOME-0288167, MGV-GENOME-0270200		0.6875
3268_50787	150	33	1	36747	0.443383	Linear			Siphoviridae							0.9125
3275_28840	783	42	1	36048	0.46635	Linear	Bacteroidetes	Bacteroides	Unassigned							0.0875
3276_102241	1048	74	1	146838	0.417923	Linear	Bacteroidetes	Parabacteroides, Porphyromonas	Unassigned							0.0125
3276_51163	1131	202	1	36047	0.298	Linear			Unassigned							0.0125
3277_22802	986	19	1	89693	0.263432	Linear	Bacteroidetes	Prevotella	Podoviridae							0.279956
3277_24126	1322	203	1	16333	0.353885	Linear	Firmicutes	Lactobacillus	Podoviridae							0.188122
3282_66880	307	51	1	69576	0.465261	Linear			Unassigned				uvig_171280, ivig_3736	MGV-GENOME-0338405, MGV-GENOME-0335716		0.9875
3292_62974	759	148	1	22829	0.339393	Linear	Firmicutes	Megamonas	Myoviridae				uvig_308411, uvig_465949			0.0334113
3293_114443	423	67	1	60635	0.594211	Circular			Unassigned				uvig_90345, uvig_486742	MGV-GENOME-0335643, MGV-GENOME-0335631		0.825
3300_110661	1017	204	2	68954	0.417931	Circular/Linear	Bacteroidetes	Prevotella	Unassigned							0.164978
3301_59604	1068	25	1	47085	0.386811	Circular	Bacteroidetes	Parabacteroides, Porphyromonas	Siphoviridae			Ma_2019_SRR413710_NODE_402_length_48831_cov_3.923056	uvig_336683, uvig_334995, uvig_560931, uvig_110958	MGV-GENOME-0303417, MGV-GENOME-0303326, MGV-GENOME-0301074, MGV-GENOME-0300788, MGV-GENOME-0294018, MGV-GENOME-0286232, MGV-GENOME-0286140, MGV-GENOME-0286135, MGV-GENOME-0272782		0.188122
3309_102301	970	19	5	94081	0.30258	Circular/Linear			Podoviridae		3300006746_____Ga0101796_100038, 3300008744_____Ga0114025_1000117, 7000000239_____SRS013951_WUGC_scaffold_26753	Ma_2019_SRR341683_NODE_95_length_93506_cov_12.251661	uvig_355710, uvig_383733, uvig_383385	MGV-GENOME-0361758, MGV-GENOME-0360847		0.117456
3310_116303	152	86	2	37155	0.436523	Circular/Linear	Firmicutes	Ruminococcus	Siphoviridae							1
3314_80899	251	16	3	46379	0.486837	Linear	Firmicutes, Fusobacteria	Roseburia, Fusobacterium	Unassigned		3300014963_____Ga0134523_1001255	Ma_2019_SRR413666_NODE_371_length_50398_cov_5.703653	uvig_234257, uvig_140797, uvig_242429	MGV-GENOME-0317925, MGV-GENOME-0312633, MGV-GENOME-0302209, MGV-GENOME-0306503, MGV-GENOME-0300808, MGV-GENOME-0332263, MGV-GENOME-0297709, MGV-GENOME-4422321, MGV-GENOME-0293607, MGV-GENOME-0293077, MGV-GENOME-0293076		0.00191172
3315_47217	917	2	3	71076	0.491783	Linear	Bacteroidetes	Prevotella	Unassigned							0.576735
3315_93395	1028	6	3	103717	0.36185	Circular/Linear	Bacteroidetes	Prevotella	Unassigned		3300006463_____Ga0100176_1000099, 3300008622_____Ga0111363_100096, 7000000433_____SRS050752_LANL_scaffold_19031	Han_2018_ERR1398079_NODE_18_length_104860_cov_174.350747	uvig_513974, uvig_392703, uvig_99664	MGV-GENOME-0368957, MGV-GENOME-4434781, MGV-GENOME-0368368, MGV-GENOME-0368369, MGV-GENOME-0368353, MGV-GENOME-0368350, MGV-GENOME-0368343, MGV-GENOME-0368305, MGV-GENOME-0368304, MGV-GENOME-0368274, MGV-GENOME-0368827		0.0262844
3318_37422	1194	44	1	15072	0.564358	Linear	Actinobacteria	Eggerthella	Podoviridae		3300014936_____Ga0169833_101030	Shkoporov_2019_SRR9161535_NODE_33_length_18502_cov_56.125928	uvig_428002, uvig_95688, uvig_540474	MGV-GENOME-0117340, MGV-GENOME-0096599		0.0636188
3323_112907	104	90	1	41282	0.529698	Circular			Podoviridae		REF:2757320589_____2757368431		uvig_126697	MGV-GENOME-0272651, MGV-GENOME-0270879, MGV-GENOME-0268525		0
3325_28569	275	27	4	60736	0.373419	Linear			Siphoviridae		3300008551_____Ga0111058_100358, 3300007305_____Ga0104872_100385		uvig_62349, uvig_437849, uvig_239613, uvig_271565, uvig_494654	MGV-GENOME-0355661, MGV-GENOME-0342664, MGV-GENOME-0356549, MGV-GENOME-0330459, MGV-GENOME-0326234, MGV-GENOME-0323981, MGV-GENOME-0319045, MGV-GENOME-0312143		0.9875
3328_85406	1070	4	9	43187	0.426679	Circular/Linear	Firmicutes	Coprococcus, Blautia, Ruminococcus, Unclassified Firmicutes, Dorea	Siphoviridae				uvig_216985, uvig_311234, uvig_558409, uvig_554204, uvig_210938, uvig_151951	MGV-GENOME-0281929, MGV-GENOME-0295114, MGV-GENOME-0253451, MGV-GENOME-0257824, MGV-GENOME-0303241, MGV-GENOME-0292546, MGV-GENOME-0222642		0.8625
3336_43614	387	34	1	47648	0.538365	Linear			Myoviridae			Ma_2019_SRR413754_NODE_804_length_39447_cov_12.873908	uvig_112176, uvig_540789, uvig_147206	MGV-GENOME-0350070, MGV-GENOME-0335506, MGV-GENOME-0289493, MGV-GENOME-0284578, MGV-GENOME-0283203, MGV-GENOME-0282302, MGV-GENOME-0273733, MGV-GENOME-0245198, MGV-GENOME-0268905		0.875
3345_42608	518	174	1	31820	0.519265	Linear	Firmicutes	Butyricicoccus	Unassigned				uvig_478468	MGV-GENOME-0291432, MGV-GENOME-0279567		0.9875
3346_66426	202	9	1	26695	0.649447	Linear	Actinobacteria	Collinsella	Unassigned							0.1875
3350_33517	1323	198	1	145174	0.446492	Circular			Myoviridae				uvig_507050			0.0888435
3351_89534	248	92	1	13747	0.40016	Circular			Unassigned							0.7
3353_36119	481	4	14	40396	0.441925	Linear	Firmicutes	Blautia, Ruminococcus	Siphoviridae		3300008744_____Ga0114025_1000548, 3300007664_____Ga0105542_1000563, 3300007853_____Ga0114093_100617, 3300008081_____Ga0113559_100548, 3300006312_____Ga0099626_100507, REF:Clostridia_gi_548207151-77995-115863, 3300007524_____Ga0105481_1000635, 7000000516_____SRS019161_WUGC_scaffold_19403	Chehoud_donor_NODE_5_length_40782_cov_41.940654	uvig_528707, uvig_563083, uvig_558757, uvig_459350, uvig_24036, uvig_493120, uvig_149445, uvig_117625, uvig_87625	MGV-GENOME-0299665, MGV-GENOME-0325957, MGV-GENOME-0280793, MGV-GENOME-0269352, MGV-GENOME-0269158, MGV-GENOME-0265643, MGV-GENOME-0264691, MGV-GENOME-0263164, MGV-GENOME-0263069, MGV-GENOME-0263008, MGV-GENOME-0265834, MGV-GENOME-0262362, MGV-GENOME-0262344, MGV-GENOME-0275492, MGV-GENOME-0266906, MGV-GENOME-0300620, MGV-GENOME-0276664, MGV-GENOME-0300206	Fusicatenibacter saccharivorans,	0.8
3353_85932	1324	27	1	53732	0.419582	Circular			Siphoviridae							0.0375
3355_99335	1187	40	2	76727	0.443064	Circular			Podoviridae				uvig_279621			0.0930098
3357_118847	1221	169	1	48470	0.57679	Circular			Siphoviridae				uvig_592891	MGV-GENOME-0285828		0.05
3357_118855	1325	40	1	68914	0.412456	Circular			Podoviridae							0
3361_115225	646	18	1	31034	0.545692	Circular			Unassigned							0.15
3363_40448	851	19	1	96580	0.320522	Linear	Bacteroidetes	Bacteroides	Podoviridae		3300008561_____Ga0111060_100067	Norman_166_NODE_1_length_102013_cov_44.098452	uvig_177567	MGV-GENOME-0363886		0.252592
3363_52065	914	36	2	43296	0.445907	Linear	Bacteroidetes	Bacteroides	Unassigned		7000000075_____SRS016056_WUGC_scaffold_510, 7000000521_____SRS023583_Baylor_scaffold_7990, 3300010266_____Ga0129314_1000469, 3300006464_____Ga0100221_1000543, 3300007797_____Ga0105663_100786	Rampelli_Norman_16_NODE_261_length_55459_cov_8.177568	uvig_541682, uvig_450782, uvig_176861, uvig_423006, uvig_168283, uvig_165284	MGV-GENOME-0306291, MGV-GENOME-0294654, MGV-GENOME-0294608, MGV-GENOME-0294099, MGV-GENOME-0290800, MGV-GENOME-0295183, MGV-GENOME-0294625, MGV-GENOME-0295738, MGV-GENOME-0301688, MGV-GENOME-0302287, MGV-GENOME-0291501, MGV-GENOME-0289074, MGV-GENOME-0258069, MGV-GENOME-0241236	Bacteroides sp. AM56-10ce,	0.0518382
3363_62922	1035	185	1	104183	0.368208	Circular	Bacteroidetes	Parabacteroides	Unassigned							0.1125
3363_62923	1219	169	2	49009	0.581567	Circular			Siphoviridae				uvig_589123			0.05
3371_47867	995	38	2	41643	0.468218	Linear	Bacteroidetes	Prevotella	Unassigned				ivig_1480	MGV-GENOME-0267602, MGV-GENOME-0266889	Prevotella copri,	0.825
3380_64318	871	12	1	68610	0.38369	Linear	Bacteroidetes	Bacteroides	Unassigned		7000000632_____SRS050299_LANL_scaffold_14550		uvig_309273, uvig_542656	MGV-GENOME-0353435, MGV-GENOME-0342040		1
3388_85429	1218	79	2	58644	0.519814	Linear			Unassigned		3300007805_____Ga0105637_100273, 3300007657_____Ga0105536_100161	Shkoporov_2018_SRR6128039_NODE_7_length_65168_cov_2518.553269	uvig_519095, uvig_244419, uvig_26988, uvig_561005	MGV-GENOME-0352090, MGV-GENOME-0338856, MGV-GENOME-0337855, MGV-GENOME-0337277, MGV-GENOME-0337263, MGV-GENOME-0336852, MGV-GENOME-0335837, MGV-GENOME-0337055, MGV-GENOME-0329988, MGV-GENOME-0322686		0.6125
3390_78123	130	87	1	12020	0.409401	Circular			Siphoviridae							0.825
3396_10411	795	44	1	15851	0.354426	Linear	Firmicutes	Ruminococcus	Podoviridae				uvig_289154	MGV-GENOME-0105872		0.0799559
3398_56037	1217	69	2	33798	0.400349	Linear	Firmicutes	Streptococcus	Siphoviridae		REF:Bacilli_gi_527329219-1342033-1382274		uvig_537506, uvig_595595, uvig_197	MGV-GENOME-0251959		0.209912
3398_80882	86	65	1	30111	0.486898	Linear	Proteobacteria	Pluralibacter	Podoviridae					MGV-GENOME-4372266		0.075
3400_62379	1214	44	1	17436	0.469947	Linear			Podoviridae			Ma_2019_SRR341664_NODE_855_length_17331_cov_3.501852	uvig_255598	MGV-GENOME-0123642, MGV-GENOME-0121085, MGV-GENOME-0121087		0
3401_89424	463	30	1	45209	0.40472	Circular	Firmicutes	Ruminococcus, Blautia, Clostridium	Unassigned							0.95
3402_117395	896	139	4	39796	0.40891	Circular/Linear	Bacteroidetes	Bacteroides, Prevotella	Unassigned				uvig_308109	MGV-GENOME-0253912, MGV-GENOME-0270594, MGV-GENOME-0230364		1
3403_113882	908	97	3	70271	0.39591	Circular/Linear	Bacteroidetes	Bacteroides, Odoribacter	Unassigned							0.9875
3403_24722	1126	1	1	85152	0.35951	Circular	Bacteroidetes	Bacteroides	Unassigned				uvig_438282, uvig_483114	MGV-GENOME-0357351, MGV-GENOME-0356748, MGV-GENOME-0355190		0.0625
3403_33337	213	72	1	15988	0.592632	Linear	Actinobacteria	Collinsella	Podoviridae				uvig_541405	MGV-GENOME-0106926, MGV-GENOME-0085824		0.00991189
3403_96220	947	8	2	44225	0.449339	Linear	Bacteroidetes	Prevotella	Unassigned			Han_2018_ERR1398229_NODE_48_length_51405_cov_212.190925	uvig_452546, uvig_132401, uvig_69459, uvig_45160	MGV-GENOME-0313111, MGV-GENOME-0359752, MGV-GENOME-0352293, MGV-GENOME-0360018, MGV-GENOME-0342707, MGV-GENOME-0280630, MGV-GENOME-0360225, MGV-GENOME-0263548		0.9875
3405_26376	773	17	1	12979	0.503197	Linear	Firmicutes	Gemmiger	Unassigned			Han_2018_ERR1398078_NODE_1227_length_12660_cov_178.503372	uvig_332353, uvig_478139, uvig_244150, uvig_462309	MGV-GENOME-0069245, MGV-GENOME-0068860		0.0125
3410_134683	1141	64	3	17920	0.528181	Linear	Actinobacteria	Bifidobacterium	Podoviridae				uvig_574717	MGV-GENOME-0128920		0.00247797
3411_35697	513	174	2	42979	0.535471	Circular/Linear			Unassigned			Ma_2019_SRR413693_NODE_708_length_42467_cov_11.110346	uvig_474127	MGV-GENOME-0277680		0.9625
3412_47814	919	2	1	67012	0.491778	Linear	Bacteroidetes	Bacteroides	Unassigned					MGV-GENOME-0309108, MGV-GENOME-0301679		0.3
3420_74574	1123	1	1	84187	0.360483	Circular	Bacteroidetes	Bacteroides	Unassigned		3300007298_____Ga0104838_100121, 3300007312_____Ga0104941_100115, 3300006258_____Ga0099398_100135		uvig_246706, uvig_336681, uvig_527363, uvig_511496, uvig_507279, uvig_103787	MGV-GENOME-0355747, MGV-GENOME-0356689, MGV-GENOME-0354102		0.275
3422_104688	760	148	1	32850	0.298965	Linear	Firmicutes	Megamonas	Myoviridae							0.2
3422_114288	1326	205	1	38166	0.566656	Circular			Unassigned							0.775
3422_15893	36	7	1	11649	0.372392	Linear	Bacteroidetes	Prevotella	Unassigned				uvig_57507	MGV-GENOME-0054610, MGV-GENOME-0052610, MGV-GENOME-0047424, MGV-GENOME-0044995		0.0599119
3422_172408	1023	6	3	103066	0.363951	Circular	Bacteroidetes	Prevotella	Unassigned				uvig_305045			0.05
3423_92322	482	4	2	41613	0.449691	Linear	Firmicutes	Roseburia, Coprococcus, Unclassified Firmicutes, Ruminococcus, Unclassified Lachnospiraceae, Eubacterium, Blautia, Coprobacillus, Dorea	Unassigned				uvig_286541	MGV-GENOME-0277371, MGV-GENOME-0276309, MGV-GENOME-0276105		0.9375
3423_92708	1082	6	9	101403	0.323501	Circular/Linear	Bacteroidetes	Bacteroides	Unassigned		3300008672_____Ga0111519_100198, 3300007312_____Ga0104941_100072, 7000000380_____SRS015663_WUGC_scaffold_33945			MGV-GENOME-0357102		0.0473018
3427_76937	318	165	3	61666	0.409156	Circular/Linear			Unassigned					MGV-GENOME-0338264, MGV-GENOME-0301402		1
3432_132044	1327	206	1	11197	0.510762	Circular			Unassigned							1
3434_17336	1328	207	1	31937	0.632182	Linear	Firmicutes	Unclassified Lachnospiraceae, Unclassified Clostridiales, Flavonifractor	Myoviridae							0.9125
3436_28655	90	111	1	47704	0.534253	Linear			Siphoviridae		REF:Gammaproteobacteria_gi_476380959, 3300009612_____Ga0105217_100142	Norman_70_NODE_4_length_47749_cov_22.666352	uvig_541380, uvig_362112, uvig_115288, uvig_421837, uvig_291578	MGV-GENOME-4422975, MGV-GENOME-0263969, MGV-GENOME-0247902	Escherichia fergusonii,	0.8125
3442_28538	26	7	1	11210	0.458252	Linear	Bacteroidetes	Bacteroides	Podoviridae							0.267456
3443_92129	425	67	1	45797	0.511868	Linear	Firmicutes	Ruminococcus	Unassigned							0.7625
3447_86770	1118	1	1	86020	0.360974	Circular	Bacteroidetes	Bacteroides	Unassigned				uvig_141246, uvig_326857, uvig_328975	MGV-GENOME-0356841, MGV-GENOME-0356840, MGV-GENOME-0355190		0.3875
3449_90253	495	3	4	38912	0.432746	Linear	Firmicutes	Clostridium, Anaerotruncus, Ruminococcus, Blautia, Dorea, Coprococcus	Unassigned							0.7625
3450_54498	1329	90	1	35375	0.395477	Linear	Firmicutes	Veillonella	Podoviridae			Reyes_2015_F268_T2_NODE_12_length_32917_cov_5.024611	uvig_580271	MGV-GENOME-0224069		1
3451_82951	590	18	1	30257	0.546816	Circular	Actinobacteria	Bifidobacterium	Unassigned				uvig_214028, uvig_463651	MGV-GENOME-0218461		0.025
3451_88817	83	65	3	35270	0.471902	Linear	Proteobacteria	Hafnia, Cronobacter	Podoviridae						Escherichia sp. KTE96,	0.05
3452_35413	266	61	1	34722	0.348281	Circular			Unassigned				uvig_380923			0.75
3453_39600	796	44	1	13450	0.326989	Linear	Firmicutes	Ruminococcus, Eubacterium	Podoviridae				uvig_562835, uvig_34232	MGV-GENOME-0136083, MGV-GENOME-0135262, MGV-GENOME-0130667, MGV-GENOME-0119737, MGV-GENOME-0119733, MGV-GENOME-0119698, MGV-GENOME-0119675		0.188122
3455_61092	980	19	1	90900	0.267558	Linear			Podoviridae		3300008622_____Ga0111363_100127		uvig_232846, uvig_544856	MGV-GENOME-0360782, MGV-GENOME-0360718, MGV-GENOME-0360359, MGV-GENOME-0359614, MGV-GENOME-0359457, MGV-GENOME-0359162, MGV-GENOME-0346208		0.075
3455_63590	898	120	11	68211	0.41162	Circular/Linear	Bacteroidetes	Bacteroides	Unassigned		3300006464_____Ga0100221_1000296	Ma_2019_SRR413683_NODE_268_length_64259_cov_24.379680		MGV-GENOME-0338966, MGV-GENOME-0337252, MGV-GENOME-0337152, MGV-GENOME-0337036, MGV-GENOME-0345312, MGV-GENOME-0335514, MGV-GENOME-0333847, MGV-GENOME-0327595, MGV-GENOME-0326614, MGV-GENOME-0323468		0.25
3463_103466	963	25	10	44641	0.395824	Circular/Linear	Bacteroidetes	Bacteroides, Odoribacter, Parabacteroides, Prevotella	Siphoviridae		3300006525_____Ga0101027_100467, 7000000158_____SRS014979_WUGC_scaffold_3205		uvig_108316, uvig_541410, uvig_257731, uvig_50460	MGV-GENOME-0286897, MGV-GENOME-0285970, MGV-GENOME-0279845, MGV-GENOME-0266052, MGV-GENOME-0247801, MGV-GENOME-0237127, MGV-GENOME-0236139, MGV-GENOME-0231894, MGV-GENOME-0224918		0.0349587
3465_136698	603	18	1	30753	0.542289	Circular	Actinobacteria	Bifidobacterium	Unassigned							0.025
3466_44778	530	34	7	49192	0.483066	Linear	Firmicutes	Faecalibacterium	Myoviridae		3300014757_____Ga0134375_100149, 3300006476_____Ga0100233_100430, 3300014953_____Ga0169765_100368, 7000000434_____SRS014287_WUGC_scaffold_5928	Minot_Diet_SRR5088943_NODE_43_length_46126_cov_25.669554		MGV-GENOME-0301108, MGV-GENOME-0297820, MGV-GENOME-0274539, MGV-GENOME-0273144	Lachnospiraceae bacterium 7_1_58FAA,	0.9875
3468_61007	555	145	5	184522	0.368119	Circular/Linear	Bacteroidetes, Firmicutes	Bacteroides, Blautia	Unassigned		3300007222_____Ga0104061_100057	Han_2018_ERR1398125_NODE_16_length_198094_cov_49.824797	uvig_310180, uvig_480743	MGV-GENOME-0378120		0.187802
3469_36196	39	7	1	11653	0.374753	Linear	Bacteroidetes	Prevotella	Podoviridae				uvig_95815, uvig_93973	MGV-GENOME-0062526, MGV-GENOME-0054100, MGV-GENOME-0051439, MGV-GENOME-0050704		0.039978
3476_13345	938	24	1	58903	0.447193	Linear			Unassigned				uvig_436138, uvig_330971, uvig_239616, uvig_230011	MGV-GENOME-0329129, MGV-GENOME-0373335, MGV-GENOME-0371731, MGV-GENOME-0328957, MGV-GENOME-0362356		0.525
3481_40725	828	118	2	46916	0.4598	Linear			Myoviridae		3300006476_____Ga0100233_100456, 7000000735_____SRS015190_WUGC_scaffold_21136		uvig_463821, uvig_477528, uvig_293677, uvig_232384, uvig_542659, uvig_283406	MGV-GENOME-0303755, MGV-GENOME-0301680, MGV-GENOME-0301499, MGV-GENOME-0299610, MGV-GENOME-0299173, MGV-GENOME-0298559, MGV-GENOME-0274047		0
3483_40518	297	110	1	32750	0.428519	Linear	Firmicutes	Blautia, Ruminococcus	Siphoviridae					MGV-GENOME-0177779		0.95
3486_26535	553	145	3	185780	0.364878	Circular/Linear	Bacteroidetes	Prevotella	Unassigned		3300007299_____Ga0104319_1000037, 7000000669_____SRS022713_LANL_scaffold_8321, 3300014963_____Ga0134523_1000130	Ma_2019_SRR413680_NODE_36_length_188946_cov_18.541259	uvig_29129, uvig_3831	MGV-GENOME-0378913, MGV-GENOME-0377554, MGV-GENOME-0376378		0.0269117
3486_57105	886	54	13	121501	0.35873	Linear	Bacteroidetes	Bacteroides	Unassigned		3300008063_____Ga0113867_100078, 3300006258_____Ga0099398_100020, 3300008712_____Ga0113873_100064, 3300014752_____Ga0169821_100112, 3300014921_____Ga0169822_100080, 7000000540_____SRS023346_LANL_scaffold_1239, 3300008079_____Ga0105956_100163	Shkoporov_2018_SRR6128049_NODE_15_length_99294_cov_24.178347	uvig_316550, uvig_419336, uvig_202324, uvig_200934, uvig_319716, uvig_122729, uvig_578632, uvig_371557, uvig_454392	MGV-GENOME-0373908, MGV-GENOME-0371354, MGV-GENOME-0371335, MGV-GENOME-0371055, MGV-GENOME-0371251, MGV-GENOME-0372303, MGV-GENOME-0371924, MGV-GENOME-0370965, MGV-GENOME-0370939, MGV-GENOME-0370915, MGV-GENOME-0370889, MGV-GENOME-0372690, MGV-GENOME-0376106, MGV-GENOME-0372917, MGV-GENOME-0370721, MGV-GENOME-0372039, MGV-GENOME-0365493	Bacteroides ovatus,	0.9875
3487_37330	843	91	1	49913	0.393344	Circular	Bacteroidetes	Bacteroides	Unassigned			Ma_2019_SRR413651_NODE_549_length_37906_cov_3.589390		MGV-GENOME-0305297, MGV-GENOME-0274834, MGV-GENOME-0246701		1
3496_19785	505	208	1	40438	0.468544	Circular			Unassigned							0.0899688
3498_14419	1148	64	1	18056	0.499114	Linear	Actinobacteria	Bifidobacterium	Podoviridae				uvig_424617, uvig_382708	MGV-GENOME-0125923		0.0682209
3502_94871	260	61	1	32506	0.347628	Circular			Unassigned							1
3504_144202	205	9	1	26340	0.658428	Circular			Unassigned							0.1125
3504_98309	128	87	1	12328	0.5116	Linear			Siphoviridae		3300008100_____Ga0114174_101280, 3300007111_____Ga0102634_101735	Rampelli_Norman_15_NODE_821_length_13694_cov_6.953736	uvig_155356	MGV-GENOME-0118900, MGV-GENOME-0109738, MGV-GENOME-0122458, MGV-GENOME-0097234, MGV-GENOME-0104754, MGV-GENOME-0092836, MGV-GENOME-0109713		0.2875
3505_92543	1200	44	1	15799	0.343819	Linear	Firmicutes	Unclassified Clostridiales, Faecalicatena, Hungatella, Eubacterium	Podoviridae				uvig_153186, uvig_118734, uvig_377830	MGV-GENOME-0113124, MGV-GENOME-0103682, MGV-GENOME-0103363		0.250237
3506_127572	954	42	1	33472	0.462685	Circular	Bacteroidetes	Bacteroides, Parabacteroides	Unassigned							0.133195
3509_39328	869	25	1	47276	0.388717	Circular	Bacteroidetes	Bacteroides	Siphoviridae							0.099893
3511_145817	619	18	1	30185	0.545304	Circular			Unassigned							0.125
3512_64238	802	44	3	15931	0.327286	Linear			Podoviridae							0.188122
3518_1005	462	30	1	46000	0.412261	Circular	Firmicutes	Ruminococcus, Blautia, Clostridium	Unassigned							0.9625
3519_115815	753	33	2	41515	0.398531	Linear	Firmicutes	Anaerostipes	Siphoviridae				uvig_458409		Lachnospiraceae bacterium AM23-7LB,	0.125
3520_45499	525	35	2	45634	0.420673	Linear	Firmicutes	Blautia, Ruminococcus	Unassigned				uvig_252321, uvig_492214			0.8
3522_80061	1127	1	1	85979	0.360995	Circular	Bacteroidetes	Bacteroides	Unassigned							0.075
3523_97592	1330	85	1	10106	0.434099	Circular			Unassigned							0.975
3532_27524	389	15	11	48121	0.637497	Circular/Linear	Firmicutes	Faecalibacterium	Unassigned		3300008404_____Ga0115185_100413, 3300008622_____Ga0111363_100564	Ma_2019_SRR413617_NODE_328_length_46799_cov_4.746941	uvig_509250, uvig_151008, uvig_542603, uvig_330531, uvig_438954, uvig_555556, uvig_309954, uvig_171286, uvig_554, uvig_49101, uvig_517168	MGV-GENOME-0311326, MGV-GENOME-0308010, MGV-GENOME-0307998, MGV-GENOME-0301436, MGV-GENOME-0301025, MGV-GENOME-0300720, MGV-GENOME-0300123, MGV-GENOME-0298916, MGV-GENOME-0298113, MGV-GENOME-0279448, MGV-GENOME-0279222, MGV-GENOME-0273802	Clostridiales bacterium Choco116,	0.225
3533_64137	37	7	1	11062	0.369463	Linear	Bacteroidetes	Prevotella	Podoviridae				uvig_500050, uvig_42117, uvig_57507	MGV-GENOME-0054610, MGV-GENOME-0052610, MGV-GENOME-0050654, MGV-GENOME-0048763, MGV-GENOME-4264558, MGV-GENOME-0048228, MGV-GENOME-0047424		0.188122
3534_134550	558	18	3	29696	0.493501	Circular	Actinobacteria	Bifidobacterium	Unassigned				uvig_218631	MGV-GENOME-0211444		0.26217
3534_63062	1331	209	1	98726	0.394567	Circular			Unassigned							0.0104066
3535_91243	853	44	1	17712	0.459463	Linear			Podoviridae		3300006502_____Ga0100528_101388, 7000000069_____SRS016095_WUGC_scaffold_39166		uvig_255337, uvig_247100, uvig_308930, uvig_139991, uvig_63806, uvig_420275, uvig_407531, uvig_572489, uvig_561006	MGV-GENOME-0129286, MGV-GENOME-0128049, MGV-GENOME-4346344, MGV-GENOME-0127853, MGV-GENOME-4346016, MGV-GENOME-4345168, MGV-GENOME-0121711, MGV-GENOME-0110563, MGV-GENOME-0104682		0.00691134
3539_102896	34	7	1	11985	0.371965	Linear	Bacteroidetes	Prevotella	Unassigned				uvig_475503, uvig_86710	MGV-GENOME-0045133		0.05
3544_17062	1033	154	4	41554	0.395822	Circular/Linear	Bacteroidetes	Parabacteroides	Unassigned			Ma_2019_SRR413696_NODE_566_length_34185_cov_4.335687	uvig_463691, uvig_144784, uvig_327423	MGV-GENOME-0296171, MGV-GENOME-0272930, MGV-GENOME-0236841, MGV-GENOME-0219525		0.9625
3545_29082	442	22	2	39214	0.425358	Linear	Firmicutes	Blautia, Ruminococcus	Unassigned			Ma_2019_SRR413708_NODE_524_length_41388_cov_16.093920	uvig_518407, uvig_329490, uvig_167502, uvig_491853, uvig_159251, uvig_450677, uvig_235008	MGV-GENOME-0261362, MGV-GENOME-0260968, MGV-GENOME-0254615, MGV-GENOME-0306364, MGV-GENOME-0259637, MGV-GENOME-0276324, MGV-GENOME-0266337		0.9
3557_38409	1332	44	1	15578	0.339132	Linear			Podoviridae				uvig_236865, uvig_335429			0.0679887
3557_95922	709	21	1	45971	0.41065	Linear	Firmicutes	Streptococcus	Siphoviridae							0.975
3558_26684	126	3	23	36318	0.521257	Circular/Linear			Unassigned		3300013936_____Ga0116637_1000094, 3300014806_____Ga0134388_1000493, 3300014561_____Ga0134428_100366, 3300008385_____Ga0114873_100416, 3300007298_____Ga0104838_100558, 3300007664_____Ga0105542_1000845, 3300007524_____Ga0105481_1000732, 3300007292_____Ga0104320_100467	Ma_2019_SRR413693_NODE_709_length_42448_cov_2.677329	uvig_518913, uvig_561508, uvig_289641, uvig_506699, uvig_234086, uvig_364207, uvig_242361, uvig_407135, uvig_519421, uvig_127376	MGV-GENOME-0269985, MGV-GENOME-0245744, MGV-GENOME-0254047, MGV-GENOME-0246273, MGV-GENOME-0235286, MGV-GENOME-0264180, MGV-GENOME-0228269, MGV-GENOME-0227276, MGV-GENOME-0240963, MGV-GENOME-0226164, MGV-GENOME-0229708, MGV-GENOME-0225887, MGV-GENOME-0225611, MGV-GENOME-0264489, MGV-GENOME-0225348, MGV-GENOME-0222177, MGV-GENOME-0221817		0.0699339
3558_99997	373	11	1	61069	0.548511	Linear			Unassigned			Ma_2019_SRR413656_NODE_138_length_71016_cov_15.817689		MGV-GENOME-0339222, MGV-GENOME-0341046, MGV-GENOME-0341328, MGV-GENOME-0327941, MGV-GENOME-0344471, MGV-GENOME-0326836, MGV-GENOME-0325827, MGV-GENOME-0337927, MGV-GENOME-0308130, MGV-GENOME-0306729, MGV-GENOME-0291850		0.9625
3561_23982	562	82	1	31943	0.610275	Linear	Actinobacteria	Bifidobacterium	Siphoviridae				ivig_1593, uvig_468522, ivig_1629	MGV-GENOME-0272864, MGV-GENOME-0266876, MGV-GENOME-0254818, MGV-GENOME-0227249	Bifidobacterium pseudocatenulatum,	0.95
3565_11307	250	92	1	14755	0.39573	Linear			Unassigned					MGV-GENOME-0091766		0.7125
3569_64015	404	136	1	31959	0.571044	Linear	Firmicutes	Faecalibacterium	Unassigned					MGV-GENOME-0204014		0.8375
3578_10704	484	4	3	42991	0.446279	Linear	Firmicutes	Roseburia, Coprococcus, Blautia, Unclassified Firmicutes, Ruminococcus, Unclassified Lachnospiraceae, Eubacterium, Coprobacillus, Dorea, Fusicatenibacter	Unassigned		3300006464_____Ga0100221_1000577		uvig_232964, uvig_424054, ivig_2223, uvig_290425, uvig_541968, uvig_486965, uvig_229427	MGV-GENOME-0309561, MGV-GENOME-0354707, MGV-GENOME-0309441, MGV-GENOME-0279453, MGV-GENOME-0305376, MGV-GENOME-0274663, MGV-GENOME-0279678, MGV-GENOME-0278254, MGV-GENOME-0273952, MGV-GENOME-0244471	Blautia sp. OM07-19,	0.9
3578_6148	561	82	1	35994	0.601628	Linear	Actinobacteria	Bifidobacterium	Siphoviridae		REF:Actinobacteria_gi_419853350-0-39534		uvig_182687, uvig_400284, uvig_456679, uvig_705	MGV-GENOME-0300188, MGV-GENOME-0240378, MGV-GENOME-0253711, MGV-GENOME-4405247, MGV-GENOME-0227262, MGV-GENOME-0254646		1
3580_59303	1059	62	3	62101	0.440637	Circular/Linear	Bacteroidetes	Parabacteroides, Porphyromonas	Unassigned				uvig_233966	MGV-GENOME-0329036	Parabacteroides distasonis,	0.95
3581_23098	194	9	5	28504	0.610265	Circular/Linear	Actinobacteria	Collinsella, Olsenella	Unassigned				uvig_15347			0.05
3584_27091	173	34	1	42926	0.595606	Linear			Myoviridae		3300007361_____Ga0104787_100631, 7000000418_____SRS012273_Baylor_scaffold_968			MGV-GENOME-0299186, MGV-GENOME-0297063, MGV-GENOME-0295902, MGV-GENOME-0306597, MGV-GENOME-0276237		0.1625
3585_4763	1195	44	1	16269	0.561129	Linear	Actinobacteria	Eggerthella	Podoviridae				uvig_424981, uvig_418595	MGV-GENOME-0117651, MGV-GENOME-0117648, MGV-GENOME-0117650, MGV-GENOME-0117649, MGV-GENOME-0114937, MGV-GENOME-0113626, MGV-GENOME-0113621, MGV-GENOME-0112319, MGV-GENOME-0112309, MGV-GENOME-0111509, MGV-GENOME-0110835, MGV-GENOME-0106687		0.052478
3589_105981	625	18	1	29817	0.542509	Circular			Unassigned							0.15
3589_1993	184	181	1	34987	0.390831	Linear	Firmicutes	Holdemanella	Siphoviridae							0.975
3592_100544	788	42	1	36652	0.472553	Circular	Bacteroidetes	Bacteroides	Unassigned				uvig_330106			0.0625
3592_19934	216	81	1	35862	0.659723	Linear			Unassigned							0.8
3592_66139	1032	1	2	80624	0.345071	Linear	Bacteroidetes	Parabacteroides	Unassigned		3300007714_____Ga0105661_1000099, 3300007296_____Ga0104830_100190, 7000000193_____SRS048870_WUGC_scaffold_28667	Norman_125_NODE_6_length_80366_cov_514.475526	uvig_554103, uvig_46444	MGV-GENOME-0353112, MGV-GENOME-0353049, MGV-GENOME-0351855, MGV-GENOME-0351539, MGV-GENOME-0351526, MGV-GENOME-0340665		0.3875
3594_11125	135	55	3	40224	0.540995	Linear			Unassigned							0.925
3595_91980	811	44	1	16703	0.32114	Linear			Podoviridae		3300007805_____Ga0105637_101066			MGV-GENOME-0115643, MGV-GENOME-0113496, MGV-GENOME-0112438		0.188122
3601_7255	793	44	2	15545	0.353747	Linear	Firmicutes	Ruminococcus	Podoviridae			Ma_2019_SRR413753_NODE_2084_length_15624_cov_65.102576	uvig_246736, uvig_6652, uvig_330068	MGV-GENOME-0110575, MGV-GENOME-0110582, MGV-GENOME-0100531, MGV-GENOME-0099932, MGV-GENOME-0098676, MGV-GENOME-0097894		0.0951258
3605_36045	1216	155	1	35426	0.45046	Linear	Firmicutes	Lactobacillus, Bacillus	Siphoviridae							0.0875
3606_79450	1089	6	1	99764	0.308498	Circular	Bacteroidetes	Bacteroides	Unassigned							0.0456134
3612_94358	666	18	1	29694	0.542399	Circular			Unassigned							0.15
3613_28905	50	121	1	46561	0.465368	Linear			Siphoviridae							0.0375
3620_38240	11	7	1	11387	0.440766	Linear			Podoviridae			Ma_2019_SRR341670_NODE_2737_length_11270_cov_3.069193	uvig_217381, uvig_195345, uvig_216632, uvig_523242, uvig_89697, uvig_515380, uvig_478193, uvig_482278, uvig_506320, uvig_288298, uvig_288945, uvig_450028	MGV-GENOME-0062793, MGV-GENOME-0062150, MGV-GENOME-0046130, MGV-GENOME-0045010, MGV-GENOME-0044064, MGV-GENOME-0042163, MGV-GENOME-0037187, MGV-GENOME-0036724		0.289235
3625_26581	1333	75	1	27828	0.546644	Linear			Myoviridae		REF:Gammaproteobacteria_gi_555241967-2781-33329		uvig_219040	MGV-GENOME-0161252		1
3625_60866	76	133	1	43225	0.50915	Linear			Podoviridae							0.9875
3634_4599	1176	44	1	17294	0.419047	Linear	Firmicutes	Blautia	Podoviridae				uvig_471049, uvig_237016	MGV-GENOME-0109231, MGV-GENOME-0105413, MGV-GENOME-0085780, MGV-GENOME-0063914, MGV-GENOME-0063154		0.188122
3643_39190	2	7	1	10760	0.428903	Linear	Bacteroidetes	Parabacteroides	Podoviridae		3300011448_____Ga0120365_10005	Reyes_2015_F121_T2_NODE_19_length_10984_cov_105.784471	uvig_77677, uvig_300406, uvig_396211	MGV-GENOME-0045118, MGV-GENOME-0042578, MGV-GENOME-0036767, MGV-GENOME-0032611, MGV-GENOME-0030633, MGV-GENOME-0030331		0.0679887
3644_92481	207	9	1	27272	0.605383	Circular	Actinobacteria	Collinsella	Unassigned			Han_2018_ERR1398151_NODE_146_length_29715_cov_29.460587	uvig_311711, uvig_289967	MGV-GENOME-0209820, MGV-GENOME-0201739, MGV-GENOME-0199108		0.275
3647_83374	1083	6	1	100682	0.321845	Linear	Bacteroidetes	Bacteroides	Unassigned				uvig_26986, uvig_18746	MGV-GENOME-0367235, MGV-GENOME-0366654		0.0522577
3648_78073	378	11	6	55995	0.552639	Linear	Firmicutes	Faecalibacterium	Unassigned		3300008268_____Ga0111491_1000666		uvig_143470, uvig_11454, uvig_325440, uvig_508947, uvig_465856, uvig_179799, uvig_413769, uvig_253432	MGV-GENOME-0337764, MGV-GENOME-0330661, MGV-GENOME-0322409, MGV-GENOME-0321430, MGV-GENOME-0312055, MGV-GENOME-0309872, MGV-GENOME-0300837, MGV-GENOME-0321502, MGV-GENOME-0294685, MGV-GENOME-0284918, MGV-GENOME-0295545, MGV-GENOME-0278682, MGV-GENOME-0271539, MGV-GENOME-0270383, MGV-GENOME-0269580		0.8
3656_29411	920	2	1	53013	0.488767	Linear	Bacteroidetes	Prevotellamassilia	Unassigned				uvig_474041, uvig_329126	MGV-GENOME-0336849, MGV-GENOME-0321319, MGV-GENOME-0363656, MGV-GENOME-0369571		0.075
3658_39782	949	42	3	36213	0.462182	Circular/Linear	Bacteroidetes	Bacteroides	Unassigned			Han_2018_ERR1398125_NODE_532_length_36814_cov_19.237547	uvig_264483	MGV-GENOME-0246877, MGV-GENOME-0246603		0.00495595
3661_63549	539	48	1	33554	0.356291	Linear			Siphoviridae					MGV-GENOME-0278493		0.975
3663_105874	233	167	1	31051	0.315706	Circular			Unassigned							0.975
3663_105875	1056	62	3	65513	0.428312	Circular/Linear	Bacteroidetes	Parabacteroides, Bacteroides, Porphyromonas	Unassigned							0.7625
3664_39979	721	21	1	48519	0.412849	Linear	Firmicutes	Streptococcus	Siphoviridae							1
3668_73013	402	136	2	31104	0.602238	Linear	Firmicutes	Faecalibacterium	Unassigned				uvig_255838			0.125
3669_86568	1159	72	2	15735	0.492024	Linear	Actinobacteria	Bifidobacterium	Podoviridae				uvig_127933	MGV-GENOME-0102130, MGV-GENOME-0101840, MGV-GENOME-0101445		0.113784
3670_34948	268	61	1	29043	0.320112	Linear			Unassigned							1
3676_22482	1016	38	1	34256	0.518449	Circular			Unassigned							0.11405
3676_29462	15	7	1	10977	0.434545	Linear	Bacteroidetes	Bacteroides	Podoviridae			Ma_2019_SRR341670_NODE_2737_length_11270_cov_3.069193	uvig_101723, uvig_550012, uvig_482278, uvig_1666, uvig_485208, uvig_275555	MGV-GENOME-0052583, MGV-GENOME-0048078, MGV-GENOME-0042878, MGV-GENOME-0041406, MGV-GENOME-0031363, MGV-GENOME-4239275		0.267456
3676_56446	1014	152	1	82503	0.428118	Linear	Bacteroidetes	Prevotella	Unassigned							0.9875
3677_18249	430	202	1	38636	0.286106	Circular			Unassigned							0.0181985
3678_48772	941	8	4	54856	0.422433	Linear	Bacteroidetes	Prevotella	Unassigned			Han_2018_ERR1398224_NODE_234_length_42522_cov_99.481786	uvig_141299, uvig_99513, uvig_442290	MGV-GENOME-0330091, MGV-GENOME-0350320, MGV-GENOME-0350263, MGV-GENOME-0313847, MGV-GENOME-0350948		0.9875
3682_92121	622	18	1	30724	0.542605	Circular	Firmicutes	Coprococcus	Unassigned							0.1625
3683_11319	930	2	4	71168	0.448095	Linear	Bacteroidetes	Bacteroides	Unassigned		3300008672_____Ga0111519_100454	Minot_Diet_SRR5088943_NODE_21_length_64175_cov_46.056644		MGV-GENOME-0350676, MGV-GENOME-0343822, MGV-GENOME-0347443, MGV-GENOME-4431101		0.309912
3693_79643	1058	62	3	65728	0.424827	Circular/Linear	Bacteroidetes	Bacteroides, Parabacteroides, Porphyromonas	Unassigned							0.5
3695_13957	905	164	3	44901	0.420503	Linear	Bacteroidetes	Bacteroides	Unassigned				ivig_997, uvig_437226	MGV-GENOME-0325588, MGV-GENOME-0317360, MGV-GENOME-0308266, MGV-GENOME-0302339, MGV-GENOME-4423407, MGV-GENOME-0277425	Bacteroides sp. AM32-11AC,	0.138349
3709_1218	519	210	1	40159	0.505067	Circular	Firmicutes	Unclassified Clostridiales	Unassigned							0.975
3715_91429	1334	190	1	16845	0.37667	Circular			Unassigned				uvig_213161, uvig_561717, uvig_520871	MGV-GENOME-0123302, MGV-GENOME-0119400		0.0470536
3717_85572	552	145	2	182023	0.344621	Linear			Unassigned		7000000145_____SRS050422_LANL_scaffold_95223, 3300008079_____Ga0105956_100038		uvig_241416, uvig_127332	MGV-GENOME-0376097, MGV-GENOME-0374852		0.05
3724_36524	460	30	1	35202	0.410147	Linear	Firmicutes	Ruminococcus, Blautia	Unassigned				uvig_438146, uvig_146985	MGV-GENOME-0290465, MGV-GENOME-0287611, MGV-GENOME-0242888		0.9625
3727_108785	62	60	3	44012	0.508407	Circular	Proteobacteria	Aeromonas	Siphoviridae							0.2
3731_57912	479	4	1	39217	0.450034	Circular			Siphoviridae							0.925
3732_119776	118	34	4	38968	0.575831	Linear			Myoviridae		3300008077_____Ga0105964_1001089	Han_2018_ERR1398139_NODE_136_length_47696_cov_5.405554	uvig_448073, uvig_378336, uvig_514888, uvig_31438, uvig_37082, uvig_210712	MGV-GENOME-0308265, MGV-GENOME-0255157, MGV-GENOME-0258815, MGV-GENOME-0287190, MGV-GENOME-0253074, MGV-GENOME-0252479, MGV-GENOME-0252132, MGV-GENOME-4413234, MGV-GENOME-0289103, MGV-GENOME-0301726		0.975
3733_43476	821	148	1	30062	0.308596	Linear	Firmicutes	Megamonas	Myoviridae							0.625
3737_115079	206	9	1	27051	0.679383	Circular	Actinobacteria	Collinsella	Unassigned							0.1875
3738_26602	1029	6	1	101668	0.358185	Linear	Bacteroidetes	Prevotella	Unassigned		3300006463_____Ga0100176_1000099, 3300008523_____Ga0115231_1000076, 7000000433_____SRS050752_LANL_scaffold_19031, 3300008547_____Ga0111055_100105, 7000000684_____SRS019582_WUGC_scaffold_57625	Han_2018_ERR1398079_NODE_18_length_104860_cov_174.350747	uvig_391805, uvig_428575, uvig_208699, uvig_488463, uvig_17367, uvig_513974, uvig_458527, uvig_99664, uvig_17720, uvig_521910	MGV-GENOME-0369526, MGV-GENOME-0369118, MGV-GENOME-0369044, MGV-GENOME-0368900, MGV-GENOME-0368865, MGV-GENOME-0368603, MGV-GENOME-0368368, MGV-GENOME-0368369, MGV-GENOME-0368350, MGV-GENOME-0368343, MGV-GENOME-0368274		0.0754947
3739_22324	333	11	3	49649	0.414248	Linear	Firmicutes	Roseburia, Lachnospira, Eubacterium	Siphoviridae		3300008129_____Ga0114848_100366, 7000000433_____SRS050752_LANL_scaffold_3157		uvig_285166, uvig_147363, uvig_471855, uvig_224763, uvig_325261, uvig_327690, uvig_465545, uvig_570310, uvig_237029	MGV-GENOME-0309731, MGV-GENOME-0306680, MGV-GENOME-0307226, MGV-GENOME-0304639, MGV-GENOME-0311763, MGV-GENOME-4423600, MGV-GENOME-0302873, MGV-GENOME-0314785, MGV-GENOME-0323083, MGV-GENOME-0286306, MGV-GENOME-0299337, MGV-GENOME-0290287, MGV-GENOME-0291138, MGV-GENOME-0269397, MGV-GENOME-0257867	[Eubacterium] eligens,	0.95
3742_10823	897	139	1	38836	0.41271	Circular	Bacteroidetes	Bacteroides	Unassigned							1
3746_66842	1040	74	1	154052	0.416106	Linear	Bacteroidetes	Parabacteroides, Porphyromonas	Unassigned							0.0882897
3749_125284	1335	211	1	68334	0.527585	Circular	Verrucomicrobia	Akkermansia	Unassigned					MGV-GENOME-0343129		0.05
3750_74606	3	7	5	11635	0.395273	Linear			Podoviridae					MGV-GENOME-0038420		0.027478
3755_4104	261	61	3	31375	0.374916	Circular/Linear	Firmicutes	Blautia	Unassigned				uvig_551991			1
3768_27625	345	146	1	37559	0.598605	Linear	Firmicutes	Clostridium	Siphoviridae		3300007105_____Ga0102630_100361, 3300014949_____Ga0134402_100237, 3300014956_____Ga0134434_1000365, 3300014794_____Ga0134448_1000322, 3300008063_____Ga0113867_101281	Shkoporov_2018_SRR6128104_NODE_20_length_39837_cov_40.240662	uvig_446017, uvig_56450	MGV-GENOME-0256133, MGV-GENOME-0255686, MGV-GENOME-0272939, MGV-GENOME-0268527, MGV-GENOME-0254840, MGV-GENOME-0254620, MGV-GENOME-0254603, MGV-GENOME-0254429, MGV-GENOME-4413601, MGV-GENOME-0253980, MGV-GENOME-0232713		0.9375
3772_19896	1209	58	1	49721	0.509704	Linear			Siphoviridae							0.0875
3773_133568	256	134	1	49039	0.460511	Circular			Podoviridae			Han_2018_ERR1398151_NODE_54_length_49092_cov_120.364786		MGV-GENOME-0307651		0.0560747
3778_11243	940	8	5	51455	0.406472	Linear	Bacteroidetes	Bacteroides	Unassigned		7000000661_____SRS052027_LANL_scaffold_10277, 7000000317_____SRS014459_WUGC_scaffold_35466	Ma_2019_SRR413570_NODE_216_length_68940_cov_14.931741	uvig_517224, uvig_237478	MGV-GENOME-0319628, MGV-GENOME-0312181, MGV-GENOME-0304781	Bacteroides clarus, Bacteroides clarus,	0.652368
3778_54230	310	51	2	51406	0.472085	Linear	Firmicutes	Ruminococcus, Eubacterium, Anaerostipes	Unassigned			Ma_2019_SRR413748_NODE_216_length_65916_cov_3.941316	uvig_437921, uvig_255173, uvig_284339	MGV-GENOME-0341434, MGV-GENOME-0353259, MGV-GENOME-0340398, MGV-GENOME-0338675, MGV-GENOME-0338995, MGV-GENOME-0338968, MGV-GENOME-0339029, MGV-GENOME-0342654, MGV-GENOME-0326667, MGV-GENOME-0302026	Roseburia intestinalis,	0.175
3781_93395	829	118	8	51496	0.402847	Circular/Linear	Firmicutes	Phascolarctobacterium, Blautia	Myoviridae		3300014781_____Ga0134426_100267, 3300014787_____Ga0134384_1000312			MGV-GENOME-0276160		0.0981649
3782_54266	932	24	1	60361	0.398486	Linear			Unassigned							0.775
3789_68449	540	48	14	46960	0.385733	Linear	Firmicutes	Tyzzerella, Coprococcus, Desulfotomaculum, Ruminococcus, Unclassified Firmicutes, Blautia, Clostridium, Dorea	Unassigned		3300014946_____Ga0169857_100402		uvig_494274, uvig_85291, uvig_440419, uvig_484500, uvig_286985	MGV-GENOME-0278515, MGV-GENOME-0294956, MGV-GENOME-0319234, MGV-GENOME-0276196, MGV-GENOME-0275331, MGV-GENOME-0243233	Ruminococcus sp. AM33-14,	0.975
3789_84191	1105	1	1	86772	0.359309	Circular	Bacteroidetes	Bacteroides	Unassigned				uvig_528000, uvig_271015	MGV-GENOME-0356812, MGV-GENOME-0354145, MGV-GENOME-0350995, MGV-GENOME-0349300		0.05
3790_108655	1067	89	1	61474	0.449719	Linear	Bacteroidetes	Parabacteroides, Porphyromonas	Unassigned				ivig_2353			0.9125
3790_116965	1336	212	1	113986	0.448283	Circular			Siphoviridae							0.0723018
3794_12518	137	55	1	34076	0.577004	Linear			Unassigned							0.0625
3795_123764	615	18	1	30533	0.544526	Circular			Unassigned							0.0875
3796_113646	117	34	6	40955	0.528678	Linear	Firmicutes	Butyricicoccus	Myoviridae		3300008744_____Ga0114025_1000646, 7000000516_____SRS019161_WUGC_scaffold_51715, 3300007802_____Ga0105667_100636, 3300014791_____Ga0134447_1000256, 7000000239_____SRS013951_WUGC_scaffold_8981, 3300008100_____Ga0114174_100348, 3300014963_____Ga0134523_1002499	Rampelli_SM_34_NODE_253_length_45056_cov_5.422324	uvig_506698, uvig_459064, uvig_507906, uvig_29991, uvig_226359, uvig_187657, uvig_91155, uvig_514982, ivig_3770, uvig_445087	MGV-GENOME-0272963, MGV-GENOME-0321984, MGV-GENOME-0269772, MGV-GENOME-0268719, MGV-GENOME-0270954, MGV-GENOME-0309969, MGV-GENOME-0267593, MGV-GENOME-0265025, MGV-GENOME-0280540, MGV-GENOME-0244464, MGV-GENOME-0244274, MGV-GENOME-0244148, MGV-GENOME-0272356, MGV-GENOME-0243776, MGV-GENOME-0243721, MGV-GENOME-0250970, MGV-GENOME-0307355		0.175
3806_60181	1112	1	1	85494	0.359546	Circular	Bacteroidetes	Bacteroides	Unassigned		3300007298_____Ga0104838_100121, 3300008101_____Ga0114024_100297, 3300008060_____Ga0114177_100149		uvig_71331, uvig_123796, uvig_507279, uvig_515197	MGV-GENOME-0356704, MGV-GENOME-0356635, MGV-GENOME-0356157, MGV-GENOME-0356146, MGV-GENOME-0356141		0.4
3809_23001	239	92	4	14672	0.394629	Circular/Linear			Unassigned			Ma_2019_SRR341686_NODE_971_length_14341_cov_3.317654		MGV-GENOME-0069551		0.85
3809_3305	85	65	1	34181	0.474035	Linear	Proteobacteria	Hafnia, Pluralibacter, Cronobacter, Pectobacterium	Podoviridae						Escherichia sp. KTE96,	0.1125
3815_43205	1143	64	1	17694	0.530688	Linear	Actinobacteria	Bifidobacterium	Podoviridae					MGV-GENOME-0128920		0.0731227
3819_24437	288	213	1	102839	0.336993	Circular	Firmicutes	Blautia, Fusicatenibacter	Unassigned							1
3823_40597	859	23	2	57225	0.494469	Linear			Unassigned		3300008096_____Ga0114155_1000236, 3300006568_____Ga0100215_100331, REF:Bacteroidia_gi_484064245, 3300008722_____Ga0113880_1000327, 7000000736_____SRS014235_WUGC_scaffold_22059, 3300008725_____Ga0115670_1000443, 3300007714_____Ga0105661_1000233, 7000000498_____SRS017521_Baylor_scaffold_30298		uvig_278667, uvig_54979, ivig_2950, uvig_41187, uvig_508696	MGV-GENOME-0360349, MGV-GENOME-0360350, MGV-GENOME-0354978, MGV-GENOME-0348605, MGV-GENOME-0355692, MGV-GENOME-0336642, MGV-GENOME-0336169, MGV-GENOME-0349025, MGV-GENOME-0352535, MGV-GENOME-0332640, MGV-GENOME-0320091, MGV-GENOME-0318016, MGV-GENOME-0344146, MGV-GENOME-0320615, MGV-GENOME-0314188, MGV-GENOME-0313650	Alistipes ihumii,	0.9875
3823_49406	16	7	2	11610	0.434625	Linear	Bacteroidetes	Bacteroides	Podoviridae			Ma_2019_SRR341670_NODE_2737_length_11270_cov_3.069193	uvig_13969, uvig_15873, uvig_550012, uvig_9500, uvig_3249, uvig_194129, uvig_450028, uvig_503505, uvig_61235	MGV-GENOME-0062150, MGV-GENOME-0052583, MGV-GENOME-0046890, MGV-GENOME-0046559, MGV-GENOME-0043201, MGV-GENOME-0041014, MGV-GENOME-0037557, MGV-GENOME-4239275		0.251735
3827_29764	929	2	6	67307	0.449448	Linear	Bacteroidetes	Bacteroides	Unassigned		3300008520_____Ga0111044_100507, 3300008672_____Ga0111519_100454, 3300014781_____Ga0134426_100176			MGV-GENOME-0350676, MGV-GENOME-0339145, MGV-GENOME-0340866		0.488143
3829_132903	1337	214	1	88891	0.525239	Circular	Verrucomicrobia	Akkermansia	Unassigned		3300007312_____Ga0104941_100122, 3300008725_____Ga0115670_1000228	Shkoporov_2019_SRR9161540_NODE_9_length_77774_cov_5.830453	uvig_379257, uvig_546602			0.0625
3832_48219	878	8	1	41604	0.46135	Linear			Unassigned				uvig_571449	MGV-GENOME-0307975, MGV-GENOME-0291751		0.975
3834_34012	295	110	2	42650	0.430246	Linear	Firmicutes	Blautia, Ruminococcus	Siphoviridae				uvig_434348	MGV-GENOME-0260122, MGV-GENOME-0248579		1
3834_68383	1116	1	1	85691	0.360645	Circular	Bacteroidetes	Bacteroides	Unassigned		3300007362_____Ga0104788_100287			MGV-GENOME-0357154		0.275
3839_38432	1060	62	10	63111	0.434599	Circular/Linear	Bacteroidetes	Parabacteroides, Bacteroides, Porphyromonas	Unassigned					MGV-GENOME-0343143		0.966933
3841_16333	848	24	6	57694	0.444674	Linear	Bacteroidetes	Prevotella	Unassigned			Monaco_MBA1133_NODE_7_length_73190_cov_35.691899	uvig_549124, uvig_245581, uvig_286899, uvig_237679, uvig_415226, uvig_218400, uvig_574214, uvig_323564, uvig_586507, uvig_478183, uvig_47974	MGV-GENOME-0320113, MGV-GENOME-0353750, MGV-GENOME-0313968, MGV-GENOME-0368626, MGV-GENOME-0318266, MGV-GENOME-0325385, MGV-GENOME-0347008, MGV-GENOME-0313425, MGV-GENOME-0318196, MGV-GENOME-0335801, MGV-GENOME-0317563, MGV-GENOME-0338620, MGV-GENOME-0302927		0.825
3847_99806	447	30	3	42150	0.467094	Circular/Linear	Firmicutes	Unclassified Firmicutes, Clostridium, Ruminococcus	Unassigned				uvig_450281			0.85
3848_59088	20	7	1	11478	0.439014	Linear	Bacteroidetes	Bacteroides	Podoviridae			Ma_2019_SRR341670_NODE_2737_length_11270_cov_3.069193	uvig_13697, uvig_201994, uvig_564726, uvig_216632, uvig_523242, uvig_89697, uvig_515380, uvig_261647, uvig_506320, uvig_58341, uvig_485208, uvig_450028	MGV-GENOME-0045130, MGV-GENOME-0044639, MGV-GENOME-0044473, MGV-GENOME-0044175, MGV-GENOME-0043941, MGV-GENOME-0036019		0.0259774
3849_9506	585	28	1	17631	0.611196	Linear	Actinobacteria	Bifidobacterium	Unassigned				uvig_544829			1
3854_100395	344	146	1	38989	0.600939	Linear	Firmicutes	Clostridium	Siphoviridae					MGV-GENOME-0259929	Lachnoclostridium sp. An196,	0.9625
3854_51797	907	164	1	32041	0.422864	Linear	Bacteroidetes	Bacteroides	Unassigned		3300008479_____Ga0114883_1000590, 7000000317_____SRS014459_WUGC_scaffold_46976, 7000000633_____SRS015065_WUGC_scaffold_32694			MGV-GENOME-4393898	Bacteroides uniformis,	0.2875
3857_4841	725	21	2	47821	0.409339	Linear	Firmicutes	Streptococcus	Siphoviridae				uvig_530544			1
3861_77866	1203	44	1	14294	0.366238	Linear			Podoviridae			Ma_2019_SRR413729_NODE_1266_length_14524_cov_4.947116	uvig_232650, uvig_322868, uvig_235362	MGV-GENOME-0097190, MGV-GENOME-0090306, MGV-GENOME-0089910, MGV-GENOME-0088160, MGV-GENOME-0085162, MGV-GENOME-0080923, MGV-GENOME-0071813		0.111944
3864_26080	438	22	9	45666	0.435948	Linear	Firmicutes	Ruminococcus, Blautia	Unassigned				uvig_297633	MGV-GENOME-0262917, MGV-GENOME-0275873		0.925
3872_141671	1338	215	1	13391	0.446718	Circular			Unassigned							0.9875
3872_24137	191	9	1	25301	0.64784	Linear			Unassigned							0.125
3873_63120	643	18	1	30755	0.550447	Circular			Unassigned							0.05
3874_64122	1339	216	1	54552	0.354927	Circular			Unassigned							0.4
3876_29080	416	13	1	51421	0.546644	Linear	Firmicutes	Faecalibacterium	Siphoviridae				uvig_124850, uvig_580441, uvig_471720	MGV-GENOME-0325435, MGV-GENOME-0317500, MGV-GENOME-0317323, MGV-GENOME-0312599, MGV-GENOME-0308288		0.9625
3877_65001	1340	90	1	31324	0.428713	Linear			Podoviridae				uvig_327548	MGV-GENOME-0289760, MGV-GENOME-0289592		0
3881_62394	581	28	1	16122	0.646322	Linear	Actinobacteria	Bifidobacterium	Siphoviridae			Han_2018_ERR1398216_NODE_654_length_14659_cov_4.356546	uvig_409211, uvig_592308	MGV-GENOME-0122045, MGV-GENOME-0121478		1
3885_27504	591	18	3	31749	0.545623	Circular/Linear	Actinobacteria	Bifidobacterium	Unassigned		3300014802_____Ga0134374_1000452		uvig_214028, uvig_463651	MGV-GENOME-0216280, MGV-GENOME-0194959		0.025
3888_96037	1201	44	1	16224	0.353612	Linear	Firmicutes	Unclassified Clostridiales, Faecalicatena, Hungatella, Eubacterium	Podoviridae				uvig_153186, uvig_118734, uvig_377830	MGV-GENOME-0113124, MGV-GENOME-0103682, MGV-GENOME-0103363, MGV-GENOME-0094196		0.250237
3892_53948	1199	17	1	12969	0.395327	Linear	Firmicutes	Clostridium	Unassigned		7000000131_____SRS057717_LANL_scaffold_16332, 3300014972_____Ga0169768_100478	Ma_2019_SRR413728_NODE_1766_length_13293_cov_40.108400	uvig_334840, uvig_513085, uvig_240185, uvig_541837, uvig_247352, uvig_189534, uvig_383740	MGV-GENOME-4288879, MGV-GENOME-0069807, MGV-GENOME-0067292, MGV-GENOME-0066963, MGV-GENOME-0066948, MGV-GENOME-0066873, MGV-GENOME-0066785, MGV-GENOME-0066391, MGV-GENOME-0066385, MGV-GENOME-0065413, MGV-GENOME-0064875, MGV-GENOME-0063869		0.188122
3894_50133	734	21	2	39052	0.426713	Linear	Firmicutes	Streptococcus	Siphoviridae					MGV-GENOME-0242309		1
3898_24309	222	68	1	38500	0.640909	Linear	Actinobacteria	Olsenella	Unassigned							0.9875
3905_19726	397	116	1	35441	0.551423	Linear	Firmicutes	Faecalibacterium	Unassigned							0.233632
3906_12422	790	51	2	66046	0.418496	Linear			Unassigned				uvig_196340	MGV-GENOME-0335885, MGV-GENOME-0332461, MGV-GENOME-0330530, MGV-GENOME-0330528, MGV-GENOME-0338130, MGV-GENOME-0330107, MGV-GENOME-0316564, MGV-GENOME-0310174, MGV-GENOME-0302568		0.9875
3909_116423	1162	72	1	15936	0.484061	Linear	Actinobacteria	Bifidobacterium	Podoviridae				uvig_428723, uvig_450606	MGV-GENOME-0101174		0.128171
3917_20787	280	101	1	55249	0.448768	Linear	Firmicutes	Coprococcus, Blautia	Unassigned		3300006298_____Ga0099618_100194		uvig_184678, uvig_469536	MGV-GENOME-0348133, MGV-GENOME-0347933, MGV-GENOME-0343892, MGV-GENOME-0325034, MGV-GENOME-0322943, MGV-GENOME-0322784, MGV-GENOME-0322543, MGV-GENOME-0322406, MGV-GENOME-0322328, MGV-GENOME-4426976, MGV-GENOME-0322082, MGV-GENOME-0323702, MGV-GENOME-0320993, MGV-GENOME-0323254, MGV-GENOME-0322363, MGV-GENOME-0310848, MGV-GENOME-0294718, MGV-GENOME-0278102	Ruminococcus sp. OF02-6,	0.9125
3917_40584	488	11	2	36536	0.453279	Linear	Firmicutes	Clostridium, Petroclostridium, Coprococcus, Unclassified Lachnospiraceae, Roseburia, Dorea, Eubacterium, Blautia, Ruminococcus, Fusicatenibacter	Siphoviridae		3300007356_____Ga0104763_100383, 3300007184_____Ga0103258_100490, 3300006499_____Ga0100371_100473, 7000000045_____SRS013687_Baylor_scaffold_55142, 3300008672_____Ga0111519_101062		uvig_181072	MGV-GENOME-0335711, MGV-GENOME-0308570, MGV-GENOME-0307670, MGV-GENOME-0317213, MGV-GENOME-0307053, MGV-GENOME-0306565, MGV-GENOME-0305090, MGV-GENOME-0325771, MGV-GENOME-0338293, MGV-GENOME-0292090, MGV-GENOME-0340372		0.9625
3919_67969	781	42	1	36286	0.470044	Circular	Bacteroidetes	Bacteroides	Unassigned							0.144976
3921_8834	274	27	1	59767	0.4291	Circular			Siphoviridae					MGV-GENOME-0331017, MGV-GENOME-0300487		0.95
3922_110635	735	21	1	39204	0.427252	Linear	Firmicutes	Streptococcus	Siphoviridae			Norman_102_NODE_6_length_37488_cov_71.841717		MGV-GENOME-0299537, MGV-GENOME-0313938		0.8875
3922_119338	655	18	1	30416	0.54879	Circular			Unassigned							0.1875
3924_20755	771	17	1	13497	0.497222	Linear	Firmicutes	Gemmiger, Subdoligranulum	Unassigned			Han_2018_ERR1398078_NODE_1227_length_12660_cov_178.503372	uvig_228838, uvig_478139	MGV-GENOME-0076615, MGV-GENOME-0048910		0
3935_90411	864	23	60	61709	0.437473	Circular/Linear	Bacteroidetes	Alistipes, Bacteroides	Unassigned		REF:Bacteroidia_gi_223954434-0-61099, 3300014561_____Ga0134428_100194, 3300014806_____Ga0134388_1000251, 3300008100_____Ga0114174_100121, 3300006299_____Ga0099524_100292		uvig_273824, uvig_513185	MGV-GENOME-0372646, MGV-GENOME-0310145, MGV-GENOME-0315011, MGV-GENOME-0314022, MGV-GENOME-0313988, MGV-GENOME-0314015, MGV-GENOME-0343321, MGV-GENOME-0312965, MGV-GENOME-0337223, MGV-GENOME-0305567, MGV-GENOME-0360647, MGV-GENOME-0300405, MGV-GENOME-0343566	Bacteroides coprocola,	0.95
3940_75421	100	77	1	46941	0.463305	Circular			Siphoviridae							0.0375
3944_42450	1196	44	1	15796	0.529501	Linear			Podoviridae			Zuo_2017_SRR5677765_NODE_206_length_11256_cov_15.712883	uvig_238200	MGV-GENOME-0113191		0.188122
3948_3522	60	60	2	43517	0.508169	Circular/Linear	Proteobacteria	Aeromonas	Siphoviridae							0.1375
3949_114872	1341	217	1	40416	0.398308	Circular			Siphoviridae				uvig_243530			0.158727
3950_37502	545	70	1	21727	0.412022	Linear	Firmicutes	Ruminococcus, Blautia	Myoviridae					MGV-GENOME-0203941	Ruminococcus sp. AM54-14NS,	0.9875
3953_50995	870	12	150	82221	0.392163	Circular/Linear	Bacteroidetes	Bacteroides, Alistipes	Unassigned		3300007717_____Ga0105662_100052, 3300008260_____Ga0114292_100110, 7000000239_____SRS013951_WUGC_scaffold_14463		uvig_454500, uvig_308394, uvig_296484, uvig_221450, uvig_155270, uvig_56489, ivig_561	MGV-GENOME-0349119, MGV-GENOME-0346688, MGV-GENOME-0370705, MGV-GENOME-0347519, MGV-GENOME-0345659, MGV-GENOME-0348545, MGV-GENOME-0348198, MGV-GENOME-0345107, MGV-GENOME-0345091, MGV-GENOME-0350284, MGV-GENOME-0344891, MGV-GENOME-0344888, MGV-GENOME-4430726, MGV-GENOME-0345645, MGV-GENOME-0371963, MGV-GENOME-0353108, MGV-GENOME-0359251, MGV-GENOME-0349332	Bacteroides sp. AM37-9,	0.975
3957_59797	586	28	22	20234	0.616339	Circular/Linear	Actinobacteria	Bifidobacterium	Unassigned			Han_2018_ERR1398089_NODE_688_length_18488_cov_5.426301	uvig_464654, ivig_1795, uvig_230878	MGV-GENOME-0144850, MGV-GENOME-0135288, MGV-GENOME-0133580, MGV-GENOME-4351431, MGV-GENOME-4349393, MGV-GENOME-0131309, MGV-GENOME-0130763, MGV-GENOME-0130665, MGV-GENOME-0130620, MGV-GENOME-0130126, MGV-GENOME-0132744, MGV-GENOME-0117715	Bifidobacterium breve,	1
3961_124363	22	7	1	11446	0.440416	Linear	Bacteroidetes	Bacteroides	Podoviridae			Ma_2019_SRR341670_NODE_2737_length_11270_cov_3.069193	uvig_35796, uvig_13697, uvig_530934, uvig_216632, uvig_523242, uvig_89697, uvig_515380, uvig_506320, uvig_77676, uvig_58341, uvig_485208, uvig_450028	MGV-GENOME-0044639, MGV-GENOME-0041117, MGV-GENOME-0039168, MGV-GENOME-0038929, MGV-GENOME-0037057, MGV-GENOME-0036449		0.0525913
3965_83970	64	60	1	41390	0.502368	Linear	Proteobacteria	Aeromonas	Siphoviridae							0.2
3976_713	1063	62	1	50952	0.433683	Linear	Bacteroidetes	Bacteroides, Porphyromonas, Parabacteroides	Unassigned							0.482481
3978_15871	775	44	1	16451	0.353231	Linear			Podoviridae			Han_2018_ERR1398223_NODE_860_length_16828_cov_10.403386	uvig_221708, uvig_240768, uvig_228800, uvig_327122, uvig_228106	MGV-GENOME-0118154, MGV-GENOME-0117319, MGV-GENOME-0117326, MGV-GENOME-0115407, MGV-GENOME-0115239, MGV-GENOME-0113454, MGV-GENOME-0111651, MGV-GENOME-0108587		0.0123899
3978_54523	323	27	1	56565	0.501618	Linear			Siphoviridae		3300014767_____Ga0134506_100067		uvig_38559, uvig_397546, uvig_1045, uvig_300794, uvig_491921	MGV-GENOME-0348838, MGV-GENOME-0354883, MGV-GENOME-0332930, MGV-GENOME-0336986, MGV-GENOME-0353051, MGV-GENOME-0340147, MGV-GENOME-0358554, MGV-GENOME-0339753, MGV-GENOME-0315680, MGV-GENOME-0308936	Faecalibacterium sp. AF10-46,	0.139978
3987_36724	768	17	1	13850	0.501444	Linear	Firmicutes	Gemmiger, Subdoligranulum	Unassigned				uvig_228838	MGV-GENOME-0076615, MGV-GENOME-0031270		0
3990_65383	291	93	3	42293	0.452581	Linear	Firmicutes	Blautia, Fusicatenibacter	Siphoviridae							0.8375
3997_63362	844	43	8	387980	0.277159	Circular/Linear	Bacteroidetes	Bacteroides, Parabacteroides	Unassigned			Ma_2019_SRR413675_NODE_10_length_392017_cov_70.009881		MGV-GENOME-0380246, MGV-GENOME-0380155		0.025
3999_104733	736	21	1	34773	0.429615	Linear	Firmicutes	Streptococcus	Siphoviridae				uvig_19619			0.0625
4003_72971	316	44	1	18180	0.407206	Linear			Podoviridae		3300008585_____Ga0111082_100619, 3300008272_____Ga0111092_1001714, 7000000418_____SRS012273_Baylor_scaffold_11341, 3300008096_____Ga0114155_1002314, 7000000158_____SRS014979_WUGC_scaffold_12680, 3300007210_____Ga0103359_101223	Ma_2019_SRR413686_NODE_1637_length_17885_cov_30.722687	uvig_568229, uvig_310692, uvig_115490	MGV-GENOME-0132558, MGV-GENOME-0130228, MGV-GENOME-0130106, MGV-GENOME-0129415, MGV-GENOME-0129245, MGV-GENOME-0128206, MGV-GENOME-0123670		0.188122
4003_74349	114	87	11	14334	0.444886	Circular/Linear			Myoviridae		3300014963_____Ga0134523_1005348		uvig_175597, uvig_380816, uvig_501691, uvig_120974, uvig_540531			0.9375
4006_59481	54	60	1	43827	0.508796	Circular			Siphoviridae							0.125
4008_21613	80	170	1	27092	0.503728	Linear			Myoviridae		REF:Gammaproteobacteria_gi_553959678	SRR7892485_NODE_5_length_24302_cov_39.826412	uvig_279262			0.15
4011_43622	18	7	1	11444	0.432454	Linear	Bacteroidetes	Bacteroides	Podoviridae			Ma_2019_SRR341670_NODE_2737_length_11270_cov_3.069193	uvig_13969, uvig_177052, uvig_550012, uvig_523242, uvig_515380, uvig_194129, uvig_503505, uvig_61235	MGV-GENOME-0052583, MGV-GENOME-0046890, MGV-GENOME-0046559, MGV-GENOME-0046329, MGV-GENOME-0043201, MGV-GENOME-0043101, MGV-GENOME-4239275		0.0397738
4011_82099	1179	44	1	16591	0.416913	Linear	Firmicutes	Blautia	Podoviridae				uvig_228179, uvig_226472, uvig_481890, uvig_248287, uvig_323950, uvig_479821	MGV-GENOME-0116408, MGV-GENOME-0112256, MGV-GENOME-0110834, MGV-GENOME-0110441, MGV-GENOME-0107911, MGV-GENOME-0102516, MGV-GENOME-0102489, MGV-GENOME-0102077, MGV-GENOME-0100767		0.188122
4016_47364	1030	6	1	98599	0.321758	Linear			Unassigned							0.1
4027_35143	52	132	1	43682	0.507715	Linear	Proteobacteria	Klebsiella, Raoultella	Myoviridae							0.951955
4030_57163	616	18	1	30590	0.544982	Circular			Unassigned							0.1875
4032_69268	701	69	1	40236	0.410379	Linear	Firmicutes	Streptococcus	Siphoviridae							1
4032_71506	613	18	1	30144	0.545316	Circular			Unassigned							0.1125
4038_45021	449	50	1	60457	0.382189	Linear	Firmicutes	Ruminococcus	Unassigned							1
4039_33627	1342	44	1	17053	0.384507	Linear			Podoviridae		3300008737_____Ga0113999_100368, 3300014539_____Ga0169882_101062, 7000000559_____SRS058723_Baylor_scaffold_8275, 3300006299_____Ga0099524_100851, 3300007353_____Ga0104758_101255, 3300006487_____Ga0100256_10500, 3300006298_____Ga0099618_101055	Shkoporov_2018_SRR6128046_NODE_29_length_16788_cov_43.108588	uvig_428011, uvig_329096, uvig_316145, uvig_1081, uvig_166831, uvig_228351, uvig_426968	MGV-GENOME-0118022, MGV-GENOME-0118021, MGV-GENOME-0117021, MGV-GENOME-0117017, MGV-GENOME-0117009, MGV-GENOME-0114271, MGV-GENOME-0111900, MGV-GENOME-0111315, MGV-GENOME-0107361, MGV-GENOME-0095561, MGV-GENOME-0090926, MGV-GENOME-0089574, MGV-GENOME-0113972, MGV-GENOME-0113823, MGV-GENOME-0110996		0.188122
4039_35015	1100	1	1	85015	0.345198	Linear			Unassigned		7000000348_____SRS017701_Baylor_scaffold_19819			MGV-GENOME-0354592, MGV-GENOME-0354174, MGV-GENOME-0353956		0.2125
4040_97803	1343	209	1	160842	0.30364	Circular			Unassigned					MGV-GENOME-0374081		0.1125
4045_51936	317	44	1	18724	0.410863	Linear			Podoviridae		3300008585_____Ga0111082_100619, 3300008272_____Ga0111092_1001714, 7000000418_____SRS012273_Baylor_scaffold_11341, 3300008096_____Ga0114155_1002314, 7000000158_____SRS014979_WUGC_scaffold_12680		uvig_568229	MGV-GENOME-0132558, MGV-GENOME-0132119, MGV-GENOME-0131432, MGV-GENOME-0130205, MGV-GENOME-0129415, MGV-GENOME-0129102, MGV-GENOME-0128206, MGV-GENOME-0122369, MGV-GENOME-0121717, MGV-GENOME-0077425		0.166133
4045_93108	225	49	15	35144	0.559612	Circular/Linear	Actinobacteria	Collinsella	Unassigned			Rampelli_10014_NODE_550_length_33086_cov_10.043717	uvig_432	MGV-GENOME-0235406, MGV-GENOME-0298977, MGV-GENOME-0237791, MGV-GENOME-0226998, MGV-GENOME-0226890, MGV-GENOME-0267538, MGV-GENOME-0257722		0.9875
4053_28917	31	7	1	12025	0.35659	Linear	Bacteroidetes	Prevotella	Unassigned				uvig_249071	MGV-GENOME-0050248, MGV-GENOME-0049726, MGV-GENOME-0025554		0.188122
4053_47339	600	18	5	33253	0.550086	Circular/Linear	Actinobacteria	Bifidobacterium	Unassigned		3300009343_____Ga0114310_100367		uvig_134548, uvig_433143, uvig_107642, uvig_122098, uvig_456327, uvig_491779	MGV-GENOME-0221345, MGV-GENOME-4405434, MGV-GENOME-0215044, MGV-GENOME-0215037, MGV-GENOME-0180479		0.0375
4054_50196	27	7	1	11634	0.432869	Linear	Bacteroidetes	Bacteroides	Podoviridae							0.0323238
4060_6340	290	93	1	41941	0.462817	Linear	Firmicutes	Blautia, Fusicatenibacter	Siphoviridae				uvig_128450	MGV-GENOME-0273036, MGV-GENOME-0269492		0.9625
4076_57986	583	28	1	14101	0.614354	Linear	Actinobacteria	Bifidobacterium	Unassigned				uvig_502261	MGV-GENOME-0035233		0.0223018
4078_78213	287	30	3	45858	0.45763	Circular/Linear	Firmicutes	Fusicatenibacter, Blautia	Unassigned			Ma_2019_SRR413753_NODE_667_length_46262_cov_140.305906	uvig_256899, uvig_257677, uvig_326044, uvig_488163	MGV-GENOME-0302697, MGV-GENOME-0300955, MGV-GENOME-0300665, MGV-GENOME-0297974, MGV-GENOME-0293641, MGV-GENOME-0289138		0.9875
4126_2864	271	27	1	42741	0.45027	Linear			Siphoviridae		3300008096_____Ga0114155_1000379, 3300008100_____Ga0114174_100081, REF:Clostridia_gi_365137247-641329-700297		uvig_449618, uvig_62781, uvig_265045, uvig_540912, uvig_456915	MGV-GENOME-0362250, MGV-GENOME-0331947, MGV-GENOME-0331191, MGV-GENOME-0331170, MGV-GENOME-0331162, MGV-GENOME-0331131, MGV-GENOME-0325412, MGV-GENOME-0323560, MGV-GENOME-0343848	Subdoligranulum sp. 4_3_54A2FAA,	0.95
4126_41832	641	18	1	29220	0.548289	Linear			Unassigned							0.1
4127_64203	1037	74	1	140365	0.410316	Linear	Bacteroidetes	Parabacteroides, Porphyromonas	Unassigned							0.0125
4134_109501	1161	72	1	15765	0.487409	Linear	Actinobacteria	Bifidobacterium	Podoviridae				uvig_127933	MGV-GENOME-0103539, MGV-GENOME-0101840, MGV-GENOME-0099292		0.151738
4138_16528	198	9	1	28422	0.621772	Linear			Unassigned				uvig_330101	MGV-GENOME-0168054		0.154956
4138_34933	473	4	7	38794	0.459092	Linear	Firmicutes	Roseburia, Eubacterium, Ruminococcus, Unclassified Firmicutes, Clostridium, Blautia	Unassigned		REF:Clostridia_gi_224514969-26510-67213, 3300010278_____Ga0129311_1000414, REF:Clostridia_gi_324035913-481009-519433, 3300014790_____Ga0134419_1000251, 3300008482_____Ga0115187_100458, 3300007062_____Ga0102017_100206, 3300007793_____Ga0105888_100837, 7000000333_____SRS050925_LANL_scaffold_5503, 3300008360_____Ga0114875_1000795, 3300008081_____Ga0113559_100710, 7000000107_____SRS042628_WUGC_scaffo…		uvig_422954, uvig_224423, uvig_382338, uvig_290872, uvig_455921, ivig_1865, uvig_200563	MGV-GENOME-0270404, MGV-GENOME-4416769, MGV-GENOME-0266098, MGV-GENOME-4416183, MGV-GENOME-0300194, MGV-GENOME-0264747, MGV-GENOME-0266832, MGV-GENOME-0262465, MGV-GENOME-0294449, MGV-GENOME-0266779, MGV-GENOME-0267944, MGV-GENOME-0292080, MGV-GENOME-0260080, MGV-GENOME-0258318, MGV-GENOME-0255725, MGV-GENOME-0264356, MGV-GENOME-0264470, MGV-GENOME-0350029	Clostridium sp. HMb25,	0.9625
4138_41783	499	3	1	39747	0.422447	Linear			Unassigned				uvig_14518, uvig_597534, uvig_538870, uvig_428771	MGV-GENOME-0303293, MGV-GENOME-0240532, MGV-GENOME-0239924, MGV-GENOME-0238502, MGV-GENOME-0232069, MGV-GENOME-0278415, MGV-GENOME-0242180, MGV-GENOME-0263255, MGV-GENOME-0199619		0.7375
4138_74636	63	60	1	41522	0.508526	Linear	Proteobacteria	Aeromonas	Siphoviridae							0.2375
4142_33183	74	133	2	33172	0.480918	Linear	Proteobacteria	Escherichia, Citrobacter	Podoviridae		3300007747_____Ga0101111_1001299, 3300008491_____Ga0111008_100687		uvig_187306	MGV-GENOME-0283234, MGV-GENOME-0265563, MGV-GENOME-0317031, MGV-GENOME-0273159, MGV-GENOME-0190586		0.0125
4156_115255	652	18	1	29954	0.547039	Circular			Unassigned							0.025
4157_100030	394	116	1	41905	0.553108	Circular	Firmicutes	Faecalibacterium	Unassigned							0.9375
4161_106703	1009	127	1	72101	0.44152	Circular	Bacteroidetes	Prevotella	Unassigned					MGV-GENOME-0332854, MGV-GENOME-0324405, MGV-GENOME-0322193		1
4161_64513	368	218	1	36761	0.515166	Linear	Firmicutes	Gemmiger	Unassigned							0.25
4163_39744	535	34	4	49373	0.439167	Linear	Firmicutes	Faecalibacterium	Myoviridae		3300008728_____Ga0115675_100657	Norman_24_NODE_7_length_45628_cov_27.888618	uvig_539184, uvig_169549, uvig_98955	MGV-GENOME-0294799, MGV-GENOME-0294024, MGV-GENOME-0306079, MGV-GENOME-0295670, MGV-GENOME-0291685, MGV-GENOME-0291674, MGV-GENOME-0291512, MGV-GENOME-0291455, MGV-GENOME-0302566, MGV-GENOME-0276584, MGV-GENOME-0276575		0.9875
4167_4096	577	28	8	17832	0.638515	Linear	Actinobacteria	Bifidobacterium	Unassigned				uvig_466689, uvig_170278	MGV-GENOME-0165790, MGV-GENOME-0117479, MGV-GENOME-0114470, MGV-GENOME-0165586, MGV-GENOME-0106815	Bifidobacterium adolescentis,	1
4168_84110	1189	40	1	75866	0.466731	Circular			Podoviridae							0.0199339
4171_83010	1106	1	1	84546	0.358101	Linear	Bacteroidetes	Bacteroides	Unassigned				uvig_514335	MGV-GENOME-0355307, MGV-GENOME-4431354, MGV-GENOME-0342970		0.5125
4172_100928	377	210	1	35153	0.500327	Circular			Unassigned			Han_2018_ERR1398234_NODE_326_length_36145_cov_21.331338				0.9875
4175_119645	658	18	1	30024	0.548894	Linear	Actinobacteria	Bifidobacterium	Unassigned							0.075
4175_122338	1027	6	2	103059	0.352691	Circular/Linear	Bacteroidetes	Prevotella	Unassigned				uvig_8207, uvig_143644	MGV-GENOME-0367860, MGV-GENOME-0366843, MGV-GENOME-0361469		0.0375
4179_101784	632	18	1	31486	0.548466	Circular	Actinobacteria	Bifidobacterium	Unassigned							0.2
4182_17783	1108	1	1	84890	0.362186	Linear	Bacteroidetes	Bacteroides	Unassigned							0.1875
4191_107578	352	219	1	44624	0.613101	Circular			Unassigned				uvig_436354, uvig_230026, uvig_204292	MGV-GENOME-0289434, MGV-GENOME-0287275		0.975
4191_41909	769	17	1	10587	0.504487	Linear	Firmicutes	Gemmiger	Podoviridae				uvig_228838	MGV-GENOME-0076615, MGV-GENOME-0048910, MGV-GENOME-0031270		0.188122
4192_15801	466	30	1	47008	0.408909	Linear	Firmicutes	Blautia, Ruminococcus, Clostridium	Unassigned							0.7125
4196_35518	1133	44	1	15485	0.392703	Linear	Firmicutes	Ruminococcus	Podoviridae					MGV-GENOME-0071753		0.188122
4203_78269	1021	6	1	100272	0.365276	Circular	Bacteroidetes	Prevotella	Unassigned					MGV-GENOME-0367690		0.025
4204_28052	808	44	4	16293	0.319155	Linear			Podoviridae				uvig_329453	MGV-GENOME-0106866, MGV-GENOME-4325906		0.188122
4206_67336	1344	44	1	15992	0.443409	Linear			Podoviridae					MGV-GENOME-0103778		0.188122
4207_88269	1044	74	1	154317	0.416305	Circular	Bacteroidetes	Parabacteroides, Porphyromonas	Unassigned							0
4216_88363	506	220	1	36585	0.600957	Circular			Unassigned							0.925
4225_94495	637	18	1	30023	0.545782	Circular	Actinobacteria	Bifidobacterium	Unassigned							0.0125
4227_92829	168	159	2	33702	0.531274	Linear	Firmicutes	Ruminococcus	Siphoviridae				uvig_294595, uvig_389821			0.0125
4229_41278	676	32	1	33520	0.394511	Linear	Firmicutes	Streptococcus	Siphoviridae		3300007339_____Ga0104971_100154, 7000000592_____SRS020334_Baylor_scaffold_17655, 3300007795_____Ga0105644_100238, 3300007711_____Ga0105642_1000136			MGV-GENOME-0223698		0.925
4229_94579	249	92	1	14087	0.392844	Circular			Unassigned							0.7375
4233_23042	579	28	1	17366	0.633249	Linear	Actinobacteria	Bifidobacterium	Unassigned							1
4235_27495	57	60	1	44713	0.509516	Circular			Siphoviridae							0.1125
4243_20129	84	65	3	35713	0.481281	Linear	Proteobacteria	Escherichia, Pluralibacter, Yersinia	Podoviridae							0.0375
4246_18669	478	4	1	30646	0.450728	Linear	Firmicutes	Coprococcus, Unclassified Firmicutes, Ruminococcus, Blautia, Clostridium, Roseburia, Anaerostipes	Siphoviridae		3300014556_____Ga0134403_100258, 3300014803_____Ga0134430_1000586, 3300014948_____Ga0134487_100298		uvig_457842, uvig_308665, uvig_226894, uvig_506129	MGV-GENOME-0313952, MGV-GENOME-0268440, MGV-GENOME-4415751, MGV-GENOME-0263537, MGV-GENOME-0344612, MGV-GENOME-0264284, MGV-GENOME-0262742, MGV-GENOME-0262706, MGV-GENOME-0271347, MGV-GENOME-0325303, MGV-GENOME-0343983, MGV-GENOME-0281469, MGV-GENOME-0261867, MGV-GENOME-0301886, MGV-GENOME-0238281, MGV-GENOME-0229306, MGV-GENOME-0226828		0.9125
4257_78033	961	25	8	47221	0.448127	Circular/Linear	Bacteroidetes	Bacteroides, Odoribacter, Parabacteroides, Prevotella	Siphoviridae					MGV-GENOME-0295371		0.027478
4260_114601	614	18	1	30081	0.545527	Circular			Unassigned							0.1625
4265_67012	638	18	1	30457	0.550448	Circular			Unassigned							0.1125
4269_28391	203	9	1	27085	0.647259	Linear			Unassigned							0.1625
4281_56074	41	7	1	11621	0.371225	Linear	Bacteroidetes	Prevotella	Podoviridae							0.0261977
4282_127389	420	13	1	53542	0.553528	Linear	Firmicutes	Faecalibacterium, Gemmiger	Unassigned				uvig_464249, uvig_252317, uvig_439127, uvig_471613, uvig_249106, uvig_126901, uvig_311462, uvig_439303, uvig_288309, uvig_483117, uvig_233816, uvig_470046	MGV-GENOME-0338752, MGV-GENOME-0327406, MGV-GENOME-0343811, MGV-GENOME-0323955, MGV-GENOME-0323647, MGV-GENOME-0322884, MGV-GENOME-0338893, MGV-GENOME-0336442, MGV-GENOME-0322242, MGV-GENOME-0322185, MGV-GENOME-0321798, MGV-GENOME-0328684, MGV-GENOME-0320069, MGV-GENOME-0325261, MGV-GENOME-0326277, MGV-GENOME-0338230		0.875
4283_119676	1184	80	1	67398	0.556649	Circular			Unassigned			Norman_161_NODE_3_length_62648_cov_24.091448	uvig_205126	MGV-GENOME-0341279, MGV-GENOME-0342054, MGV-GENOME-0327564		0.075
4284_64376	1181	166	1	21895	0.31377	Circular			Siphoviridae							0.75
4292_56179	707	21	2	43796	0.412709	Linear	Firmicutes	Streptococcus	Siphoviridae					MGV-GENOME-0281511		0.9625
4295_84853	1003	5	2	95481	0.351882	Circular			Unassigned					MGV-GENOME-4433283		0.102478
4298_26629	1177	44	1	15764	0.424131	Linear	Firmicutes	Blautia	Podoviridae				uvig_471049, uvig_237016	MGV-GENOME-0104818, MGV-GENOME-0063914, MGV-GENOME-0063154		0.188122
4302_31796	369	218	1	42780	0.519776	Linear	Firmicutes	Gemmiger	Unassigned							0.8375
4306_40972	1140	64	1	17876	0.530432	Linear	Actinobacteria	Bifidobacterium	Podoviridae				uvig_131893	MGV-GENOME-0128920		0.089207
4313_15339	435	26	7	54796	0.510037	Linear	Firmicutes	Eubacterium, Roseburia, Blautia, Clostridium, Unclassified Clostridiaceae, Unclassified Lachnospiraceae, Ruminococcus, Fusicatenibacter	Unassigned		3300006298_____Ga0099618_100222, 3300007798_____Ga0105755_100389, 3300014971_____Ga0134442_1000224, 7000000006_____SRS054956_LANL_scaffold_15399, 3300006476_____Ga0100233_100414, 7000000317_____SRS014459_WUGC_scaffold_24445		uvig_524833, uvig_215356, uvig_479497, uvig_472658, uvig_250121, uvig_441084, uvig_546434, uvig_486860, uvig_91719, ivig_318	MGV-GENOME-0309960, MGV-GENOME-0309722, MGV-GENOME-0310855, MGV-GENOME-0309398, MGV-GENOME-0308990, MGV-GENOME-0308723, MGV-GENOME-0308615, MGV-GENOME-0307508, MGV-GENOME-0305331, MGV-GENOME-0298898, MGV-GENOME-0297072	[Eubacterium] rectale, [Eubacterium] rectale,	0.975
4313_96640	189	181	1	33760	0.557613	Circular	Actinobacteria, Firmicutes	Gordonibacter, Olsenella, Unclassified Lachnospiraceae, Collinsella	Siphoviridae							0.7875
4313_96644	1175	87	1	11638	0.591768	Circular			Myoviridae				uvig_32658			0.1375
4318_58753	1147	64	1	17553	0.535407	Linear	Actinobacteria	Bifidobacterium	Podoviridae							0.0607792
4319_116594	181	126	1	16968	0.31748	Linear	Firmicutes	Holdemanella	Podoviridae							0.188122
4319_120849	1031	6	1	98206	0.334358	Linear			Unassigned							0.1
4322_115261	512	174	2	41074	0.539514	Circular/Linear			Unassigned							0.95
4323_78550	1117	1	3	87038	0.361451	Circular/Linear	Bacteroidetes	Bacteroides	Unassigned				uvig_329302, uvig_248056, uvig_474232, uvig_325208, uvig_425729, uvig_222251	MGV-GENOME-0357162, MGV-GENOME-0356715, MGV-GENOME-0356165, MGV-GENOME-0355239, MGV-GENOME-0363750		0.425
4327_93418	1345	221	1	39496	0.53451	Circular			Unassigned							1
4329_52397	645	18	1	30606	0.547932	Linear	Actinobacteria	Bifidobacterium	Unassigned							0.1
4329_61449	1168	124	1	33418	0.53166	Linear			Podoviridae							0.15
4332_14523	357	20	1	54611	0.366043	Linear	Firmicutes	Eubacterium, Butyrivibrio, Lachnospira	Unassigned							0.975
4333_3119	1154	72	4	16134	0.505578	Linear	Actinobacteria	Bifidobacterium	Unassigned			Ma_2019_SRR413625_NODE_1371_length_15766_cov_13.940459	uvig_540803, uvig_332984	MGV-GENOME-0107270, MGV-GENOME-0105242, MGV-GENOME-0103938, MGV-GENOME-0103732, MGV-GENOME-0103492, MGV-GENOME-0102629, MGV-GENOME-0131617, MGV-GENOME-0083509		0.111623
4333_75791	1138	64	2	18537	0.527216	Linear	Actinobacteria	Bifidobacterium	Podoviridae					MGV-GENOME-0126940		0.0669053
4335_92964	627	18	1	30591	0.553496	Linear	Actinobacteria	Bifidobacterium	Unassigned							0.2125
4337_15495	1346	222	1	41763	0.554318	Linear			Podoviridae				uvig_266681			0.052478
4338_112253	146	55	3	36428	0.388492	Linear			Unassigned							0.4625
4338_116354	119	34	2	40303	0.587525	Linear			Myoviridae				uvig_202277, uvig_445848, uvig_291093, uvig_319764	MGV-GENOME-0255262, MGV-GENOME-0252201, MGV-GENOME-0249930, MGV-GENOME-0257029, MGV-GENOME-0249093, MGV-GENOME-0269729, MGV-GENOME-0311936, MGV-GENOME-0248171, MGV-GENOME-0243539, MGV-GENOME-0258105, MGV-GENOME-0234342		0.1875
4338_5354	943	8	1	50791	0.451222	Linear	Bacteroidetes	Prevotella	Unassigned		7000000302_____SRS023914_Baylor_scaffold_4316, 7000000045_____SRS013687_Baylor_scaffold_50672	Shkoporov_2019_SRR9161505_NODE_205_length_48267_cov_26.772194	uvig_98153	MGV-GENOME-0338945, MGV-GENOME-0312295, MGV-GENOME-0355848, MGV-GENOME-0355579, MGV-GENOME-0321989		0.975
4339_57218	1104	1	33	87151	0.359101	Circular/Linear	Bacteroidetes	Bacteroides	Unassigned		3300007362_____Ga0104788_100287		uvig_102211, uvig_214346, uvig_384414, uvig_283691	MGV-GENOME-0355303, MGV-GENOME-0348813, MGV-GENOME-0349300		0.3375
PF-HC110_75853	418	13	1	54579	0.539896	Linear			Unassigned		3300008520_____Ga0111044_100665		uvig_168279	MGV-GENOME-0333110, MGV-GENOME-0315901, MGV-GENOME-0315039, MGV-GENOME-0315015, MGV-GENOME-0316157, MGV-GENOME-0314166, MGV-GENOME-0313064, MGV-GENOME-0320583, MGV-GENOME-0304597, MGV-GENOME-0283505, MGV-GENOME-0283408		0.275
PF-IP002_4819	396	116	1	45480	0.543008	Linear	Firmicutes	Faecalibacterium	Unassigned							0.9125
PF-IP002_85167	43	7	1	12451	0.409927	Linear			Unassigned				uvig_29271, uvig_15870, uvig_19994	MGV-GENOME-0064141, MGV-GENOME-0061828, MGV-GENOME-0061291, MGV-GENOME-0059323, MGV-GENOME-0057438, MGV-GENOME-0056277, MGV-GENOME-0051428, MGV-GENOME-0040140		0.257025
PF-P005_74932	1130	157	1	30282	0.402351	Linear	Bacteroidetes	Prevotella	Unassigned				uvig_533811			0.0495316
PF-P018_70851	319	165	1	61560	0.408301	Circular			Unassigned					MGV-GENOME-0335826, MGV-GENOME-0320417, MGV-GENOME-0319565, MGV-GENOME-0319520		1
PF-P018_70857	786	42	1	35184	0.46703	Circular	Bacteroidetes	Bacteroides	Unassigned							0.0875
PF-P023_6530	1134	44	1	14023	0.395778	Linear	Firmicutes	Ruminococcus	Podoviridae		3300007353_____Ga0104758_101300		uvig_143953, uvig_232970, uvig_249638	MGV-GENOME-0093225, MGV-GENOME-0090764, MGV-GENOME-0090547, MGV-GENOME-0089688, MGV-GENOME-0088102, MGV-GENOME-0077462		0.188122
PF-P024_18227	276	27	2	54984	0.415775	Linear			Siphoviridae		3300008551_____Ga0111058_100186, 3300008360_____Ga0114875_1000304, 3300006257_____Ga0099346_100224, 3300008103_____Ga0114180_100344, 3300008479_____Ga0114883_1000366, 3300007305_____Ga0104872_100307	Ma_2019_SRR413623_NODE_367_length_54547_cov_7.625835	uvig_453248, uvig_205, uvig_284260, uvig_41186, uvig_47325, uvig_436334	MGV-GENOME-0343569, MGV-GENOME-0353723, MGV-GENOME-0362275, MGV-GENOME-0339111, MGV-GENOME-0347317, MGV-GENOME-0338211, MGV-GENOME-0342435, MGV-GENOME-0341900, MGV-GENOME-0334532, MGV-GENOME-0335730, MGV-GENOME-0334087, MGV-GENOME-0333733, MGV-GENOME-0333623, MGV-GENOME-0338164, MGV-GENOME-0349123, MGV-GENOME-0337144, MGV-GENOME-0274583	Clostridiaceae bacterium AF02-42,	0.9125
PF-P024_77668	1347	223	1	76606	0.356852	Linear			Myoviridae			Kang_0021_ST001_A_NODE_8_length_77449_cov_1238.218454	uvig_519197, uvig_265770, uvig_209320, uvig_543214, uvig_338533	MGV-GENOME-0349182, MGV-GENOME-0349515, MGV-GENOME-0339627		0.0375
PF-P035_25943	29	7	1	11338	0.411889	Linear			Podoviridae			Ma_2019_SRR413668_NODE_807_length_11205_cov_49.278508	uvig_570414, uvig_308542, uvig_438887, uvig_345836, uvig_95844, uvig_241564	MGV-GENOME-0057043, MGV-GENOME-0056309, MGV-GENOME-0055595, MGV-GENOME-0055135, MGV-GENOME-0052978, MGV-GENOME-0047775, MGV-GENOME-0046774, MGV-GENOME-0046781, MGV-GENOME-0043793, MGV-GENOME-0043789, MGV-GENOME-0041277		0.0679887
PF-P036_38711	133	55	1	36265	0.548242	Linear			Siphoviridae							0.125
PF-P040_44245	994	38	3	40988	0.468845	Circular/Linear	Bacteroidetes	Prevotella	Unassigned							0.85
PF-P040_57645	1013	152	5	93058	0.432709	Circular/Linear	Bacteroidetes	Prevotella	Unassigned					MGV-GENOME-0374019		0.9625
PF-P050_110008	956	42	1	32871	0.461653	Circular	Bacteroidetes	Bacteroides, Parabacteroides	Unassigned							0.110943
PF-P058_12746	536	34	3	44525	0.438405	Linear	Firmicutes	Faecalibacterium	Myoviridae		3300014807_____Ga0134439_1000248, 3300006476_____Ga0100233_100445			MGV-GENOME-0290671, MGV-GENOME-0289338, MGV-GENOME-0289341, MGV-GENOME-0288656, MGV-GENOME-0288518, MGV-GENOME-0269626, MGV-GENOME-0264361, MGV-GENOME-0264094, MGV-GENOME-0263495		0.9875
