# Supplementary material for: Extensive gut virome variation and its associations with host and environmental factors in a population-level cohort
Source: Nat Commun. 2022 Sep 6;13:5252. doi: 10.1038/s41467-022-32832-w (PMC9448778; doi:10.1038/s41467-022-32832-w)
Supplement: Supplementary file 10 — Supplementary data 7 [file 41467_2022_32832_MOESM10_ESM.xlsx]

## Sheet: S7
Supplementary Data 7 | Summary information of the 10 major VCs
VC	Name	Genomes	Abundance	Prevalence	Genome size	GC content	Integrase	Prophage	Host phylum	Host genus
VC_19	crAssphage, crAss-like phage (genera: I, III, IV, IX)	494	10.1157	0.599571	93353.9	0.294441	No		Bacteroidetes	Porphyromonas, Prevotella, Bacteroides, Prevotellamassilia, Parabacteroides
VC_1	Gubaphage, Flandersviridae	364	6.24224	0.632206	83043.8	0.359885	No		Bacteroidetes	Bacteroides, Parabacteroides, Alistipes
VC_2	Toyamaviridae	228	6.45924	0.749643	66495.3	0.467766	Yes	Bacteroides	Bacteroidetes, Verrucomicrobia	Bacteroides, Prevotella, Akkermansia, Prevotellamassilia
VC_24	Konodaiviridae	155	5.12653	0.724869	55637.5	0.418743	Yes	Bacteroides	Bacteroidetes	Prevotella, Parabacteroides, Bacteroides, Prevotellamassilia, Porphyromonas
VC_12	Shinjukuviridae	151	6.12948	0.828013	75415.5	0.387927	Yes	Bacteroides	Bacteroidetes	Bacteroides, Alistipes
VC_15	Okuboviridae	143	3.08786	0.876131	49789.8	0.580448	No	Blautia, Butyricicoccus, Clostridium, Roseburia	Firmicutes	Clostridium, Eubacterium, Roseburia, Faecalibacterium, Blautia, Ruminococcus, Dorea
VC_3	Tsurumiviridae	126	3.83216	0.902334	34304.2	0.485234	Yes	Blautia, Clostridium, Dorea, Lachnoclostridium, Pseudoflavonifractor, Roseburia, Ruminococcus	Firmicutes	Unclassified Clostridia, Clostridium, Anaerotruncus, Ruminococcus, Blautia, Gemmiger, Dorea, Coprococcus
VC_44	Suehiroviridae	121	1.34991	0.446641	15798.6	0.382407	No		Firmicutes, Actinobacteria	Unclassified Ruminococcaceae, Unclassified Clostridiales, Faecalicatena, Clostridium, Eggerthella, Hungatella, Subdoligranulum, Blautia, Ruminococcus, Unclassified Lachnospiraceae, Eubacterium, Collinsella, Gemmiger, Lachnoclostridium, Dorea, Coprococcus
VC_18	Umezonoviridae	113	1.06998	0.245831	30098.7	0.546172	No		Firmicutes, Actinobacteria	Bifidobacterium, Coprococcus
VC_6	crAss-like phage (genera VII, VIII, X)	111	1.29355	0.286327	99730	0.33727	No		Bacteroidetes	Parabacteroides, Bacteroides, Prevotella, Porphyromonas
