# Supplementary material for: Extensive gut virome variation and its associations with host and environmental factors in a population-level cohort
Source: Nat Commun. 2022 Sep 6;13:5252. doi: 10.1038/s41467-022-32832-w (PMC9448778; doi:10.1038/s41467-022-32832-w)
Supplement: Supplementary file 11 — Supplementary data 8 [file 41467_2022_32832_MOESM11_ESM.xlsx]

## Sheet: S8
Supplementary Data 8 | List of anti-viral genes used in the analysis
KO	System	Function	Subtype
K01153	RM	hsdR; type I restriction enzyme, R subunit [EC:3.1.21.3]	I
K01154	RM	hsdS; type I restriction enzyme, S subunit [EC:3.1.21.3]	I
K01155	RM	E3.1.21.4; type II restriction enzyme [EC:3.1.21.4]	II
K01156	RM	res; type III restriction enzyme [EC:3.1.21.5]	III
K03427	RM	hsdM; type I restriction enzyme M protein [EC:2.1.1.72]	I
K05345	RM	regB; T4 restriction endoribonuclease [EC:4.6.1.25]	-
K07448	RM	mrr; restriction system protein	IV
K07451	RM	mcrA; 5-methylcytosine-specific restriction enzyme A [EC:3.1.21.-]	IV
K07452	RM	mcrB; 5-methylcytosine-specific restriction enzyme B [EC:3.1.21.-]	IV
K07453	RM	K07453; putative restriction endonuclease	-
K07454	RM	K07454; putative restriction endonuclease	-
K07504	RM	K07504; predicted type IV restriction endonuclease	IV
K19147	RM	mcrC; 5-methylcytosine-specific restriction enzyme subunit McrC	IV
K19173	RM	dptF; DNA phosphorothioation-dependent restriction protein DptF	PT
K19174	RM	dptG; DNA phosphorothioation-dependent restriction protein DptG	PT
K19175	RM	dptH; DNA phosphorothioation-dependent restriction protein DptH	PT
K07012	CRISPR-Cas	cas3; CRISPR-associated endonuclease/helicase Cas3 [EC:3.1.-.- 3.6.4.-]	1
K07016	CRISPR-Cas	csm1, cas10; CRISPR-associated protein Csm1	1
K07061	CRISPR-Cas	cmr1; CRISPR-associated protein Cmr1	1
K07464	CRISPR-Cas	cas4; CRISPR-associated exonuclease Cas4 [EC:3.1.12.1]	-
K07475	CRISPR-Cas	cas3; CRISPR-associated endonuclease Cas3-HD [EC:3.1.-.-]	1
K07725	CRISPR-Cas	csa3; CRISPR-associated protein Csa3	1
K09000	CRISPR-Cas	cmr4; CRISPR-associated protein Cmr4	1
K09002	CRISPR-Cas	csm3; CRISPR-associated protein Csm3	1
K09127	CRISPR-Cas	cmr3; CRISPR-associated protein Cmr3	1
K09951	CRISPR-Cas	cas2; CRISPR-associated protein Cas2	-
K09952	CRISPR-Cas	csn1, cas9; CRISPR-associated endonuclease Csn1 [EC:3.1.-.-]	2
K19046	CRISPR-Cas	casB, cse2; CRISPR system Cascade subunit CasB	1
K19074	CRISPR-Cas	csa2; CRISPR-associated protein Csa2	1
K19075	CRISPR-Cas	cst2, cas7; CRISPR-associated protein Cst2	1
K19076	CRISPR-Cas	cmr2, cas10; CRISPR-associated protein Cmr2	1
K19085	CRISPR-Cas	csa1; CRISPR-associated protein Csa1	1
K19086	CRISPR-Cas	csa4, cas8a2; CRISPR-associated protein Csa4	1
K19087	CRISPR-Cas	csa5; CRISPR-associated protein Csa5	1
K19088	CRISPR-Cas	cst1, cas8a; CRISPR-associated protein Cst1	1
K19089	CRISPR-Cas	cas5a_b_c; CRISPR-associated protein Cas5a/b/c	1
K19090	CRISPR-Cas	cas5t; CRISPR-associated protein Cas5t	1
K19091	CRISPR-Cas	cas6; CRISPR-associated endoribonuclease Cas6 [EC:3.1.-.-]	1
K19114	CRISPR-Cas	csh1; CRISPR-associated protein Csh1	-
K19115	CRISPR-Cas	csh2; CRISPR-associated protein Csh2	-
K19116	CRISPR-Cas	cas5h; CRISPR-associated protein Cas5h	1
K19117	CRISPR-Cas	csd1, cas8c; CRISPR-associated protein Csd1	1
K19118	CRISPR-Cas	csd2, cas7; CRISPR-associated protein Csd2	1
K19119	CRISPR-Cas	cas5d; CRISPR-associated protein Cas5d	1
K19120	CRISPR-Cas	csc1; CRISPR-associated protein Csc1	1
K19121	CRISPR-Cas	csc2; CRISPR-associated protein Csc2	1
K19122	CRISPR-Cas	csc3; CRISPR-associated protein Csc3	1
K19123	CRISPR-Cas	casA, cse1; CRISPR system Cascade subunit CasA	1
K19124	CRISPR-Cas	casC, cse4; CRISPR system Cascade subunit CasC	1
K19125	CRISPR-Cas	casD, cse5; CRISPR system Cascade subunit CasD	1
K19126	CRISPR-Cas	casE, cse3; CRISPR system Cascade subunit CasE	1
K19127	CRISPR-Cas	csy1; CRISPR-associated protein Csy1	1
K19128	CRISPR-Cas	csy2; CRISPR-associated protein Csy2	1
K19129	CRISPR-Cas	csy3; CRISPR-associated protein Csy3	1
K19130	CRISPR-Cas	csy4, cas6f; CRISPR-associated endonuclease Csy4 [EC:3.1.-.-]	1
K19131	CRISPR-Cas	csb1; CRISPR-associated protein Csb1	-
K19132	CRISPR-Cas	csb2; CRISPR-associated protein Csb2	-
K19133	CRISPR-Cas	csb3; CRISPR-associated protein Csb3	-
K19134	CRISPR-Cas	csx10; CRISPR-associated protein Csx10	1
K19135	CRISPR-Cas	csx14; CRISPR-associated protein Csx14	1
K19136	CRISPR-Cas	csx17; CRISPR-associated protein Csx17	1
K19137	CRISPR-Cas	csn2; CRISPR-associated protein Csn2	2
K19138	CRISPR-Cas	csm2; CRISPR-associated protein Csm2	1
K19139	CRISPR-Cas	csm4; CRISPR-associated protein Csm4	1
K19140	CRISPR-Cas	csm5; CRISPR-associated protein Csm5	1
K19141	CRISPR-Cas	cmr5; CRISPR-associated protein Cmr5	1
K19142	CRISPR-Cas	cmr6; CRISPR-associated protein Cmr6	1
K19143	CRISPR-Cas	csx1; CRISPR-associated protein Csx1	1
K19144	CRISPR-Cas	csx3; CRISPR-associated protein Csx3	1
K19145	CRISPR-Cas	csx16; CRISPR-associated protein Csx16	1
K19146	CRISPR-Cas	csaX; CRISPR-associated protein CsaX	1
