# Supplementary material for: Extensive gut virome variation and its associations with host and environmental factors in a population-level cohort
Source: Nat Commun. 2022 Sep 6;13:5252. doi: 10.1038/s41467-022-32832-w (PMC9448778; doi:10.1038/s41467-022-32832-w)
Supplement: Supplementary file 12 — Supplementary data 9 [file 41467_2022_32832_MOESM12_ESM.xlsx]

## Sheet: S9
Supplementary Data 9 | Correlation analysis between Shannon diversity of the virome and KEGG orthologies of the bacteriome
KEGG orthology	Spearman correlation	FDR
K04487:cysteine desulfurase	0.547625	0
K14059:integrase	0.591535	0
K07007:uncharacterized protein	0.556098	0
K07238:zinc transporter, ZIP family	0.564924	0
K04094:methylenetetrahydrofolate--tRNA-(uracil-5-)-methyltransferase	0.556579	0
K13770:TetR/AcrR family transcriptional regulator, fatty acid metabolism regulator protein	0.555086	0
K06313:spore germination protein	0.585862	0
K06297:spore germination protein KC	0.585424	0
K16876:2-furoate---CoA ligase	0.549495	0
K10212:glycosyl-4,4'-diaponeurosporenoate acyltransferase	0.582619	0
K01007:pyruvate, water dikinase	0.536595	5.51191e-308
K06307:spore germination protein	0.530137	3.30281e-299
K04759:ferrous iron transport protein B	0.528459	5.88441e-297
K01596:phosphoenolpyruvate carboxykinase (GTP)	0.526566	1.95595e-294
K00134:glyceraldehyde 3-phosphate dehydrogenase	0.526248	5.18159e-294
K19294:alginate O-acetyltransferase complex protein AlgI	0.524634	7.08085e-292
K06399:stage IV sporulation protein B	0.521171	2.47915e-287
K00563:23S rRNA (guanine745-N1)-methyltransferase	0.516274	5.39989e-281
K05991:endoglycosylceramidase	0.514656	6.35653e-279
K14949:serine/threonine-protein kinase PknG	0.513308	3.31651e-277
K08652:C5a peptidase	0.512456	3.99335e-276
K01876:aspartyl-tRNA synthetase	0.512236	7.58499e-276
K06179:23S rRNA pseudouridine955/2504/2580 synthase	0.511454	7.40969e-275
K02674:type IV pilus assembly protein PilY1	0.506573	9.6393e-269
K02238:competence protein ComEC	0.506442	1.40156e-268
K08642:LasA protease	0.506438	1.41788e-268
K00969:nicotinate-nucleotide adenylyltransferase	0.504979	9.12087e-267
K04086:ATP-dependent Clp protease ATP-binding subunit ClpL	0.501318	2.86766e-262
K06438:similar to stage IV sporulation protein	0.50084	1.09808e-261
K15739:D-alanine---(R)-lactate ligase	0.500062	9.7293e-261
K03737:pyruvate-ferredoxin/flavodoxin oxidoreductase	0.499019	1.79536e-259
K06384:stage II sporulation protein M	0.498326	1.23871e-258
K06348:sporulation inhibitor KapD	0.497688	7.30075e-258
K07742:uncharacterized protein	0.497527	1.14141e-257
K03621:glycerol-3-phosphate acyltransferase PlsX	0.497488	1.27276e-257
K06383:stage II sporulation protein GA (sporulation sigma-E factor processing peptidase)	0.497345	1.88939e-257
K02335:DNA polymerase I	0.496489	2.02725e-256
K04074:cell division initiation protein	0.495442	3.65796e-255
K01962:acetyl-CoA carboxylase carboxyl transferase subunit alpha	0.494588	3.84192e-254
K08604:vibriolysin	0.494472	5.27721e-254
K07137:uncharacterized protein	0.493382	1.05056e-252
K16784:biotin transport system ATP-binding protein	0.492297	2.0348e-251
K09787:uncharacterized protein	0.491812	7.64806e-251
K03087:RNA polymerase nonessential primary-like sigma factor	0.491751	9.03196e-251
K03151:thiamine biosynthesis protein ThiI	0.491222	3.80421e-250
K06284:transcriptional pleiotropic regulator of transition state genes	0.491121	5.01189e-250
K18866:D-alanyl-D-alanine dipeptidase/carboxypeptidase	0.489799	1.80685e-248
K09769:uncharacterized protein	0.489009	1.52778e-247
K09153:uncharacterized protein	0.488887	2.12443e-247
K06969:23S rRNA (cytosine1962-C5)-methyltransferase	0.488724	3.29682e-247
K01655:homocitrate synthase	0.486964	3.74359e-245
K09777:uncharacterized protein	0.486899	4.44516e-245
K00927:phosphoglycerate kinase	0.486619	9.41506e-245
K04758:ferrous iron transport protein A	0.485638	1.29586e-243
K13734:fibronectin-binding protein 1	0.485353	2.77168e-243
K03497:chromosome partitioning protein, ParB family	0.484934	8.46641e-243
K01541:H+/K+-exchanging ATPase	0.484876	9.88278e-243
K12950:cation-transporting P-type ATPase C	0.484796	1.22421e-242
K14540:ribosome biogenesis GTPase A	0.484688	1.63013e-242
K06295:spore germination protein KA	0.483245	7.51409e-241
K06397:stage III sporulation protein AH	0.482537	4.88844e-240
K13643:Rrf2 family transcriptional regulator, iron-sulfur cluster assembly transcription factor	0.482174	1.27115e-239
K01046:triacylglycerol lipase	0.481958	2.25104e-239
K03709:DtxR family transcriptional regulator, Mn-dependent transcriptional regulator	0.480883	3.81288e-238
K07584:uncharacterized protein	0.48079	4.85746e-238
K13799:pantoate ligase / CMP/dCMP kinase	0.479769	7.07069e-237
K15792:murE/murF fusion protein	0.479601	1.09578e-236
K06396:stage III sporulation protein AG	0.479353	2.0952e-236
K13276:bacillopeptidase F	0.478908	6.71204e-236
K13767:enoyl-CoA hydratase	0.478859	7.62843e-236
K08722:5'-deoxynucleotidase	0.477546	2.32398e-234
K00558:DNA (cytosine-5)-methyltransferase 1	0.477473	2.81245e-234
K03091:RNA polymerase sporulation-specific sigma factor	0.477088	7.64152e-234
K13277:minor extracellular protease Epr	0.476712	2.02311e-233
K07668:two-component system, OmpR family, response regulator VicR	0.47606	1.09497e-232
K06398:stage IV sporulation protein A	0.476046	1.13313e-232
K12447:UDP-sugar pyrophosphorylase	0.475409	5.86865e-232
K11442:putative uridylyltransferase	0.475409	5.86865e-232
K00972:UDP-N-acetylglucosamine/UDP-N-acetylgalactosamine diphosphorylase	0.472615	7.65902e-229
K14441:ribosomal protein S12 methylthiotransferase	0.472544	9.17733e-229
K06967:tRNA (adenine22-N1)-methyltransferase	0.471727	7.3929e-228
K06382:stage II sporulation protein E	0.471248	2.50133e-227
K06237:collagen, type IV, alpha	0.470824	7.35007e-227
K10914:CRP/FNR family transcriptional regulator, cyclic AMP receptor protein	-0.470811	7.60642e-227
K07030:uncharacterized protein	0.470464	1.83502e-226
K06406:stage V sporulation protein AD	0.470424	2.02684e-226
K03495:tRNA uridine 5-carboxymethylaminomethyl modification enzyme	0.469826	9.24828e-226
K06390:stage III sporulation protein AA	0.469773	1.05683e-225
K07082:UPF0755 protein	0.469458	2.34528e-225
K01356:repressor LexA	0.469422	2.56869e-225
K06405:stage V sporulation protein AC	0.469298	3.51479e-225
K06387:stage II sporulation protein R	0.468803	1.22629e-224
K00790:UDP-N-acetylglucosamine 1-carboxyvinyltransferase	0.46809	7.3867e-224
K13688:cyclic beta-1,2-glucan synthetase	0.467939	1.08029e-223
K06393:stage III sporulation protein AD	0.46551	4.75707e-221
K04771:serine protease Do	0.464779	2.94478e-220
K03205:type IV secretion system protein VirD4	0.464687	3.70463e-220
K01202:galactosylceramidase	0.464571	4.94162e-220
K06413:stage V sporulation protein K	0.464311	9.426e-220
K06379:stage II sporulation protein AB (anti-sigma F factor)	0.46364	4.99326e-219
K10009:cystine transport system permease protein	0.463127	1.78007e-218
K16733:Rac GTPase-activating protein 1	0.463047	2.17073e-218
K03090:RNA polymerase sigma-B factor	0.462309	1.3445e-217
K03502:DNA polymerase V	0.46208	2.36744e-217
K11529:glycerate 2-kinase	0.461578	8.15591e-217
K07778:two-component system, NarL family, sensor histidine kinase DesK	0.461537	9.02085e-217
K03459:formate transporter	0.460538	1.05225e-215
K06385:stage II sporulation protein P	0.46033	1.75404e-215
K06402:stage IV sporulation protein FB	0.459807	6.3241e-215
K06012:spore protease	0.459763	7.02955e-215
K08600:sortase B	0.459492	1.36535e-214
K14660:nodulation protein E	0.458368	2.12299e-213
K01989:putative ABC transport system substrate-binding protein	0.456682	1.2802e-211
K16783:biotin transport system permease protein	0.456525	1.86999e-211
K01868:threonyl-tRNA synthetase	0.456424	2.39125e-211
K01533:Cu2+-exporting ATPase	0.456354	2.82763e-211
K01308:g-D-glutamyl-meso-diaminopimelate peptidase	0.455539	2.02879e-210
K06394:stage III sporulation protein AE	0.45538	2.98237e-210
K04043:molecular chaperone DnaK	0.454804	1.19549e-209
K06392:stage III sporulation protein AC	0.454797	1.21453e-209
K05986:nuclease S1	0.454793	1.22687e-209
K06400:site-specific DNA recombinase	0.454614	1.88622e-209
K08303:putative protease	0.454533	2.29106e-209
K05363:serine/alanine adding enzyme	0.454097	6.541e-209
K06992:uncharacterized protein	0.453196	5.67717e-208
K12943:lipoprotein YgeR	0.452944	1.03927e-207
K06410:dipicolinate synthase subunit A	0.45257	2.54123e-207
K01844:beta-lysine 5,6-aminomutase alpha subunit	0.45183	1.48769e-206
K18011:beta-lysine 5,6-aminomutase beta subunit	0.451736	1.86033e-206
K11145:ribonuclease III family protein	0.45164	2.33555e-206
K06881:bifunctional oligoribonuclease and PAP phosphatase NrnA	0.451508	3.20513e-206
K15527:cysteate synthase	0.450215	6.91583e-205
K17686:Cu+-exporting ATPase	0.44943	4.44584e-204
K09779:uncharacterized protein	0.44941	4.65466e-204
K16898:ATP-dependent helicase/nuclease subunit A	0.448316	6.1648e-203
K03306:inorganic phosphate transporter, PiT family	-0.448204	8.02331e-203
K05995:dipeptidase E	0.447367	5.75241e-202
K07161:uncharacterized protein	0.445327	6.81053e-200
K01738:cysteine synthase A	0.44454	4.26842e-199
K01950:NAD+ synthase (glutamine-hydrolysing)	0.444515	4.5224e-199
K04088:membrane protease subunit HflK	0.443896	1.90762e-198
K07015:uncharacterized protein	0.443347	6.8128e-198
K00036:glucose-6-phosphate 1-dehydrogenase	-0.443022	1.44729e-197
K07260:D-alanyl-D-alanine carboxypeptidase	0.442944	1.72995e-197
K11144:primosomal protein DnaI	0.44095	1.72315e-195
K00525:ribonucleoside-diphosphate reductase alpha chain	-0.440378	6.41511e-195
K05833:putative ABC transport system ATP-binding protein	0.439499	4.80314e-194
K02495:oxygen-independent coproporphyrinogen III oxidase	0.437286	7.45383e-192
K06411:dipicolinate synthase subunit B	0.437138	1.04296e-191
K08587:clostripain	0.437074	1.20618e-191
K01744:aspartate ammonia-lyase	-0.435987	1.41302e-190
K03386:peroxiredoxin (alkyl hydroperoxide reductase subunit C)	-0.435908	1.69106e-190
K07102:anomeric MurNAc/GlcNAc kinase	0.434992	1.3362e-189
K03649:double-stranded uracil-DNA glycosylase	0.434915	1.58884e-189
K04769:AbrB family transcriptional regulator, stage V sporulation protein T	0.434386	5.2237e-189
K01732:pectin lyase	0.433643	2.77478e-188
K20074:PPM family protein phosphatase	0.433327	5.62987e-188
K11620:lia operon protein LiaH	0.433316	5.76899e-188
K02334:DNA polymerase bacteriophage-type	0.432982	1.221e-187
K00050:hydroxypyruvate reductase	0.432924	1.38992e-187
K19428:sugar transferase EpsL	0.43262	2.74408e-187
K06409:stage V sporulation protein B	0.432358	4.92309e-187
K04488:nitrogen fixation protein NifU and related proteins	0.432325	5.29754e-187
K09768:uncharacterized protein	0.432039	1.00317e-186
K15780:bifunctional protein TilS/HprT	0.431689	2.19292e-186
K04083:molecular chaperone Hsp33	0.43168	2.2337e-186
K18930:D-lactate dehydrogenase	0.431402	4.15596e-186
K03596:GTP-binding protein LepA	0.431383	4.327e-186
K13051:beta-aspartyl-peptidase (threonine type)	-0.430506	3.04498e-185
K16899:ATP-dependent helicase/nuclease subunit B	0.430434	3.56929e-185
K07651:two-component system, OmpR family, sensor histidine kinase ResE	0.430218	5.76865e-185
K01758:cystathionine gamma-lyase	0.429511	2.75839e-184
K05352:ribitol-5-phosphate 2-dehydrogenase	0.428974	9.03707e-184
K18704:CDP-ribitol ribitolphosphotransferase	0.42894	9.74402e-184
K00609:aspartate carbamoyltransferase catalytic subunit	0.428312	3.89234e-183
K03572:DNA mismatch repair protein MutL	0.428303	3.97338e-183
K07571:S1 RNA binding domain protein	0.428055	6.86586e-183
K03768:peptidyl-prolyl cis-trans isomerase B (cyclophilin B)	0.427846	1.08663e-182
K09145:uncharacterized protein	0.427785	1.24181e-182
K13012:O-antigen biosynthesis protein WbqP	0.427776	1.2671e-182
K03529:chromosome segregation protein	0.427751	1.33927e-182
K05985:ribonuclease M5	0.427662	1.62698e-182
K06407:stage V sporulation protein AE	0.427262	3.92422e-182
K01236:maltooligosyltrehalose trehalohydrolase	0.427243	4.08834e-182
K10762:putative replication protein	0.427184	4.65034e-182
K03308:neurotransmitter:Na+ symporter, NSS family	0.42676	1.17979e-181
K01938:formate--tetrahydrofolate ligase	0.426518	2.00341e-181
K03565:regulatory protein	0.426297	3.25029e-181
K00170:pyruvate ferredoxin oxidoreductase beta subunit	0.426293	3.27913e-181
K06378:stage II sporulation protein AA (anti-sigma F factor antagonist)	0.4259	7.74981e-181
K07774:two-component system, OmpR family, response regulator TctD	0.425768	1.03367e-180
K00798:cob(I)alamin adenosyltransferase	-0.425718	1.15187e-180
K03438:16S rRNA (cytosine1402-N4)-methyltransferase	0.425457	2.03963e-180
K09748:ribosome maturation factor RimP	0.425351	2.56873e-180
K06178:23S rRNA pseudouridine2605 synthase	0.425215	3.45214e-180
K02069:putative ABC transport system permease protein	-0.425185	3.69239e-180
K15633:2,3-bisphosphoglycerate-independent phosphoglycerate mutase	0.424474	1.73499e-179
K01449:N-acetylmuramoyl-L-alanine amidase	0.424223	2.99151e-179
K19411:protein arginine kinase activator	0.423816	7.249e-179
K03978:GTP-binding protein	0.423788	7.70513e-179
K03569:rod shape-determining protein MreB and related proteins	0.423504	1.42662e-178
K00701:cyclomaltodextrin glucanotransferase	0.422958	4.65492e-178
K01872:alanyl-tRNA synthetase	0.422804	6.49069e-178
K19244:alanine dehydrogenase	0.422314	1.87089e-177
K03212:23S rRNA (uracil747-C5)-methyltransferase	0.421786	5.84699e-177
K00795:farnesyl diphosphate synthase	0.421492	1.10077e-176
K09778:uncharacterized protein	-0.420695	6.1132e-176
K03070:preprotein translocase subunit SecA	0.420019	2.60611e-175
K01590:histidine decarboxylase	-0.419989	2.77463e-175
K16020:5-deoxy-5-amino-3-dehydroquinate synthase	0.419808	4.08674e-175
K09989:uncharacterized protein	0.419756	4.56907e-175
K02563:UDP-N-acetylglucosamine--N-acetylmuramyl-(pentapeptide) pyrophosphoryl-undecaprenol N-acetylglucosamine transferase	0.419476	8.31538e-175
K13652:AraC family transcriptional regulator	-0.419395	9.90529e-175
K02101:arabinose operon protein AraL	0.41923	1.40943e-174
K02650:type IV pilus assembly protein PilA	0.419103	1.84798e-174
K09692:teichoic acid transport system permease protein	0.418822	3.3645e-174
K00544:betaine-homocysteine S-methyltransferase	0.418664	4.7094e-174
K03613:electron transport complex protein RnfE	0.418518	6.43434e-174
K06183:16S rRNA pseudouridine516 synthase	0.417935	2.22831e-173
K02587:nitrogenase molybdenum-cofactor synthesis protein NifE	0.41788	2.50475e-173
K02340:DNA polymerase III subunit delta	0.41751	5.49907e-173
K01214:isoamylase	-0.416676	3.22306e-172
K01153:type I restriction enzyme, R subunit	0.416624	3.59626e-172
K05896:segregation and condensation protein A	0.416271	7.596e-172
K06956:uncharacterized protein	-0.416046	1.22269e-171
K07462:single-stranded-DNA-specific exonuclease	0.415982	1.39871e-171
K07080:uncharacterized protein	0.415506	3.81934e-171
K03617:electron transport complex protein RnfA	0.415098	9.02855e-171
K14731:epsilon-lactone hydrolase	0.415049	1.00202e-170
K06261:platelet glycoprotein Ib alpha chain	0.414972	1.17801e-170
K15519:deoxyadenosine/deoxycytidine kinase	0.414916	1.32571e-170
K07694:two-component system, NarL family, vancomycin resistance associated response regulator VraR	0.414865	1.47721e-170
K08884:serine/threonine protein kinase, bacterial	0.414736	1.93483e-170
K08591:glycerol-3-phosphate acyltransferase PlsY	0.414374	4.14204e-170
K01154:type I restriction enzyme, S subunit	0.41406	8.01473e-170
K00621:glucosamine-phosphate N-acetyltransferase	0.412695	1.39863e-168
K09531:DnaJ homolog subfamily C member 11	0.412462	2.2731e-168
K15301:syntaxin-binding protein 3	0.412426	2.44995e-168
K15300:syntaxin-binding protein 2	0.412426	2.44995e-168
K07335:basic membrane protein A and related proteins	0.41217	4.18526e-168
K03697:ATP-dependent Clp protease ATP-binding subunit ClpE	0.411766	9.7207e-168
K00302:sarcosine oxidase, subunit alpha	0.411641	1.26096e-167
K05925:mRNA (2'-O-methyladenosine-N6-)-methyltransferase	0.411106	3.83722e-167
K16200:dipeptide transport system permease protein	0.411047	4.33219e-167
K15292:syntaxin-binding protein 1	0.410837	6.69813e-167
K02959:small subunit ribosomal protein S16	0.410152	2.77293e-166
K00264:glutamate synthase (NADPH/NADH)	0.41013	2.90434e-166
K04760:transcription elongation factor GreB	0.410034	3.54266e-166
K14940:gamma-F420-2:alpha-L-glutamate ligase	0.409605	8.61752e-166
K01874:methionyl-tRNA synthetase	0.409168	2.12477e-165
K01803:triosephosphate isomerase (TIM)	0.408545	7.67882e-165
K07473:DNA-damage-inducible protein J	0.408515	8.15613e-165
K00248:butyryl-CoA dehydrogenase	0.4084	1.03373e-164
K09765:uncharacterized protein	0.408379	1.08058e-164
K06023:HPr kinase/phosphorylase	0.408262	1.37361e-164
K00683:glutaminyl-peptide cyclotransferase	0.408016	2.28003e-164
K02315:DNA replication protein DnaC	0.407838	3.28936e-164
K06024:segregation and condensation protein B	0.407792	3.61557e-164
K02824:uracil permease	0.407372	8.55441e-164
K01593:aromatic-L-amino-acid decarboxylase	-0.406828	2.60848e-163
K11991:tRNA(adenine34) deaminase	0.405998	1.42426e-162
K03702:excinuclease ABC subunit B	0.40542	4.63867e-162
K02687:ribosomal protein L11 methyltransferase	0.405337	5.48907e-162
K02470:DNA gyrase subunit B	0.404668	2.14071e-161
K07220:uncharacterized protein	-0.404596	2.48119e-161
K09809:CDP-glycerol glycerophosphotransferase	0.404356	4.04256e-161
K09747:uncharacterized protein	0.404293	4.5888e-161
K03223:type III secretion protein L	0.404101	6.77138e-161
K19005:lipoteichoic acid synthase	0.404049	7.53431e-161
K05832:putative ABC transport system permease protein	0.403995	8.40696e-161
K05772:tungstate transport system substrate-binding protein	0.40379	1.27343e-160
K00571:site-specific DNA-methyltransferase (adenine-specific)	0.40186	6.28225e-159
K03741:arsenate reductase	-0.401667	9.2751e-159
K03437:RNA methyltransferase, TrmH family	0.401171	2.51053e-158
K18682:ribonucrease Y	0.40106	3.14052e-158
K18707:threonylcarbamoyladenosine tRNA methylthiotransferase MtaB	0.400979	3.69008e-158
K02945:small subunit ribosomal protein S1	0.400836	4.92354e-158
K03500:16S rRNA (cytosine967-C5)-methyltransferase	0.400393	1.19687e-157
K06209:chorismate mutase	0.400256	1.57504e-157
K13049:carboxypeptidase PM20D1	0.399755	4.2853e-157
K09992:uncharacterized protein	0.399721	4.59103e-157
K05185:gamma-aminobutyric acid receptor subunit epsilon	0.399539	6.60625e-157
K19237:gingipain K	0.399464	7.67149e-157
K14743:membrane-anchored mycosin MYCP	0.39942	8.37339e-157
K01387:microbial collagenase	0.399306	1.05132e-156
K03086:RNA polymerase primary sigma factor	0.399259	1.1537e-156
K03609:septum site-determining protein MinD	0.399162	1.40213e-156
K02203:phosphoserine / homoserine phosphotransferase	0.398795	2.91264e-156
K08589:gingipain R	0.398771	3.0577e-156
K01937:CTP synthase	0.398366	6.83672e-156
K11693:peptidoglycan pentaglycine glycine transferase (the first glycine)	0.397902	1.72143e-155
K14195:surface protein G	0.397327	5.38332e-155
K02424:cystine transport system substrate-binding protein	0.397199	6.93847e-155
K00852:ribokinase	-0.397107	8.33384e-155
K05515:penicillin-binding protein 2	0.396719	1.79481e-154
K16918:acetoin utilization transport system permease protein	0.396446	3.08229e-154
K07023:putative hydrolases of HD superfamily	0.395963	7.99264e-154
K09766:uncharacterized protein	0.395717	1.29712e-153
K06370:morphogenetic protein associated with SpoVID	0.395568	1.74154e-153
K19424:glycosyltransferase EpsF	0.39481	7.73054e-153
K14375:dTDP-L-oleandrosyltransferase	0.394184	2.64246e-152
K01006:pyruvate, orthophosphate dikinase	0.394114	3.031e-152
K00805:heptaprenyl diphosphate synthase	0.39396	4.09766e-152
K06283:putative DeoR family transcriptional regulator, stage III sporulation protein D	0.393381	1.27411e-151
K16248:probable glucitol transport protein GutA	0.393225	1.72673e-151
K08986:putative membrane protein	0.393066	2.35722e-151
K03798:cell division protease FtsH	0.392118	1.49653e-150
K01613:phosphatidylserine decarboxylase	-0.391867	2.43865e-150
K03763:DNA polymerase III subunit alpha, Gram-positive type	0.391617	3.97047e-150
K00873:pyruvate kinase	0.391033	1.23235e-149
K01493:dCMP deaminase	0.390876	1.67188e-149
K01443:N-acetylglucosamine-6-phosphate deacetylase	-0.390666	2.50985e-149
K09607:immune inhibitor A	0.390462	3.72966e-149
K00809:deoxyhypusine synthase	0.390355	4.58235e-149
K01470:creatinine amidohydrolase	-0.390107	7.40063e-149
K06168:tRNA-2-methylthio-N6-dimethylallyladenosine synthase	0.390023	8.7215e-149
K00171:pyruvate ferredoxin oxidoreductase delta subunit	0.389898	1.11037e-148
K07258:D-alanyl-D-alanine carboxypeptidase (penicillin-binding protein 5/6)	0.389495	2.41292e-148
K15870:NAD(H)-dependent 7alpha-hydroxy-3-oxo-delta4-cholenoic acid oxidoreductase	0.388745	1.02492e-147
K06941:23S rRNA (adenine2503-C2)-methyltransferase	0.388183	3.01648e-147
K02488:two-component system, cell cycle response regulator	0.387576	9.67502e-147
K18672:diadenylate cyclase	0.387558	1.0014e-146
K07447:putative holliday junction resolvase	0.387318	1.58347e-146
K14162:error-prone DNA polymerase	0.387247	1.81419e-146
K19697:propionate kinase	0.386942	3.25237e-146
K02519:translation initiation factor IF-2	0.386731	4.87477e-146
K01489:cytidine deaminase	0.385966	2.09681e-145
K01673:carbonic anhydrase	-0.385314	7.24801e-145
K11181:dissimilatory sulfite reductase beta subunit	0.384284	5.12415e-144
K00533:ferredoxin hydrogenase large subunit	0.384283	5.13227e-144
K02028:polar amino acid transport system ATP-binding protein	0.384176	6.27954e-144
K01530:phospholipid-translocating ATPase	0.38414	6.72296e-144
K01176:alpha-amylase	0.384032	8.25178e-144
K03322:manganese transport protein	-0.383781	1.32798e-143
K13730:internalin A	0.383779	1.33197e-143
K12619:5'-3' exoribonuclease 2	0.383734	1.44923e-143
K02784:phosphocarrier protein HPr	0.383415	2.65045e-143
K17747:1-deoxy-11beta-hydroxypentalenate dehydrogenase	0.382858	7.58724e-143
K12310:Di-N-acetylchitobiase	0.382821	8.13101e-143
K00273:D-amino-acid oxidase	0.382608	1.21418e-142
K02986:small subunit ribosomal protein S4	0.382216	2.54183e-142
K01615:glutaconyl-CoA decarboxylase	0.382179	2.72002e-142
K03977:GTPase	0.381886	4.71899e-142
K17202:erythritol transport system substrate-binding protein	-0.381562	8.67339e-142
K01361:lactocepin	0.381527	9.25787e-142
K04562:flagellar biosynthesis protein FlhG	0.381521	9.36454e-142
K13509:lysophosphatidate acyltransferase	0.381135	1.93086e-141
K09693:teichoic acid transport system ATP-binding protein	0.381099	2.06701e-141
K00662:aminoglycoside 3-N-acetyltransferase	0.38107	2.18145e-141
K06960:uncharacterized protein	0.38103	2.35322e-141
K01546:K+-transporting ATPase ATPase A chain	-0.380872	3.16065e-141
K00526:ribonucleoside-diphosphate reductase beta chain	-0.380796	3.64641e-141
K18346:vancomycin resistance protein VanW	0.380377	7.98502e-141
K11051:multidrug/hemolysin transport system permease protein	0.380357	8.2819e-141
K19548:dihydroanticapsin dehydrogenase	-0.380167	1.18085e-140
K02013:iron complex transport system ATP-binding protein	-0.379904	1.92862e-140
K03581:exodeoxyribonuclease V alpha subunit	0.379593	3.44488e-140
K03215:23S rRNA (uracil1939-C5)-methyltransferase	0.379415	4.80041e-140
K07003:uncharacterized protein	0.379107	8.51824e-140
K16568:exopolysaccharide production protein ExoZ	0.378922	1.20225e-139
K07083:putative periplasmic solute-binding protein	0.378657	1.96697e-139
K11785:1,4-dihydroxy-6-naphthoate synthase	0.378657	1.96697e-139
K19405:protein arginine kinase	0.378368	3.36457e-139
K08602:oligoendopeptidase F	0.378	6.64929e-139
K01736:chorismate synthase	0.377861	8.61173e-139
K07452:5-methylcytosine-specific restriction enzyme B	0.376824	5.85265e-138
K06207:GTP-binding protein	0.3768	6.12145e-138
K00820:glucosamine--fructose-6-phosphate aminotransferase (isomerizing)	0.376415	1.24553e-137
K04794:peptidyl-tRNA hydrolase, PTH2 family	0.376319	1.48662e-137
K06560:mannose receptor, C type	0.37617	1.95412e-137
K01770:2-C-methyl-D-erythritol 2,4-cyclodiphosphate synthase	0.37579	3.93308e-137
K07683:two-component system, NarL family, sensor histidine kinase NreB	0.375626	5.31663e-137
K01875:seryl-tRNA synthetase	0.375623	5.34788e-137
K12296:competence protein ComX	0.375279	1.0066e-136
K15255:ATP-dependent DNA helicase PIF1	0.375187	1.19151e-136
K02887:large subunit ribosomal protein L20	0.374648	3.20026e-136
K01299:carboxypeptidase Taq	0.374302	6.01947e-136
K01358:ATP-dependent Clp protease, protease subunit	0.374284	6.22132e-136
K01547:K+-transporting ATPase ATPase B chain	-0.373579	2.25514e-135
K12248:beta-galactoside alpha-2,6-sialyltransferase (sialyltransferase 0160)	0.373144	4.98645e-135
K09772:cell division inhibitor SepF	0.373084	5.56104e-135
K02662:type IV pilus assembly protein PilM	0.372684	1.15156e-134
K14170:chorismate mutase / prephenate dehydratase	0.372633	1.26333e-134
K00702:cellobiose phosphorylase	0.372539	1.49918e-134
K12506:2-C-methyl-D-erythritol 4-phosphate cytidylyltransferase / 2-C-methyl-D-erythritol 2,4-cyclodiphosphate synthase	0.37229	2.35839e-134
K01091:phosphoglycolate phosphatase	0.371976	4.17182e-134
K01278:dipeptidyl-peptidase 4	-0.371927	4.55317e-134
K03605:hydrogenase maturation protease	0.371793	5.80629e-134
K06252:tenascin	0.371327	1.35248e-133
K07736:CarD family transcriptional regulator	0.3713	1.41912e-133
K01273:membrane dipeptidase	0.371255	1.53977e-133
K02775:PTS system, galactitol-specific IIC component	-0.371007	2.4107e-133
K00528:ferredoxin--NADP+ reductase	0.370346	7.95841e-133
K00800:3-phosphoshikimate 1-carboxyvinyltransferase	0.370166	1.10047e-132
K00033:6-phosphogluconate dehydrogenase	-0.370124	1.18795e-132
K07699:two-component system, response regulator, stage 0 sporulation protein A	0.37006	1.33082e-132
K11184:catabolite repression HPr-like protein	0.369898	1.78364e-132
K01756:adenylosuccinate lyase	0.369538	3.41176e-132
K03403:magnesium chelatase subunit H	0.369295	5.27758e-132
K02483:two-component system, OmpR family, response regulator	-0.368634	1.72833e-131
K06153:undecaprenyl-diphosphatase	0.368442	2.43612e-131
K07126:uncharacterized protein	0.368297	3.1619e-131
K15652:3-dehydroshikimate dehydratase	0.368248	3.44805e-131
K07259:D-alanyl-D-alanine carboxypeptidase / D-alanyl-D-alanine-endopeptidase (penicillin-binding protein 4)	-0.368202	3.74573e-131
K01267:aspartyl aminopeptidase	0.36805	4.92076e-131
K03733:integrase/recombinase XerC	0.36778	7.97339e-131
K00382:dihydrolipoamide dehydrogenase	-0.36753	1.24594e-130
K02404:flagellar biosynthesis protein FlhF	0.367508	1.29579e-130
K04076:Lon-like ATP-dependent protease	0.367242	2.0833e-130
K10907:aminotransferase	0.366869	4.05127e-130
K01873:valyl-tRNA synthetase	0.366864	4.08391e-130
K19421:polysaccharide biosynthesis protein EpsC	0.366851	4.18436e-130
K17472:Rrf2 family transcriptional regulator, cysteine metabolism repressor	0.366717	5.31158e-130
K02068:putative ABC transport system ATP-binding protein	-0.366544	7.22742e-130
K19577:MFS transporter, DHA1 family, inner membrane transport protein	-0.366089	1.62247e-129
K00557:tRNA (uracil-5-)-methyltransferase	0.365932	2.14292e-129
K13832:3-dehydroquinate dehydratase / shikimate dehydrogenase	0.365749	2.96717e-129
K01705:homoaconitate hydratase	0.365659	3.48146e-129
K16924:energy-coupling factor transport system substrate-specific component	0.365633	3.64155e-129
K14273:D-xylose 1-dehydrogenase (NADP+)	0.36557	4.07309e-129
K11717:cysteine desulfurase / selenocysteine lyase	0.365527	4.39601e-129
K18575:alkenylglycerophosphocholine hydrolase	0.365493	4.66893e-129
K01028:3-oxoacid CoA-transferase subunit A	0.365487	4.72531e-129
K03465:thymidylate synthase (FAD)	0.365461	4.94277e-129
K07814:putative two-component system response regulator	0.365386	5.64368e-129
K09123:uncharacterized protein	0.365121	9.03318e-129
K00703:starch synthase	0.365092	9.49865e-129
K01926:redox-sensing transcriptional repressor	0.364688	1.94238e-128
K13606:chlorophyll(ide) b reductase	0.36457	2.39486e-128
K03686:molecular chaperone DnaJ	0.364403	3.21524e-128
K01666:4-hydroxy 2-oxovalerate aldolase	0.363817	9.03196e-128
K17582:antigen KI-67	0.363652	1.20926e-127
K03660:N-glycosylase/DNA lyase	0.36356	1.42171e-127
K13908:mucin-5B	0.363509	1.55422e-127
K06923:uncharacterized protein	0.363468	1.67173e-127
K00554:tRNA (guanine37-N1)-methyltransferase	0.363465	1.67957e-127
K01966:propionyl-CoA carboxylase beta chain	-0.363391	1.91279e-127
K07777:two-component system, NarL family, sensor histidine kinase DegS	0.363268	2.37375e-127
K04566:lysyl-tRNA synthetase, class I	0.362979	3.94463e-127
K04518:prephenate dehydratase	0.362975	3.97841e-127
K13731:internalin B	0.362687	6.59169e-127
K06442:23S rRNA (cytidine1920-2'-O)/16S rRNA (cytidine1409-2'-O)-methyltransferase	0.362677	6.70368e-127
K09955:uncharacterized protein	-0.362635	7.22783e-127
K02520:translation initiation factor IF-3	0.362125	1.76701e-126
K12556:penicillin-binding protein 2X	0.361721	3.58313e-126
K12552:penicillin-binding protein 1	0.361721	3.58313e-126
K03708:transcriptional regulator of stress and heat shock response	0.361635	4.15988e-126
K03972:phage shock protein E	0.361419	6.06719e-126
K07404:6-phosphogluconolactonase	-0.360373	3.76258e-125
K08300:ribonuclease E	-0.360352	3.90092e-125
K03705:heat-inducible transcriptional repressor	0.360324	4.09807e-125
K01056:peptidyl-tRNA hydrolase, PTH1 family	0.359939	8.01119e-125
K18012:L-erythro-3,5-diaminohexanoate dehydrogenase	0.359699	1.2138e-124
K14194:serine-aspartate repeat-containing protein C/D/E	0.359648	1.32751e-124
K03631:DNA repair protein RecN (Recombination protein N)	0.359253	2.6346e-124
K16927:energy-coupling factor transport system substrate-specific component	0.359225	2.76181e-124
K11921:LysR family transcriptional regulator, cyn operon transcriptional activator	0.359206	2.8544e-124
K01884:cysteinyl-tRNA synthetase, unknown class	0.359174	3.02134e-124
K07130:arylformamidase	0.358574	8.53324e-124
K09762:uncharacterized protein	0.358247	1.50238e-123
K02001:glycine betaine/proline transport system permease protein	-0.358016	2.23619e-123
K11086:small nuclear ribonucleoprotein B and B'	0.357626	4.38134e-123
K01057:6-phosphogluconolactonase	-0.356591	2.59899e-122
K07666:two-component system, OmpR family, response regulator QseB	0.356057	6.50248e-122
K12503:short-chain Z-isoprenyl diphosphate synthase	0.355922	8.18382e-122
K05685:macrolide transport system ATP-binding/permease protein	-0.355728	1.142e-121
K02664:type IV pilus assembly protein PilO	0.355584	1.46014e-121
K01870:isoleucyl-tRNA synthetase	0.35558	1.47116e-121
K05595:multiple antibiotic resistance protein	-0.355457	1.81519e-121
K07175:PhoH-like ATPase	-0.355256	2.56089e-121
K06441:ferredoxin hydrogenase gamma subunit	0.355095	3.37027e-121
K05813:sn-glycerol 3-phosphate transport system substrate-binding protein	-0.354981	4.09249e-121
K01892:histidyl-tRNA synthetase	0.354773	5.83985e-121
K02469:DNA gyrase subunit A	0.354722	6.36855e-121
K16149:1,4-alpha-glucan branching enzyme	0.354596	7.89094e-121
K01179:endoglucanase	0.354574	8.20304e-121
K03614:electron transport complex protein RnfD	0.35439	1.12077e-120
K02588:nitrogenase iron protein NifH	0.354306	1.29346e-120
K01338:ATP-dependent Lon protease	0.35426	1.39943e-120
K03110:fused signal recognition particle receptor	0.353997	2.19059e-120
K13746:carboxynorspermidine synthase	0.353993	2.20272e-120
K02000:glycine betaine/proline transport system ATP-binding protein	-0.353894	2.60947e-120
K14761:ribosome-associated protein	0.353763	3.25763e-120
K09775:uncharacterized protein	0.353667	3.83429e-120
K01000:phospho-N-acetylmuramoyl-pentapeptide-transferase	0.353446	5.58839e-120
K13745:L-2,4-diaminobutyrate decarboxylase	-0.353435	5.69411e-120
K01811:alpha-D-xyloside xylohydrolase	-0.353294	7.22596e-120
K18357:phenylglyoxylate dehydrogenase gamma subunit	0.353261	7.64134e-120
K09903:uridylate kinase	0.353142	9.34846e-120
K01935:dethiobiotin synthetase	-0.352816	1.62556e-119
K03427:type I restriction enzyme M protein	0.352742	1.84316e-119
K08156:MFS transporter, DHA1 family, arabinose polymer utilization protein	-0.35234	3.63658e-119
K07320:ribosomal protein L3 glutamine methyltransferase	0.352161	4.92165e-119
K01049:acetylcholinesterase	0.352128	5.20468e-119
K03595:GTPase	0.351622	1.22308e-118
K07791:anaerobic C4-dicarboxylate transporter DcuA	-0.351569	1.33595e-118
K10947:PadR family transcriptional regulator, regulatory protein PadR	0.351322	2.02747e-118
K01548:K+-transporting ATPase ATPase C chain	-0.351056	3.17481e-118
K02081:DeoR family transcriptional regulator, aga operon transcriptional repressor	-0.350756	5.25642e-118
K07813:accessory gene regulator B	0.350048	1.72497e-117
K03409:chemotaxis protein CheX	0.350025	1.79253e-117
K09126:uncharacterized protein	0.349512	4.23155e-117
K03723:transcription-repair coupling factor (superfamily II helicase)	0.3494	5.11031e-117
K00824:D-alanine transaminase	0.34915	7.75504e-117
K06872:uncharacterized protein	0.348827	1.33019e-116
K07570:general stress protein 13	0.348776	1.44918e-116
K02002:glycine betaine/proline transport system substrate-binding protein	-0.348768	1.46769e-116
K03313:Na+:H+ antiporter, NhaA family	-0.34873	1.56525e-116
K03918:L-lysine 6-transaminase	0.348634	1.8343e-116
K03665:GTPase	0.348374	2.83385e-116
K02384:flagellar protein FlbC	0.348367	2.864e-116
K06997:PLP dependent protein	0.348058	4.79615e-116
K09706:uncharacterized protein	0.347821	7.11271e-116
K10706:senataxin	0.347759	7.88616e-116
K08218:MFS transporter, PAT family, beta-lactamase induction signal transducer AmpG	-0.347672	9.11116e-116
K19172:DNA sulfur modification protein DndE	0.347545	1.12519e-115
K06949:ribosome biogenesis GTPase / thiamine phosphate phosphatase	0.346664	4.84965e-115
K03893:arsenical pump membrane protein	0.346513	6.23326e-115
K18788:UDP-Gal:alpha-D-GlcNAc-diphosphoundecaprenol beta-1,3-galactosyltransferase	0.346504	6.32072e-115
K13524:4-aminobutyrate aminotransferase / (S)-3-amino-2-methylpropionate transaminase	0.346489	6.47914e-115
K11050:multidrug/hemolysin transport system ATP-binding protein	0.346434	7.10007e-115
K16785:energy-coupling factor transport system permease protein	0.346217	1.01697e-114
K01303:acylaminoacyl-peptidase	0.34613	1.1745e-114
K05919:superoxide reductase	0.345989	1.48234e-114
K02965:small subunit ribosomal protein S19	0.345951	1.57884e-114
K09697:sodium transport system ATP-binding protein	-0.345801	2.02108e-114
K02502:ATP phosphoribosyltransferase regulatory subunit	0.345681	2.46553e-114
K07576:metallo-beta-lactamase family protein	0.345611	2.76797e-114
K00090:gluconate 2-dehydrogenase	0.345566	2.97722e-114
K05837:rod shape determining protein RodA	0.345531	3.15764e-114
K03431:phosphoglucosamine mutase	0.345477	3.44703e-114
K04077:chaperonin GroEL	0.345174	5.68866e-114
K16021:5-deoxy-5-amino-3-dehydroquinate dehydratase	0.344296	2.40706e-113
K06320:spore maturation protein CgeB	0.343995	3.94823e-113
K02548:1,4-dihydroxy-2-naphthoate octaprenyltransferase	-0.343506	8.78927e-113
K02355:elongation factor G	0.343095	1.723e-112
K01677:fumarate hydratase subunit alpha	0.342888	2.41759e-112
K03499:trk system potassium uptake protein	0.342599	3.87515e-112
K03260:translation initiation factor 4G	0.342512	4.46532e-112
K19295:alginate O-acetyltransferase complex protein AlgJ	0.34231	6.20742e-112
K01659:2-methylcitrate synthase	0.342253	6.80413e-112
K16789:thiamine transporter	0.342041	9.62342e-112
K10941:sigma-54 dependent transcriptional regulator, flagellar regulatory protein	0.34156	2.10218e-111
K09157:uncharacterized protein	0.341382	2.80874e-111
K02100:MFS transporter, SP family, arabinose:H+ symporter	-0.340916	5.98198e-111
K05873:adenylate cyclase, class 2	0.340866	6.4925e-111
K09790:uncharacterized protein	-0.34075	7.82557e-111
K07166:ACT domain-containing protein	0.340733	8.05222e-111
K03625:N utilization substance protein B	0.340629	9.51935e-111
K02823:dihydroorotate dehydrogenase electron transfer subunit	0.340497	1.18017e-110
K09770:uncharacterized protein	0.340448	1.27709e-110
K06603:flagellar protein FlaG	0.340367	1.45476e-110
K09504:DnaJ homolog subfamily A member 3	0.340357	1.48024e-110
K01881:prolyl-tRNA synthetase	0.340285	1.66359e-110
K03281:chloride channel protein, CIC family	-0.339815	3.55621e-110
K01092:myo-inositol-1(or 4)-monophosphatase	-0.339344	7.59734e-110
K07692:two-component system, NarL family, response regulator DegU	0.339072	1.17801e-109
K04096:DNA processing protein	0.339035	1.25075e-109
K13829:shikimate kinase / 3-dehydroquinate synthase	0.338959	1.41345e-109
K01524:exopolyphosphatase / guanosine-5'-triphosphate,3'-diphosphate pyrophosphatase	-0.338792	1.84688e-109
K07129:uncharacterized protein	0.338755	1.9628e-109
K03553:recombination protein RecA	0.338692	2.17049e-109
K19055:Ala-tRNA(Pro) deacylase	0.338638	2.36627e-109
K07792:anaerobic C4-dicarboxylate transporter DcuB	-0.338544	2.75247e-109
K09503:DnaJ homolog subfamily A member 2	0.338418	3.373e-109
K15461:tRNA 5-methylaminomethyl-2-thiouridine biosynthesis bifunctional protein	-0.337954	7.09725e-109
K15534:beta-D-galactosyl-(1->4)-L-rhamnose phosphorylase	0.337894	7.81824e-109
K18218:tetracycline resistance efflux pump	0.337601	1.24984e-108
K03687:molecular chaperone GrpE	0.337181	2.44849e-108
K01924:UDP-N-acetylmuramate--alanine ligase	0.337106	2.761e-108
K03975:membrane-associated protein	-0.337057	2.98733e-108
K05516:curved DNA-binding protein	-0.336853	4.13804e-108
K00027:malate dehydrogenase (oxaloacetate-decarboxylating)	0.33666	5.63015e-108
K19157:mRNA interferase YafQ	0.336563	6.573e-108
K01531:Mg2+-importing ATPase	-0.336411	8.37035e-108
K01255:leucyl aminopeptidase	0.336322	9.66124e-108
K03570:rod shape-determining protein MreC	0.33629	1.01542e-107
K01318:glutamyl endopeptidase	0.336185	1.20074e-107
K05359:arogenate/prephenate dehydratase	0.336145	1.28033e-107
K06217:phosphate starvation-inducible protein PhoH and related proteins	0.336009	1.59055e-107
K02838:ribosome recycling factor	0.335908	1.86655e-107
K09792:uncharacterized protein	0.335788	2.26121e-107
K06180:23S rRNA pseudouridine1911/1915/1917 synthase	0.335663	2.75619e-107
K06421:small acid-soluble spore protein D (minor alpha/beta-type SASP)	0.335454	3.84493e-107
K09510:DnaJ homolog subfamily B member 4	0.33526	5.22751e-107
K03390:heterodisulfide reductase subunit C	0.334686	1.29939e-106
K06189:magnesium and cobalt transporter	-0.334557	1.59399e-106
K02996:small subunit ribosomal protein S9	0.334424	1.9695e-106
K05306:phosphonoacetaldehyde hydrolase	-0.334237	2.64768e-106
K07773:two-component system, OmpR family, aerobic respiration control protein ArcA	-0.333947	4.18807e-106
K00737:beta-1,4-mannosyl-glycoprotein beta-1,4-N-acetylglucosaminyltransferase	0.333787	5.38678e-106
K03650:tRNA modification GTPase	0.333663	6.55066e-106
K05776:molybdate transport system ATP-binding protein	-0.333622	6.9922e-106
K03430:2-aminoethylphosphonate-pyruvate transaminase	-0.333563	7.6709e-106
K08981:putative membrane protein	0.333345	1.08216e-105
K11443:two-component system, cell cycle response regulator DivK	0.333233	1.29226e-105
K09128:uncharacterized protein	0.332588	3.56571e-105
K01939:adenylosuccinate synthase	0.332572	3.65777e-105
K03743:nicotinamide-nucleotide amidase	0.332361	5.08954e-105
K15270:S-adenosylmethionine uptake transporter	0.332194	6.62004e-105
K01845:glutamate-1-semialdehyde 2,1-aminomutase	0.331889	1.06774e-104
K16345:xanthine permease XanP	-0.331645	1.56481e-104
K04565:superoxide dismutase, Cu-Zn family	-0.331567	1.76866e-104
K00380:sulfite reductase (NADPH) flavoprotein alpha-component	-0.331483	2.01891e-104
K02835:peptide chain release factor 1	0.33141	2.26132e-104
K08301:ribonuclease G	-0.331355	2.46679e-104
K00590:site-specific DNA-methyltransferase (cytosine-N4-specific)	0.330625	7.71945e-104
K03616:electron transport complex protein RnfB	0.330449	1.01581e-103
K00024:malate dehydrogenase	-0.330414	1.07194e-103
K11275:histone H1/5	0.329955	2.19033e-103
K16926:energy-coupling factor transport system substrate-specific component	0.329903	2.37851e-103
K01965:propionyl-CoA carboxylase alpha chain	-0.329567	4.00962e-103
K03784:purine-nucleoside phosphorylase	0.329453	4.78714e-103
K02009:cobalt/nickel transport protein	-0.329379	5.36529e-103
K01972:DNA ligase (NAD+)	0.32906	8.81313e-103
K03294:basic amino acid/polyamine antiporter, APA family	-0.328695	1.55049e-102
K07148:uncharacterized protein	-0.328325	2.75115e-102
K08479:two-component system, OmpR family, clock-associated histidine kinase SasA	0.32832	2.76986e-102
K17074:putative lysine transport system permease protein	0.328284	2.9307e-102
K03593:ATP-binding protein involved in chromosome partitioning	-0.328257	3.05699e-102
K03584:DNA repair protein RecO (recombination protein O)	0.328212	3.27334e-102
K00366:ferredoxin-nitrite reductase	-0.328199	3.34363e-102
K02435:aspartyl-tRNA(Asn)/glutamyl-tRNA(Gln) amidotransferase subunit C	0.328036	4.29737e-102
K01840:phosphomannomutase	0.327946	4.94165e-102
K00762:orotate phosphoribosyltransferase	0.327724	6.96576e-102
K02352:lactonase	0.32762	8.17803e-102
K12308:beta-galactosidase	-0.327474	1.02465e-101
K17073:putative lysine transport system substrate-binding protein	0.327205	1.55076e-101
K14155:cystathione beta-lyase	-0.327079	1.88197e-101
K00148:glutathione-independent formaldehyde dehydrogenase	0.327027	2.03747e-101
K16089:outer membrane receptor for ferrienterochelin and colicins	-0.326791	2.93304e-101
K03594:bacterioferritin	-0.326633	3.74001e-101
K03501:16S rRNA (guanine527-N7)-methyltransferase	0.326503	4.56711e-101
K18136:TetR/AcrR family transcriptional regulator, multidrug resistance operon repressor	0.326118	8.23839e-101
K06975:uncharacterized protein	-0.326095	8.53942e-101
K18475:lysine-N-methylase	0.32607	8.87562e-101
K11085:ATP-binding cassette, subfamily B, bacterial MsbA	0.325873	1.19953e-100
K01923:phosphoribosylaminoimidazole-succinocarboxamide synthase	0.325803	1.33635e-100
K13292:phosphatidylglycerol:prolipoprotein diacylglycerol transferase	0.325385	2.53331e-100
K10815:hydrogen cyanide synthase HcnB	0.325277	2.99036e-100
K00860:adenylylsulfate kinase	-0.325172	3.51303e-100
K01686:mannonate dehydratase	-0.324983	4.68625e-100
K13797:DNA-directed RNA polymerase subunit beta-beta'	0.324945	4.96656e-100
K00375:GntR family transcriptional regulator / MocR family aminotransferase	0.324608	8.31241e-100
K07444:putative N6-adenine-specific DNA methylase	0.32452	9.50269e-100
K01580:glutamate decarboxylase	-0.324055	1.93004e-99
K15872:bile-acid 7alpha-dehydratase	0.324035	1.98899e-99
K01993:HlyD family secretion protein	-0.323986	2.14351e-99
K03388:heterodisulfide reductase subunit A	0.323883	2.50612e-99
K04079:molecular chaperone HtpG	0.323811	2.79903e-99
K00611:ornithine carbamoyltransferase	0.323676	3.43183e-99
K03704:cold shock protein (beta-ribbon, CspA family)	-0.32345	4.84355e-99
K02600:N utilization substance protein A	0.323435	4.95363e-99
K00760:hypoxanthine phosphoribosyltransferase	0.32322	6.86291e-99
K00697:trehalose 6-phosphate synthase	-0.32297	1.00238e-98
K16055:trehalose 6-phosphate synthase/phosphatase	-0.322877	1.15462e-98
K14087:ech hydrogenase subunit B	0.32274	1.4219e-98
K10942:two-component system, sensor histidine kinase FlrB	0.32263	1.68009e-98
K05524:ferredoxin	-0.32257	1.83979e-98
K19715:8-amino-3,8-dideoxy-alpha-D-manno-octulosonate transaminase	0.32231	2.72531e-98
K06942:ribosome-binding ATPase	0.32205	4.03944e-98
K00821:acetylornithine/N-succinyldiaminopimelate aminotransferase	0.32173	6.5404e-98
K01880:glycyl-tRNA synthetase	0.321417	1.04981e-97
K14392:sodium/pantothenate symporter	0.321359	1.14424e-97
K11521:two-component system, OmpR family, manganese sensing response regulator	0.320964	2.07571e-97
K01083:3-phytase	0.320876	2.37e-97
K01715:enoyl-CoA hydratase	0.320753	2.84914e-97
K02948:small subunit ribosomal protein S11	0.320546	3.88781e-97
K03429:processive 1,2-diacylglycerol beta-glucosyltransferase	0.320537	3.94635e-97
K03040:DNA-directed RNA polymerase subunit alpha	0.320347	5.24359e-97
K03830:putative acetyltransferase	-0.320243	6.1334e-97
K02078:acyl carrier protein	0.320102	7.57123e-97
K06120:glycerol dehydratase large subunit	-0.31971	1.36348e-96
K06021:phosphate-transporting ATPase	0.31965	1.49187e-96
K19350:lincosamide and streptogramin A transport system ATP-binding/permease protein	-0.319433	2.06293e-96
K01156:type III restriction enzyme	0.319226	2.81165e-96
K18216:ATP-binding cassette, subfamily B, tetracycline resistant protein	0.318961	4.17804e-96
K05591:ATP-independent RNA helicase DbpA	-0.318785	5.42915e-96
K06416:stage V sporulation protein S	0.318744	5.77504e-96
K19374:DnaJ homolog subfamily C member 30	0.318433	9.18625e-96
K03634:outer membrane lipoprotein carrier protein	-0.318217	1.26598e-95
K19422:glycosyltransferase EpsD	0.317734	2.59671e-95
K12293:competence factor transport accessory protein ComB	0.317656	2.91803e-95
K11645:fructose-bisphosphate aldolase, class I	-0.317512	3.61154e-95
K04113:benzoyl-CoA reductase subunit B	0.317261	5.24057e-95
K12999:glucosyltransferase	0.317191	5.81805e-95
K02014:iron complex outermembrane recepter protein	-0.317078	6.87409e-95
K03106:signal recognition particle subunit SRP54	0.316983	7.92353e-95
K17758:ADP-dependent NAD(P)H-hydrate dehydratase	0.316955	8.25456e-95
K17759:NAD(P)H-hydrate epimerase	0.316788	1.05698e-94
K09749:uncharacterized protein	0.316785	1.0619e-94
K07566:L-threonylcarbamoyladenylate synthase	0.31674	1.13497e-94
K02854:AraC family transcriptional regulator, L-rhamnose operon transcriptional activator RhaR	0.316714	1.17853e-94
K17915:kinesin family member 14	0.316692	1.21844e-94
K07478:putative ATPase	0.31639	1.90326e-94
K15923:alpha-L-fucosidase 2	-0.316313	2.133e-94
K02907:large subunit ribosomal protein L30	0.316109	2.8863e-94
K15912:UDP-N-acetyl-D-glucosamine 4,6-dehydratase	0.31599	3.4402e-94
K06121:glycerol dehydratase medium subunit	-0.315761	4.82028e-94
K13919:propanediol dehydratase medium subunit	-0.315761	4.82028e-94
K01699:propanediol dehydratase large subunit	-0.315675	5.47104e-94
K19056:AraC family transcriptional regulator, transposon Tn10 TetD protein	-0.315575	6.3433e-94
K05541:tRNA-dihydrouridine synthase C	-0.315522	6.86103e-94
K02902:large subunit ribosomal protein L28	0.315093	1.28922e-93
K16929:energy-coupling factor transport system substrate-specific component	0.314948	1.59657e-93
K08309:soluble lytic murein transglycosylase	0.31483	1.89838e-93
K06188:aquaporin Z	-0.314511	3.03192e-93
K06333:spore coat protein JB	0.314379	3.6791e-93
K06418:small acid-soluble spore protein A (major alpha-type SASP)	0.314213	4.69915e-93
K09474:acid phosphatase (class A)	-0.31417	5.00274e-93
K07738:transcriptional repressor NrdR	0.314146	5.17875e-93
K18122:4-hydroxybutyrate CoA-transferase	0.31405	5.96025e-93
K13274:cell wall-associated protease	0.313809	8.48928e-93
K16199:dipeptide transport system substrate-binding protein	0.313798	8.61846e-93
K03589:cell division protein FtsQ	0.313794	8.6723e-93
K02867:large subunit ribosomal protein L11	0.313771	8.97671e-93
K06147:ATP-binding cassette, subfamily B, bacterial	0.31327	1.86733e-92
K00520:mercuric reductase	-0.313228	1.9858e-92
K00943:dTMP kinase	0.313157	2.2018e-92
K03310:alanine or glycine:cation symporter, AGCS family	0.313112	2.34944e-92
K03551:holliday junction DNA helicase RuvB	0.313101	2.39047e-92
K00395:adenylylsulfate reductase, subunit B	0.313073	2.48884e-92
K09942:uncharacterized protein	0.312895	3.22776e-92
K00616:transaldolase	-0.312803	3.6878e-92
K01571:oxaloacetate decarboxylase, alpha subunit	0.312737	4.06545e-92
K15226:arogenate dehydrogenase (NADP+)	0.312493	5.79736e-92
K00853:L-ribulokinase	-0.312318	7.47434e-92
K00759:adenine phosphoribosyltransferase	0.312164	9.35033e-92
K00945:CMP/dCMP kinase	0.311576	2.19891e-91
K00907:myosin-light-chain kinase	0.311231	3.62406e-91
K04047:starvation-inducible DNA-binding protein	-0.311062	4.62985e-91
K02878:large subunit ribosomal protein L16	0.311059	4.64963e-91
K02653:type IV pilus assembly protein PilC	0.311038	4.79557e-91
K01040:glutaconate CoA-transferase, subunit B	0.310776	7.00589e-91
K07752:carboxypeptidase D	0.310519	1.01585e-90
K07735:putative transcriptional regulator	-0.310406	1.19558e-90
K01256:aminopeptidase N	-0.310062	1.96638e-90
K06122:glycerol dehydratase small subunit	-0.310021	2.08453e-90
K07035:uncharacterized protein	0.309954	2.29796e-90
K19352:coiled-coil and C2 domain-containing protein 2A	0.309768	3.00171e-90
K15856:GDP-4-dehydro-6-deoxy-D-mannose reductase	0.309694	3.34068e-90
K07775:two-component system, OmpR family, response regulator ResD	0.309673	3.4446e-90
K02437:glycine cleavage system H protein	-0.309616	3.73579e-90
K00851:gluconokinase	-0.309276	6.09954e-90
K08744:cardiolipin synthase (CMP-forming)	0.309138	7.44122e-90
K08325:NADP-dependent alcohol dehydrogenase	-0.309084	8.0392e-90
K02667:two-component system, NtrC family, response regulator PilR	0.308978	9.35417e-90
K06213:magnesium transporter	0.308794	1.21855e-89
K05569:multicomponent Na+:H+ antiporter subunit E	0.308667	1.46224e-89
K00721:dolichol-phosphate mannosyltransferase	0.308526	1.79131e-89
K01745:histidine ammonia-lyase	-0.308406	2.12674e-89
K02968:small subunit ribosomal protein S20	0.308335	2.35482e-89
K03545:trigger factor	0.308306	2.45333e-89
K07090:uncharacterized protein	0.308304	2.45953e-89
K03703:excinuclease ABC subunit C	0.308289	2.51495e-89
K09698:nondiscriminating glutamyl-tRNA synthetase	0.307843	4.75804e-89
K02313:chromosomal replication initiator protein	0.307731	5.58692e-89
K04486:histidinol-phosphatase (PHP family)	0.307724	5.64161e-89
K01869:leucyl-tRNA synthetase	0.307579	6.94511e-89
K03320:ammonium transporter, Amt family	0.307476	8.03956e-89
K03555:DNA mismatch repair protein MutS	0.307373	9.32224e-89
K03299:gluconate:H+ symporter, GntP family	-0.306979	1.63483e-88
K09532:DnaJ homolog subfamily C member 12	0.306529	3.10182e-88
K02967:small subunit ribosomal protein S2	0.306403	3.7144e-88
K02836:peptide chain release factor 2	0.306347	4.01713e-88
K04748:nitric oxide reductase NorQ protein	0.306158	5.26035e-88
K02886:large subunit ribosomal protein L2	0.306067	5.98041e-88
K09740:uncharacterized protein	0.305989	6.68223e-88
K15366:salmonella plasmid virulence protein B	0.305746	9.43345e-88
K08603:thermolysin	0.305635	1.10403e-87
K19659:enoyl-CoA hydratase	0.3056	1.1603e-87
K19123:CRISPR system Cascade subunit CasA	0.305155	2.17961e-87
K02107:V/A-type H+/Na+-transporting ATPase subunit G/H	0.305133	2.24789e-87
K00240:succinate dehydrogenase / fumarate reductase, iron-sulfur subunit	-0.304957	2.88516e-87
K13098:RNA-binding protein FUS	0.304884	3.19653e-87
K00652:8-amino-7-oxononanoate synthase	-0.304867	3.27652e-87
K19084:bacitracin transport system permease protein	0.304847	3.37179e-87
K03698:3'-5' exoribonuclease	0.304705	4.11773e-87
K19427:glycosyltransferase EpsJ	0.304437	6.01622e-87
K11361:transcription factor SPT20	0.304436	6.02446e-87
K11784:cyclic dehypoxanthinyl futalosine synthase	0.304433	6.04444e-87
K03531:cell division protein FtsZ	0.304429	6.08489e-87
K17398:DNA (cytosine-5)-methyltransferase 3A	0.304393	6.39563e-87
K01266:D-aminopeptidase	0.304367	6.63757e-87
K06346:spoIIIJ-associated protein	0.304196	8.44856e-87
K07165:transmembrane sensor	-0.303901	1.28026e-86
K07456:DNA mismatch repair protein MutS2	0.303705	1.6861e-86
K03628:transcription termination factor Rho	-0.303631	1.87138e-86
K02892:large subunit ribosomal protein L23	0.303596	1.96717e-86
K07799:membrane fusion protein, multidrug efflux system	-0.303497	2.25966e-86
K03462:nicotinamide phosphoribosyltransferase	0.303338	2.82588e-86
K01438:acetylornithine deacetylase	-0.303252	3.18728e-86
K03389:heterodisulfide reductase subunit B	0.303228	3.3e-86
K13920:propanediol dehydratase small subunit	-0.303214	3.36334e-86
K19081:two-component system, OmpR family, sensor histidine kinase BraS/BceS	0.302949	4.88203e-86
K05540:tRNA-dihydrouridine synthase B	0.302647	7.45359e-86
K01867:tryptophanyl-tRNA synthetase	0.302477	9.45215e-86
K01312:trypsin	0.302272	1.25973e-85
K07448:restriction system protein	0.30197	1.92158e-85
K00961:	0.301156	5.98786e-85
K11782:chorismate dehydratase	0.30111	6.38218e-85
K18104:ATP-binding cassette, subfamily B, bacterial AbcA/BmrA	0.301043	7.00013e-85
K07652:two-component system, OmpR family, sensor histidine kinase VicK	0.300826	9.47484e-85
K03076:preprotein translocase subunit SecY	0.300549	1.39154e-84
K01212:levanase	-0.300525	1.43887e-84
K03043:DNA-directed RNA polymerase subunit beta	0.300354	1.82642e-84
K17063:arginine/lysine/histidine/glutamine transport system ATP-binding protein	0.299696	4.55004e-84
K01431:beta-ureidopropionase	0.299643	4.89133e-84
K02422:flagellar protein FliS	0.299496	5.99507e-84
K03588:cell division protein FtsW	0.299484	6.0959e-84
K12942:aminobenzoyl-glutamate transport protein	-0.29932	7.64556e-84
K01491:methylenetetrahydrofolate dehydrogenase (NADP+) / methenyltetrahydrofolate cyclohydrolase	0.299228	8.69096e-84
K07151:dolichyl-diphosphooligosaccharide--protein glycosyltransferase	0.299093	1.04684e-83
K01775:alanine racemase	0.298649	1.93268e-83
K00574:cyclopropane-fatty-acyl-phospholipid synthase	-0.298631	1.98228e-83
K16560:succinoglycan biosynthesis protein ExoH	-0.298576	2.13744e-83
K00647:3-oxoacyl-[acyl-carrier-protein] synthase I	-0.298486	2.41795e-83
K09017:TetR/AcrR family transcriptional regulator	-0.29843	2.61409e-83
K13481:xanthine dehydrogenase small subunit	0.298222	3.48135e-83
K01239:purine nucleosidase	-0.297632	7.83769e-83
K01750:ornithine cyclodeaminase	0.297582	8.39516e-83
K01473:N-methylhydantoinase A	-0.297548	8.79396e-83
K01187:alpha-glucosidase	-0.29752	9.1408e-83
K08289:phosphoribosylglycinamide formyltransferase 2	-0.296939	2.02609e-82
K02874:large subunit ribosomal protein L14	0.2967	2.81355e-82
K01247:DNA-3-methyladenine glycosylase II	0.296672	2.92359e-82
K03789:ribosomal-protein-alanine N-acetyltransferase	0.296531	3.5439e-82
K01883:cysteinyl-tRNA synthetase	0.296448	3.96908e-82
K01886:glutaminyl-tRNA synthetase	0.296419	4.127e-82
K02503:histidine triad (HIT) family protein	0.296404	4.2144e-82
K03455:monovalent cation:H+ antiporter-2, CPA2 family	-0.296253	5.18275e-82
K03524:BirA family transcriptional regulator, biotin operon repressor / biotin-[acetyl-CoA-carboxylase] ligase	0.296104	6.35409e-82
K16322:low-affinity inorganic phosphate transporter	-0.295982	7.50318e-82
K10353:deoxyadenosine kinase	0.295698	1.10446e-81
K01130:arylsulfatase	-0.295674	1.14131e-81
K07590:large subunit ribosomal protein L7A	0.295437	1.57761e-81
K05967:uncharacterized protein	0.295389	1.68343e-81
K01159:crossover junction endodeoxyribonuclease RuvC	0.295335	1.81054e-81
K10027:phytoene desaturase	0.295229	2.09216e-81
K11004:ATP-binding cassette, subfamily B, bacterial HlyB/CyaB	0.294976	2.95243e-81
K05566:multicomponent Na+:H+ antiporter subunit B	0.294714	4.21604e-81
K11777:HAD superfamily phosphatase	-0.294664	4.50826e-81
K03772:FKBP-type peptidyl-prolyl cis-trans isomerase FkpA	-0.294598	4.92981e-81
K03672:thioredoxin 2	-0.294452	6.01238e-81
K06911:uncharacterized protein	-0.294429	6.2051e-81
K03339:6-phospho-5-dehydro-2-deoxy-D-gluconate aldolase	0.294126	9.35477e-81
K06131:cardiolipin synthase A/B	0.293825	1.40552e-80
K03571:rod shape-determining protein MreD	0.293775	1.50339e-80
K02931:large subunit ribosomal protein L5	0.293724	1.61152e-80
K01054:acylglycerol lipase	0.293652	1.77519e-80
K01567:peptidoglycan-N-acetylmuramic acid deacetylase	0.293432	2.39113e-80
K17948:N-acetylneuraminate epimerase	-0.293387	2.54115e-80
K07463:archaea-specific RecJ-like exonuclease	0.29323	3.139e-80
K13890:glutathione transport system permease protein	-0.29321	3.22442e-80
K05343:maltose alpha-D-glucosyltransferase / alpha-amylase	0.293153	3.48465e-80
K03473:erythronate-4-phosphate dehydrogenase	-0.293101	3.73859e-80
K00729:dolichyl-phosphate beta-glucosyltransferase	0.293059	3.95757e-80
K00100:butanol dehydrogenase	-0.293019	4.17406e-80
K05815:sn-glycerol 3-phosphate transport system permease protein	-0.292754	5.96887e-80
K11954:neutral amino acid transport system substrate-binding protein	0.292723	6.22468e-80
K02529:LacI family transcriptional regulator	-0.292644	6.91939e-80
K02500:cyclase	0.292607	7.27026e-80
K07387:putative metalloprotease	-0.29227	1.14488e-79
K11651:SWI/SNF-related matrix-associated actin-dependent regulator of chromatin subfamily E, member 1	-0.292187	1.27961e-79
K16305:fructose-bisphosphate aldolase / 6-deoxy-5-ketofructose 1-phosphate synthase	-0.292002	1.63953e-79
K10592:E3 ubiquitin-protein ligase HUWE1	0.29196	1.73656e-79
K01400:bacillolysin	0.291828	2.07321e-79
K19125:CRISPR system Cascade subunit CasD	0.291745	2.31716e-79
K05970:sialate O-acetylesterase	-0.291602	2.80403e-79
K08217:MFS transporter, DHA3 family, macrolide efflux protein	-0.291379	3.78228e-79
K10126:two-component system, NtrC family, C4-dicarboxylate transport response regulator DctD	-0.291347	3.94833e-79
K11748:glutathione-regulated potassium-efflux system ancillary protein KefG	-0.291141	5.20247e-79
K00688:glycogen phosphorylase	0.291096	5.52327e-79
K18581:unsaturated chondroitin disaccharide hydrolase	-0.291081	5.63477e-79
K02982:small subunit ribosomal protein S3	0.291053	5.85302e-79
K03153:glycine oxidase	0.290973	6.51417e-79
K16787:energy-coupling factor transport system ATP-binding protein	0.290958	6.64652e-79
K00392:sulfite reductase (ferredoxin)	-0.290835	7.83258e-79
K18591:dihydrofolate reductase (trimethoprim resistance protein)	-0.290813	8.06503e-79
K01433:formyltetrahydrofolate deformylase	-0.290785	8.37508e-79
K03742:nicotinamide-nucleotide amidase	0.290757	8.69835e-79
K01090:protein phosphatase	0.290617	1.04882e-78
K03287:outer membrane factor, OMF family	-0.290526	1.18311e-78
K15475:enhanced entry protein LpnE	0.290479	1.25975e-78
K09759:nondiscriminating aspartyl-tRNA synthetase	0.290251	1.70828e-78
K00381:sulfite reductase (NADPH) hemoprotein beta-component	-0.290084	2.13392e-78
K02279:pilus assembly protein CpaB	0.290057	2.21177e-78
K01991:polysaccharide biosynthesis/export protein	-0.289934	2.60493e-78
K09758:aspartate 4-decarboxylase	-0.289795	3.13558e-78
K01039:glutaconate CoA-transferase, subunit A	0.289665	3.7276e-78
K18285:aminodeoxyfutalosine synthase	0.289323	5.87052e-78
K05340:glucose uptake protein	-0.289268	6.32034e-78
K02918:large subunit ribosomal protein L35e	0.289264	6.35184e-78
K02822:PTS system, ascorbate-specific IIB component	-0.289261	6.3767e-78
K16329:pseudouridylate synthase	0.289046	8.48284e-78
K01735:3-dehydroquinate synthase	0.2889	1.02964e-77
K01866:tyrosyl-tRNA synthetase	0.288884	1.05183e-77
K19124:CRISPR system Cascade subunit CasC	0.288798	1.1787e-77
K19083:bacitracin transport system ATP-binding protein	0.288648	1.43851e-77
K00887:undecaprenol kinase	0.288508	1.73092e-77
K01998:branched-chain amino acid transport system permease protein	0.288269	2.37441e-77
K14287:methionine transaminase	0.287852	4.12176e-77
K02564:glucosamine-6-phosphate deaminase	-0.287841	4.18142e-77
K02992:small subunit ribosomal protein S7	0.287805	4.38327e-77
K03818:putative colanic acid biosynthesis acetyltransferase WcaF	-0.287624	5.57017e-77
K07301:cation:H+ antiporter	0.28742	7.28212e-77
K00826:branched-chain amino acid aminotransferase	0.287296	8.57733e-77
K00282:glycine dehydrogenase subunit 1	0.287265	8.93242e-77
K07766:diphosphoinositol-polyphosphate diphosphatase	0.287232	9.32831e-77
K02876:large subunit ribosomal protein L15	0.287152	1.03672e-76
K15530:rhamnogalacturonan acetylesterase	-0.286937	1.37544e-76
K01425:glutaminase	-0.286934	1.38207e-76
K07316:adenine-specific DNA-methyltransferase	0.28689	1.46311e-76
K13963:serpin B	0.28688	1.48329e-76
K10680:N-ethylmaleimide reductase	-0.286816	1.6134e-76
K03585:membrane fusion protein, multidrug efflux system	-0.286771	1.71115e-76
K01808:ribose 5-phosphate isomerase B	0.286627	2.06814e-76
K07588:LAO/AO transport system kinase	-0.286574	2.21648e-76
K02622:topoisomerase IV subunit B	-0.286335	3.03699e-76
K16871:4-aminobutyrate---pyruvate transaminase	-0.286255	3.37299e-76
K11779:FO synthase	0.286226	3.50268e-76
K00218:protochlorophyllide reductase	-0.28584	5.80436e-76
K05567:multicomponent Na+:H+ antiporter subunit C	0.285816	5.99415e-76
K15152:mediator of RNA polymerase II transcription subunit 21	0.285547	8.5221e-76
K14058:tRNA 2-thiocytidine biosynthesis protein TtcA	0.285424	1.00074e-75
K01286:D-alanyl-D-alanine carboxypeptidase	0.285281	1.20582e-75
K17869:NADH oxidase (H2O-forming)	-0.285247	1.26213e-75
K07574:RNA-binding protein	0.285239	1.27538e-75
K04517:prephenate dehydrogenase	0.285176	1.38413e-75
K07714:two-component system, NtrC family, response regulator AtoC	-0.285123	1.48401e-75
K03612:electron transport complex protein RnfG	0.284977	1.79337e-75
K15785:L-2,4-diaminobutyrate transaminase	-0.284794	2.27961e-75
K02481:two-component system, NtrC family, response regulator	-0.284707	2.55318e-75
K07660:two-component system, OmpR family, response regulator PhoP	0.284594	2.95629e-75
K03801:lipoyl(octanoyl) transferase	-0.284552	3.12406e-75
K00939:adenylate kinase	0.284527	3.22684e-75
K19137:CRISPR-associated protein Csn2	0.284522	3.24942e-75
K01814:phosphoribosylformimino-5-aminoimidazole carboxamide ribotide isomerase	0.284473	3.46065e-75
K16051:3-oxo-5alpha-steroid 4-dehydrogenase	-0.284406	3.77716e-75
K03475:PTS system, ascorbate-specific IIC component	-0.284401	3.80353e-75
K16027:methoxymalonate biosynthesis protein	0.284351	4.05817e-75
K14067:malate-CoA ligase subunit beta	-0.284339	4.12135e-75
K13820:flagellar biosynthetic protein FliR/FlhB	0.28416	5.20015e-75
K08092:3-dehydro-L-gulonate 2-dehydrogenase	-0.284118	5.49322e-75
K14267:N-succinyldiaminopimelate aminotransferase	0.284092	5.67969e-75
K07533:foldase protein PrsA	0.284071	5.84203e-75
K01070:S-formylglutathione hydrolase	-0.284035	6.12037e-75
K12132:eukaryotic-like serine/threonine-protein kinase	0.283892	7.36928e-75
K06015:N-acyl-D-amino-acid deacylase	0.283883	7.45434e-75
K14286:ethanolamine-phosphate phospho-lyase	-0.283738	8.99963e-75
K03315:Na+:H+ antiporter, NhaC family	-0.283705	9.39361e-75
K07218:nitrous oxidase accessory protein	0.283666	9.88044e-75
K01657:anthranilate synthase component I	-0.283593	1.08687e-74
K09816:zinc transport system permease protein	0.28355	1.14879e-74
K09931:uncharacterized protein	0.282994	2.362e-74
K03394:precorrin-2/cobalt-factor-2 C20-methyltransferase	-0.282905	2.65104e-74
K00783:23S rRNA (pseudouridine1915-N3)-methyltransferase	0.282802	3.02926e-74
K03387:alkyl hydroperoxide reductase subunit F	-0.282743	3.26622e-74
K00641:homoserine O-acetyltransferase	0.282686	3.51868e-74
K03113:translation initiation factor 1	-0.282571	4.0811e-74
K16559:endo-1,3-1,4-beta-glycanase ExoK	0.282422	4.94647e-74
K02926:large subunit ribosomal protein L4	0.282413	5.0033e-74
K01078:acid phosphatase	-0.282378	5.23777e-74
K01583:arginine decarboxylase	0.282176	6.79628e-74
K19003:1,2-diacylglycerol 3-beta-glucosyltransferase	0.282079	7.7046e-74
K00831:phosphoserine aminotransferase	0.281993	8.60624e-74
K00830:alanine-glyoxylate transaminase / serine-glyoxylate transaminase / serine-pyruvate transaminase	-0.281962	8.9562e-74
K05571:multicomponent Na+:H+ antiporter subunit G	0.281955	9.04194e-74
K05845:osmoprotectant transport system substrate-binding protein	-0.281872	1.00555e-73
K03856:3-deoxy-7-phosphoheptulonate synthase	0.281719	1.2246e-73
K03931:putative isomerase	-0.281669	1.30586e-73
K01144:exodeoxyribonuclease V	0.2814	1.84698e-73
K08307:membrane-bound lytic murein transglycosylase D	-0.281368	1.92286e-73
K02242:competence protein ComFC	0.281295	2.11341e-73
K07605:type II keratin, basic	0.281226	2.30994e-73
K02916:large subunit ribosomal protein L35	0.281212	2.35106e-73
K02911:large subunit ribosomal protein L32	0.280992	3.11807e-73
K01573:oxaloacetate decarboxylase, gamma subunit	-0.280966	3.22281e-73
K14107:energy-converting hydrogenase A subunit P	0.280963	3.23831e-73
K00172:pyruvate ferredoxin oxidoreductase gamma subunit	0.280939	3.3373e-73
K04780:nonribosomal peptide synthetase DhbF	0.280932	3.36855e-73
K01343:tissue plasminogen activator	0.280421	6.48744e-73
K00975:glucose-1-phosphate adenylyltransferase	0.280393	6.71911e-73
K00002:alcohol dehydrogenase (NADP+)	-0.280272	7.85166e-73
K02946:small subunit ribosomal protein S10	0.280007	1.10121e-72
K07066:uncharacterized protein	0.279878	1.29889e-72
K19418:membrane protein EpsK	0.279855	1.33724e-72
K00858:NAD+ kinase	0.279842	1.35921e-72
K09811:cell division transport system permease protein	0.279778	1.47564e-72
K04382:serine/threonine-protein phosphatase 2A catalytic subunit	0.279605	1.84021e-72
K11069:spermidine/putrescine transport system substrate-binding protein	0.27955	1.9736e-72
K13280:signal peptidase, endoplasmic reticulum-type	0.279292	2.74353e-72
K09710:ribosome-associated protein	0.279211	3.04045e-72
K01462:peptide deformylase	0.2792	3.08361e-72
K10782:fatty acyl-ACP thioesterase A	0.279136	3.34821e-72
K10781:fatty acyl-ACP thioesterase B	0.279136	3.34821e-72
K03488:beta-glucoside operon transcriptional antiterminator	-0.279021	3.87228e-72
K10013:lysine/arginine/ornithine transport system substrate-binding protein	0.279019	3.88572e-72
K09810:lipoprotein-releasing system ATP-binding protein	-0.278782	5.25338e-72
K11593:eukaryotic translation initiation factor 2C	0.278726	5.63794e-72
K01209:alpha-N-arabinofuranosidase	-0.278651	6.2075e-72
K01786:L-ribulose-5-phosphate 4-epimerase	-0.278622	6.43566e-72
K06905:uncharacterized protein	0.278562	6.94692e-72
K07085:putative transport protein	-0.278553	7.02508e-72
K15013:long-chain-fatty-acid--CoA ligase ACSBG	0.278448	8.02999e-72
K02415:flagellar FliL protein	0.278435	8.16297e-72
K02834:ribosome-binding factor A	0.278262	1.01662e-71
K17830:digeranylgeranylglycerophospholipid reductase	0.278066	1.30327e-71
K12574:ribonuclease J	0.278031	1.36264e-71
K03684:ribonuclease D	-0.277972	1.46918e-71
K03324:phosphate:Na+ symporter	0.277886	1.63896e-71
K12256:putrescine aminotransferase	-0.277832	1.7549e-71
K01269:aminopeptidase	0.277708	2.05304e-71
K03559:biopolymer transport protein ExbD	-0.277692	2.0934e-71
K06889:uncharacterized protein	-0.277645	2.22187e-71
K01599:uroporphyrinogen decarboxylase	-0.277517	2.61483e-71
K14717:solute carrier family 39 (zinc transporter), member 11	0.277472	2.76712e-71
K01077:alkaline phosphatase	-0.277089	4.49112e-71
K15719:protein O-GlcNAcase / histone acetyltransferase	0.276865	5.95781e-71
K01029:3-oxoacid CoA-transferase subunit B	0.276845	6.10596e-71
K00823:4-aminobutyrate aminotransferase	-0.276692	7.41251e-71
K01692:enoyl-CoA hydratase	0.276358	1.12923e-70
K02231:adenosylcobinamide kinase / adenosylcobinamide-phosphate guanylyltransferase	0.276113	1.53702e-70
K02755:PTS system, beta-glucoside-specific IIA component	-0.275949	1.88859e-70
K03601:exodeoxyribonuclease VII large subunit	0.275847	2.14698e-70
K00661:maltose O-acetyltransferase	-0.275545	3.13741e-70
K16786:energy-coupling factor transport system ATP-binding protein	0.275495	3.33835e-70
K00591:polyprenyldihydroxybenzoate methyltransferase / 3-demethylubiquinol 3-O-methyltransferase	0.275327	4.12127e-70
K01971:bifunctional non-homologous end joining protein LigD	-0.275133	5.2559e-70
K13921:1-propanol dehydrogenase	-0.275084	5.59109e-70
K07713:two-component system, NtrC family, response regulator HydG	-0.274931	6.76456e-70
K19689:aminopeptidase	0.274681	9.25673e-70
K10716:voltage-gated potassium channel	-0.274668	9.40912e-70
K16053:miniconductance mechanosensitive channel	-0.274516	1.13716e-69
K01733:threonine synthase	0.274462	1.21651e-69
K03795:sirohydrochlorin cobaltochelatase	0.274414	1.29223e-69
K11959:urea transport system substrate-binding protein	0.274355	1.39142e-69
K16697:teichuronic acid biosynthesis glycosyltransferase TuaC	0.274333	1.42932e-69
K02858:3,4-dihydroxy 2-butanone 4-phosphate synthase	-0.274276	1.53395e-69
K02517:Kdo2-lipid IVA lauroyltransferase	-0.274154	1.78629e-69
K09163:uncharacterized protein	0.274119	1.86739e-69
K00394:adenylylsulfate reductase, subunit A	0.27408	1.96007e-69
K02961:small subunit ribosomal protein S17	0.274063	2.00275e-69
K13788:phosphate acetyltransferase	-0.273914	2.4091e-69
K05568:multicomponent Na+:H+ antiporter subunit D	0.273687	3.19975e-69
K13183:ATP-dependent RNA helicase DDX50	0.273643	3.379e-69
K16911:ATP-dependent RNA helicase DDX21	0.273643	3.379e-69
K19175:DNA phosphorothioation-dependent restriction protein DptH	0.273601	3.55945e-69
K03068:low density lipoprotein receptor-related protein 5/6	0.27348	4.13532e-69
K13582:localization factor PodJL	0.273459	4.24626e-69
K02864:large subunit ribosomal protein L10	0.273367	4.75953e-69
K03148:sulfur carrier protein ThiS adenylyltransferase	-0.273324	5.02651e-69
K07016:CRISPR-associated protein Csm1	0.273155	6.19841e-69
K18675:N,N'-diacetylchitobiose phosphorylase	0.272954	7.95838e-69
K03305:proton-dependent oligopeptide transporter, POT family	-0.272719	1.06487e-68
K01952:phosphoribosylformylglycinamidine synthase	0.272398	1.58465e-68
K01805:xylose isomerase	-0.272382	1.61648e-68
K06196:cytochrome c-type biogenesis protein	-0.272248	1.90807e-68
K03816:xanthine phosphoribosyltransferase	0.272237	1.93309e-68
K18691:membrane-bound lytic murein transglycosylase F	-0.272188	2.05548e-68
K06221:2,5-diketo-D-gluconate reductase A	-0.27216	2.12809e-68
K03408:purine-binding chemotaxis protein CheW	0.272137	2.18939e-68
K12977:lipid A 1-phosphatase	0.272033	2.48831e-68
K07078:uncharacterized protein	-0.271716	3.68384e-68
K00930:acetylglutamate kinase	0.271569	4.41573e-68
K02484:two-component system, OmpR family, sensor kinase	-0.2715	4.80974e-68
K19147:5-methylcytosine-specific restriction enzyme subunit McrC	0.271435	5.2075e-68
K13821:RHH-type transcriptional regulator, proline utilization regulon repressor / proline dehydrogenase / delta 1-pyrroline-5-carboxylate dehydrogenase	-0.271272	6.36749e-68
K16328:pseudouridine kinase	0.27119	7.04969e-68
K02860:16S rRNA processing protein RimM	0.271052	8.35334e-68
K19851:flocculation protein FLO11	0.270995	8.95944e-68
K02863:large subunit ribosomal protein L1	0.270712	1.26813e-67
K05846:osmoprotectant transport system permease protein	-0.270653	1.36439e-67
K18307:multidrug efflux pump	-0.27065	1.36977e-67
K05800:Lrp/AsnC family transcriptional regulator	-0.270508	1.63039e-67
K13626:flagellar assembly factor FliW	0.27033	2.02741e-67
K18669:dual specificity tyrosine-phosphorylation-regulated kinase 2/3/4	0.269724	4.26339e-67
K00074:3-hydroxybutyryl-CoA dehydrogenase	0.269685	4.47341e-67
K07461:putative endonuclease	0.269568	5.15971e-67
K13531:methylated-DNA-[protein]-cysteine S-methyltransferase	-0.269523	5.45068e-67
K12530:ATP-binding cassette, subfamily B, bacterial RtxB	0.269502	5.59509e-67
K02841:heptosyltransferase I	-0.269234	7.76622e-67
K01961:acetyl-CoA carboxylase, biotin carboxylase subunit	-0.269197	8.12587e-67
K19140:CRISPR-associated protein Csm5	0.269126	8.85836e-67
K03550:holliday junction DNA helicase RuvA	0.269075	9.42945e-67
K02895:large subunit ribosomal protein L24	0.268491	1.9205e-66
K02518:translation initiation factor IF-1	0.268443	2.03833e-66
K00917:tagatose 6-phosphate kinase	0.268395	2.15888e-66
K06212:formate transporter	0.268393	2.16573e-66
K08998:uncharacterized protein	0.26822	2.67343e-66
K01838:beta-phosphoglucomutase	-0.267961	3.66348e-66
K02821:PTS system, ascorbate-specific IIA component	-0.267954	3.69169e-66
K02010:iron(III) transport system ATP-binding protein	-0.267845	4.21354e-66
K01678:fumarate hydratase subunit beta	0.267824	4.32388e-66
K00457:4-hydroxyphenylpyruvate dioxygenase	0.267676	5.17335e-66
K01889:phenylalanyl-tRNA synthetase alpha chain	0.267674	5.18482e-66
K04078:chaperonin GroES	0.267672	5.20189e-66
K02077:zinc/manganese transport system substrate-binding protein	-0.267558	5.97396e-66
K11065:thiol peroxidase, atypical 2-Cys peroxiredoxin	-0.267486	6.51954e-66
K13922:propionaldehyde dehydrogenase	-0.267378	7.43021e-66
K00633:galactoside O-acetyltransferase	-0.267304	8.12725e-66
K12996:rhamnosyltransferase	0.26729	8.26135e-66
K07095:uncharacterized protein	0.267278	8.38488e-66
K02906:large subunit ribosomal protein L3	0.267227	8.91565e-66
K04112:benzoyl-CoA reductase subunit C	0.267	1.1738e-65
K01890:phenylalanyl-tRNA synthetase beta chain	0.266843	1.4188e-65
K19126:CRISPR system Cascade subunit CasE	0.26673	1.62698e-65
K12294:two-component system, AgrA family, sensor histidine kinase ComD	0.266569	1.97694e-65
K19075:CRISPR-associated protein Cst2	0.266531	2.06999e-65
K19425:glycosyltransferase EpsH	0.266519	2.10033e-65
K01082:3'(2'), 5'-bisphosphate nucleotidase	-0.266419	2.36967e-65
K01813:L-rhamnose isomerase	-0.266338	2.61306e-65
K10014:histidine transport system substrate-binding protein	0.266141	3.31499e-65
K00833:adenosylmethionine---8-amino-7-oxononanoate aminotransferase	-0.265843	4.74305e-65
K12531:ATP-binding cassette, subfamily B, bacterial RtxE	0.265728	5.45071e-65
K00952:nicotinamide-nucleotide adenylyltransferase	0.265663	5.89261e-65
K02879:large subunit ribosomal protein L17	0.265528	6.93159e-65
K00156:pyruvate dehydrogenase (quinone)	-0.265343	8.66084e-65
K07687:two-component system, NarL family, captular synthesis response regulator RcsB	-0.265231	9.90093e-65
K13810:transaldolase / glucose-6-phosphate isomerase	0.265164	1.07369e-64
K09968:uncharacterized protein	0.265047	1.23516e-64
K06334:spore coat protein JC	0.265041	1.24424e-64
K18896:glycine/sarcosine N-methyltransferase	-0.265037	1.24948e-64
K05804:AraC family transcriptional regulator, mar-sox-rob regulon activator	-0.264785	1.69206e-64
K09789:pimeloyl-[acyl-carrier protein] methyl ester esterase	-0.264778	1.70485e-64
K00425:cytochrome d ubiquinol oxidase subunit I	-0.264612	2.08111e-64
K08978:bacterial/archaeal transporter family protein	0.264579	2.16426e-64
K19302:undecaprenyl-diphosphatase	0.264498	2.38565e-64
K14981:two-component system, OmpR family, response regulator ChvI	0.264445	2.54048e-64
K00693:glycogen synthase	-0.264443	2.54738e-64
K15727:membrane fusion protein, cobalt-zinc-cadmium efflux system	-0.264331	2.91101e-64
K03825:putative acetyltransferase	-0.264285	3.07674e-64
K01623:fructose-bisphosphate aldolase, class I	-0.264229	3.28984e-64
K07505:regulatory protein RepA	0.263867	5.07009e-64
K02933:large subunit ribosomal protein L6	0.263763	5.73787e-64
K00849:galactokinase	0.263671	6.41052e-64
K10774:tyrosine ammonia-lyase	-0.263538	7.5071e-64
K00266:glutamate synthase (NADPH/NADH) small chain	0.263532	7.56253e-64
K07181:c-di-GMP phosphodiesterase	0.263465	8.19543e-64
K00848:rhamnulokinase	-0.263263	1.04169e-63
K17490:methylmalonyl-CoA carboxyltransferase 1.3S subunit	0.263214	1.10507e-63
K03561:biopolymer transport protein ExbB	-0.263112	1.24693e-63
K02429:MFS transporter, FHS family, L-fucose permease	-0.26309	1.28057e-63
K18660:malonyl-CoA/methylmalonyl-CoA synthetase	-0.262998	1.42789e-63
K01815:4-deoxy-L-threo-5-hexosulose-uronate ketol-isomerase	-0.262904	1.59779e-63
K08824:cyclin-dependent kinase-like	0.262889	1.62523e-63
K10388:plectin	0.262824	1.75694e-63
K03474:pyridoxine 5-phosphate synthase	-0.262657	2.1416e-63
K02357:elongation factor Ts	0.262628	2.21616e-63
K19082:two-component system, OmpR family, response regulator protein BraR/BceR	0.262348	3.09169e-63
K02566:NagD protein	0.262192	3.71719e-63
K07712:two-component system, NtrC family, nitrogen regulation response regulator GlnG	-0.262129	4.00792e-63
K05816:sn-glycerol 3-phosphate transport system ATP-binding protein	0.262063	4.331e-63
K02055:putative spermidine/putrescine transport system substrate-binding protein	-0.261763	6.1825e-63
K12209:intracellular multiplication protein IcmE	0.261546	7.98569e-63
K01848:methylmalonyl-CoA mutase, N-terminal domain	-0.261531	8.12806e-63
K06894:uncharacterized protein	-0.261504	8.39437e-63
K19285:FMN reductase (NADPH)	-0.261463	8.81543e-63
K07040:uncharacterized protein	0.261395	9.54688e-63
K01478:arginine deiminase	0.261335	1.02511e-62
K18138:multidrug efflux pump	-0.261283	1.08967e-62
K19668:cellulose 1,4-beta-cellobiosidase	0.261191	1.21468e-62
K06132:cardiolipin synthase C	0.261116	1.32641e-62
K09888:cell division protein ZapA	0.26106	1.41701e-62
K00981:phosphatidate cytidylyltransferase	0.261007	1.5091e-62
K09892:cell division protein ZapB	-0.260948	1.61879e-62
K00758:thymidine phosphorylase	0.260736	2.07676e-62
K09011:D-citramalate synthase	-0.260695	2.17921e-62
K02406:flagellin	0.260609	2.41217e-62
K00057:glycerol-3-phosphate dehydrogenase (NAD(P)+)	0.260543	2.60734e-62
K01730:oligogalacturonide lyase	-0.260462	2.86658e-62
K12991:rhamnosyltransferase	0.260273	3.58116e-62
K03644:lipoyl synthase	-0.260217	3.82215e-62
K00275:pyridoxamine 5'-phosphate oxidase	-0.25992	5.41776e-62
K14138:acetyl-CoA synthase	0.259819	6.1017e-62
K07449:similar to archaeal holliday junction resolvase and Mrr protein	0.259719	6.85965e-62
K08194:MFS transporter, ACS family, D-galactonate transporter	-0.259621	7.69274e-62
K00773:queuine tRNA-ribosyltransferase	0.259477	9.11394e-62
K02434:aspartyl-tRNA(Asn)/glutamyl-tRNA(Gln) amidotransferase subunit B	0.259294	1.12814e-61
K02950:small subunit ribosomal protein S12	0.259242	1.20019e-61
K02976:small subunit ribosomal protein S26e	0.259234	1.21077e-61
K13837:thrombospondin-related anonymous protein	0.258966	1.65611e-61
K03415:two-component system, chemotaxis family, response regulator CheV	0.258871	1.85042e-61
K19139:CRISPR-associated protein Csm4	0.258368	3.3289e-61
K06373:spore maturation protein A	0.258219	3.95913e-61
K18348:serine/alanine racemase	0.258177	4.15885e-61
K18118:succinyl-CoA:acetate CoA-transferase	-0.25816	4.24157e-61
K00640:serine O-acetyltransferase	0.258036	4.90176e-61
K19180:dTDP-6-deoxy-L-talose 4-dehydrogenase (NAD+)	0.258005	5.07917e-61
K03791:putative chitinase	0.257948	5.42758e-61
K19088:CRISPR-associated protein Cst1	0.257765	6.71431e-61
K18437:high affinity cAMP-specific and IBMX-insensitive 3',5'-cyclic phosphodiesterase 8	0.257697	7.2688e-61
K03470:ribonuclease HII	0.257683	7.3842e-61
K03933:chitin-binding protein	0.257411	1.01352e-60
K05773:tungstate transport system permease protein	0.257349	1.08895e-60
K05847:osmoprotectant transport system ATP-binding protein	-0.257266	1.19844e-60
K01518:bis(5'-nucleosidyl)-tetraphosphatase	0.257156	1.36209e-60
K19846:protein SPA2	0.257132	1.40065e-60
K18139:outer membrane protein, multidrug efflux system	-0.257089	1.47245e-60
K03827:putative acetyltransferase	-0.257031	1.57343e-60
K00226:dihydroorotate dehydrogenase (fumarate)	-0.256979	1.671e-60
K06959:protein Tex	0.256905	1.82146e-60
K10751:chromatin assembly factor 1 subunit B	0.256904	1.82427e-60
K19167:protein AbiQ	0.256796	2.06671e-60
K00639:glycine C-acetyltransferase	-0.256766	2.13922e-60
K12373:hexosaminidase	-0.256746	2.18881e-60
K00145:N-acetyl-gamma-glutamyl-phosphate reductase	0.256542	2.77312e-60
K03481:RpiR family transcriptional regulator, glv operon transcriptional regulator	-0.256517	2.85482e-60
K13668:phosphatidylinositol alpha-1,6-mannosyltransferase	0.256439	3.121e-60
K01446:peptidoglycan recognition protein	0.256178	4.22048e-60
K08191:MFS transporter, ACS family, hexuronate transporter	-0.256133	4.44487e-60
K00713:UDP-glucose:(glucosyl)LPS alpha-1,2-glucosyltransferase	0.256116	4.53546e-60
K11927:ATP-dependent RNA helicase RhlE	-0.255969	5.3729e-60
K02372:3-hydroxyacyl-[acyl-carrier-protein] dehydratase	0.255884	5.92575e-60
K13482:xanthine dehydrogenase large subunit	0.255826	6.33516e-60
K05366:penicillin-binding protein 1A	0.255752	6.90186e-60
K08259:lysostaphin	0.255652	7.74368e-60
K11105:cell volume regulation protein A	-0.255567	8.53676e-60
K11749:regulator of sigma E protease	0.255318	1.13764e-59
K11751:5'-nucleotidase / UDP-sugar diphosphatase	0.255195	1.30918e-59
K20026:(R)-2-hydroxyisocaproyl-CoA dehydratase beta subunit	0.255173	1.34323e-59
K00892:inosine kinase	-0.25514	1.39586e-59
K19165:antitoxin Phd	0.254624	2.522e-59
K02527:3-deoxy-D-manno-octulosonic-acid transferase	-0.254598	2.59731e-59
K06726:D-ribose pyranase	-0.254577	2.66188e-59
K05570:multicomponent Na+:H+ antiporter subunit F	0.254532	2.80397e-59
K00008:L-iditol 2-dehydrogenase	-0.254525	2.8248e-59
K16702:amylovoran biosynthesis glycosyltransferase AmsE	0.25442	3.18536e-59
K02538:activator of the mannose operon, transcriptional antiterminator	-0.254285	3.71779e-59
K02888:large subunit ribosomal protein L21	0.254149	4.34493e-59
K11383:two-component system, NtrC family, sensor histidine kinase KinB	-0.254112	4.5332e-59
K16464:centrosomal protein CEP250	0.253916	5.67343e-59
K12600:superkiller protein 3	0.253912	5.69697e-59
K14090:ech hydrogenase subunit E	0.253823	6.30591e-59
K03080:L-ribulose-5-phosphate 4-epimerase	-0.253703	7.2383e-59
K12463:PR domain zinc finger protein 4	-0.253639	7.77939e-59
K08676:tricorn protease	-0.253573	8.38835e-59
K03177:tRNA pseudouridine55 synthase	0.253489	9.23965e-59
K00109:2-hydroxyglutarate dehydrogenase	-0.253476	9.37604e-59
K13058:mannosylfructose-phosphate synthase	0.253436	9.81288e-59
K17462:putative AdoMet-dependent methyltransferase	0.253362	1.06775e-58
K11200:PTS system, 2-O-A-mannosyl-D-glycerate-specific IIC component	-0.253165	1.33643e-58
K11199:PTS system, 2-O-A-mannosyl-D-glycerate-specific IIB component	-0.253165	1.33643e-58
K11198:PTS system, 2-O-A-mannosyl-D-glycerate-specific IIA component	-0.253165	1.33643e-58
K08316:16S rRNA (guanine966-N2)-methyltransferase	0.25304	1.54071e-58
K18434:type IV secretion system T-DNA border endonuclease VirD2	0.252744	2.15654e-58
K18572:putative pantetheine hydrolase	0.252698	2.27196e-58
K13344:peroxin-13	0.25226	3.73765e-58
K00075:UDP-N-acetylmuramate dehydrogenase	0.252154	4.21495e-58
K02669:twitching motility protein PilT	0.252143	4.26903e-58
K11175:phosphoribosylglycinamide formyltransferase 1	0.252118	4.38907e-58
K18814:putative inorganic carbon (hco3(-)) transporter	0.252104	4.46263e-58
K11261:formylmethanofuran dehydrogenase subunit E	0.2521	4.47977e-58
K03046:DNA-directed RNA polymerase subunit beta'	0.252077	4.60102e-58
K02046:sulfate transport system permease protein	0.252074	4.61344e-58
K02549:O-succinylbenzoate synthase	-0.251937	5.38885e-58
K06958:RNase adapter protein RapZ	0.25193	5.43554e-58
K01771:1-phosphatidylinositol phosphodiesterase	0.251589	7.99356e-58
K00745:raffinose-raffinose alpha-galactotransferase	0.251309	1.09672e-57
K11753:riboflavin kinase / FMN adenylyltransferase	0.251262	1.15666e-57
K10810:thiazole tautomerase (transcriptional regulator TenI)	0.251197	1.2446e-57
K11294:nucleolin	0.250916	1.70961e-57
K00761:uracil phosphoribosyltransferase	0.250897	1.74495e-57
K01903:succinyl-CoA synthetase beta subunit	-0.250893	1.75353e-57
K07248:lactaldehyde dehydrogenase / glycolaldehyde dehydrogenase	-0.250869	1.80149e-57
K02180:cell cycle arrest protein BUB3	0.250838	1.86623e-57
K00180:indolepyruvate ferredoxin oxidoreductase, beta subunit	0.250826	1.89077e-57
K19090:CRISPR-associated protein Cas5t	0.250824	1.89468e-57
K14298:mRNA export factor	0.250805	1.93773e-57
K06412:stage V sporulation protein G	0.250785	1.98184e-57
K04532:amyloid beta precursor protein binding protein 1	0.250735	2.09468e-57
K06079:copper homeostasis protein (lipoprotein)	-0.250489	2.76296e-57
K01284:peptidyl-dipeptidase Dcp	-0.250395	3.07273e-57
K05039:solute carrier family 6 (neurotransmitter transporter, GABA) member 6/8/11/12/13	0.25008	4.37878e-57
K19062:rifampin ADP-ribosylating transferase	-0.250074	4.40655e-57
K01759:lactoylglutathione lyase	-0.249999	4.79566e-57
K13925:plasmin and fibronectin-binding protein A	0.249914	5.27815e-57
K14326:regulator of nonsense transcripts 1	0.249873	5.52516e-57
K05814:sn-glycerol 3-phosphate transport system permease protein	-0.249831	5.79376e-57
K18892:ATP-binding cassette, subfamily B, multidrug efflux pump	0.249745	6.37429e-57
K04651:hydrogenase nickel incorporation protein HypA/HybF	0.249729	6.49032e-57
K00426:cytochrome d ubiquinol oxidase subunit II	-0.249726	6.51654e-57
K03286:OmpA-OmpF porin, OOP family	-0.249511	8.29089e-57
K01818:L-fucose/D-arabinose isomerase	-0.249434	9.03472e-57
K18889:ATP-binding cassette, subfamily B, multidrug efflux pump	0.249367	9.73846e-57
K19046:CRISPR system Cascade subunit CasB	0.24932	1.02635e-56
K16701:amylovoran biosynthesis glycosyltransferase AmsD	-0.249257	1.10212e-56
K08138:MFS transporter, SP family, xylose:H+ symportor	-0.249227	1.13971e-56
K07277:outer membrane protein insertion porin family	-0.249014	1.44636e-56
K00748:lipid-A-disaccharide synthase	-0.248993	1.4794e-56
K03406:methyl-accepting chemotaxis protein	0.248947	1.55816e-56
K02396:flagellar hook-associated protein 1 FlgK	0.248857	1.72402e-56
K01639:N-acetylneuraminate lyase	-0.248687	2.0835e-56
K02994:small subunit ribosomal protein S8	0.248674	2.11401e-56
K07608:internexin neuronal intermediate filament protein, alpha	0.248581	2.34426e-56
K07610:desmin	0.248581	2.34426e-56
K03814:monofunctional biosynthetic peptidoglycan transglycosylase	-0.248568	2.37947e-56
K00147:glutamate-5-semialdehyde dehydrogenase	0.248494	2.58289e-56
K07739:elongator complex protein 3	0.248289	3.24663e-56
K02573:ferredoxin-type protein NapG	-0.248243	3.41703e-56
K08086:pilus assembly protein FimV	0.248216	3.5225e-56
K06187:recombination protein RecR	0.247868	5.18681e-56
K07074:uncharacterized protein	0.247776	5.7479e-56
K01460:glutathionylspermidine amidase/synthetase	-0.247686	6.3554e-56
K08678:UDP-glucuronate decarboxylase	0.247555	7.34932e-56
K04027:ethanolamine utilization protein EutM	-0.247493	7.87357e-56
K06906:uncharacterized protein	0.247399	8.73448e-56
K00096:glycerol-1-phosphate dehydrogenase	0.247397	8.7598e-56
K01452:chitin deacetylase	-0.247264	1.01532e-55
K19143:CRISPR-associated protein Csx1	0.247227	1.05758e-55
K09005:uncharacterized protein	0.247219	1.06717e-55
K06041:arabinose-5-phosphate isomerase	-0.24717	1.12613e-55
K05844:ribosomal protein S6--L-glutamate ligase	0.247121	1.18932e-55
K00626:acetyl-CoA C-acetyltransferase	0.247075	1.25078e-55
K04788:mycobactin phenyloxazoline synthetase	0.246944	1.4463e-55
K03556:LuxR family transcriptional regulator, maltose regulon positive regulatory protein	0.246672	1.95551e-55
K17754:cyclopentanol dehydrogenase	0.246599	2.11963e-55
K01990:ABC-2 type transport system ATP-binding protein	0.246522	2.30798e-55
K09939:uncharacterized protein	-0.246306	2.93107e-55
K01911:O-succinylbenzoic acid--CoA ligase	-0.246164	3.42551e-55
K01847:methylmalonyl-CoA mutase	-0.246151	3.47687e-55
K01792:glucose-6-phosphate 1-epimerase	-0.246135	3.54025e-55
K13670:putative glycosyltransferase	0.246127	3.57068e-55
K01885:glutamyl-tRNA synthetase	0.246061	3.84003e-55
K13653:AraC family transcriptional regulator	-0.246033	3.96002e-55
K02535:UDP-3-O-[3-hydroxymyristoyl] N-acetylglucosamine deacetylase	-0.245996	4.12373e-55
K00854:xylulokinase	-0.245889	4.63871e-55
K07318:adenine-specific DNA-methyltransferase	0.245827	4.96824e-55
K05589:cell division protein FtsB	-0.245821	5.0042e-55
K07667:two-component system, OmpR family, KDP operon response regulator KdpE	0.245808	5.07475e-55
K02433:aspartyl-tRNA(Asn)/glutamyl-tRNA(Gln) amidotransferase subunit A	0.245724	5.56698e-55
K01342:subtilisin	0.245508	7.06332e-55
K01048:lysophospholipase	0.245397	7.97616e-55
K14088:ech hydrogenase subunit C	0.245394	8.00716e-55
K08169:MFS transporter, DHA2 family, multidrug resistance protein	-0.24539	8.04008e-55
K16150:glycogen synthase	0.245383	8.1011e-55
K16181:pyrrolysine biosynthesis protein PylC	0.245291	8.96234e-55
K13796:tricarballylate dehydrogenase	0.245218	9.71158e-55
K00261:glutamate dehydrogenase (NAD(P)+)	0.245179	1.01333e-54
K18014:3-aminobutyryl-CoA ammonia-lyase	0.245174	1.01917e-54
K14335:alpha-1,6-mannosyltransferase	0.244759	1.60726e-54
K02356:elongation factor P	0.244685	1.74264e-54
K15640:uncharacterized phosphatase	0.244456	2.23967e-54
K00537:arsenate reductase	0.244456	2.24087e-54
K18640:plasmid segregation protein ParM	0.244402	2.37611e-54
K02338:DNA polymerase III subunit beta	0.244381	2.43228e-54
K07502:uncharacterized protein	0.244245	2.82203e-54
K01372:bleomycin hydrolase	-0.243955	3.87487e-54
K03436:DeoR family transcriptional regulator, fructose operon transcriptional repressor	0.24391	4.06854e-54
K18851:diacylglycerol O-acyltransferase / trehalose O-mycolyltransferase	0.243708	5.07663e-54
K03326:C4-dicarboxylate transporter, DcuC family	-0.243546	6.05454e-54
K02756:PTS system, beta-glucoside-specific IIB component	-0.243391	7.16675e-54
K02757:PTS system, beta-glucoside-specific IIC component	-0.243342	7.56294e-54
K02856:L-rhamnose-H+ transport protein	-0.243321	7.74149e-54
K18232:oleandomycin transport system ATP-binding protein	-0.243318	7.76222e-54
K00954:pantetheine-phosphate adenylyltransferase	0.243263	8.23952e-54
K10209:4,4'-diapophytoene desaturase	-0.243208	8.75038e-54
K17810:D-aspartate ligase	0.243067	1.02e-53
K03540:ribonuclease P protein subunit RPR2	0.242852	1.28931e-53
K05555:cyclase	0.242696	1.52805e-53
K02897:large subunit ribosomal protein L25	-0.242694	1.53041e-53
K00937:polyphosphate kinase	-0.242687	1.54237e-53
K00529:3-phenylpropionate/trans-cinnamate dioxygenase ferredoxin reductase component	-0.242603	1.68972e-53
K19954:alcohol dehydrogenase	0.242547	1.79537e-53
K01364:streptopain	0.242533	1.82343e-53
K03224:ATP synthase in type III secretion protein N	0.242494	1.90186e-53
K02226:alpha-ribazole phosphatase	0.24245	1.99516e-53
K09004:uncharacterized protein	-0.242303	2.3389e-53
K15545:transcriptional regulator of PTS gene	-0.242257	2.45885e-53
K00217:maleylacetate reductase	0.242196	2.6262e-53
K07288:uncharacterized membrane protein	0.242124	2.84151e-53
K15376:gephyrin	-0.241953	3.41776e-53
K03230:type III secretion protein V	0.24146	5.82412e-53
K01696:tryptophan synthase beta chain	-0.241449	5.89707e-53
K12410:NAD-dependent deacetylase	0.241232	7.44951e-53
K03664:SsrA-binding protein	0.241156	8.08886e-53
K13310:dTDP-3-amino-3,4,6-trideoxy-alpha-D-glucose transaminase	0.240825	1.15495e-52
K03685:ribonuclease III	0.240652	1.39171e-52
K07322:regulator of cell morphogenesis and NO signaling	-0.240514	1.61371e-52
K04029:ethanolamine utilization protein EutP	-0.240445	1.73971e-52
K14645:serine protease	0.24039	1.84455e-52
K03629:DNA replication and repair protein RecF	0.24035	1.92572e-52
K06877:DEAD/DEAH box helicase domain-containing protein	0.240284	2.06718e-52
K14989:two-component system, NarL family, secretion system response regulator SalR	0.240075	2.58824e-52
K13695:probable lipoprotein NlpC	-0.240023	2.73571e-52
K00865:glycerate 2-kinase	-0.239991	2.83019e-52
K03410:chemotaxis protein CheC	0.239912	3.0824e-52
K03666:host factor-I protein	0.239838	3.33462e-52
K11630:two-component system, OmpR family, bacitracin resistance response regulator BceR	0.239721	3.782e-52
K03536:ribonuclease P protein component	0.239647	4.09363e-52
K06338:spore coat protein SA	0.239642	4.11409e-52
K01205:alpha-N-acetylglucosaminidase	-0.239622	4.20504e-52
K10726:replicative DNA helicase Mcm	0.239598	4.31284e-52
K01902:succinyl-CoA synthetase alpha subunit	-0.239496	4.81115e-52
K07557:archaeosine synthase	0.239421	5.21604e-52
K09181:acetyltransferase	-0.239398	5.3459e-52
K02536:UDP-3-O-[3-hydroxymyristoyl] glucosamine N-acyltransferase	-0.239323	5.78926e-52
K03673:thiol:disulfide interchange protein DsbA	-0.239248	6.27189e-52
K01661:naphthoate synthase	-0.239086	7.46153e-52
K09165:uncharacterized protein	0.238504	1.3872e-51
K05339:holin-like protein LrgB	0.238459	1.45577e-51
K02565:N-acetylglucosamine repressor	-0.238411	1.53219e-51
K02478:two-component system, LytT family, sensor kinase	-0.238268	1.78433e-51
K07263:zinc protease	-0.238138	2.04911e-51
K16788:niacin transporter	0.238134	2.05749e-51
K03652:DNA-3-methyladenine glycosylase	0.238063	2.2192e-51
K13532:two-component system, sporulation sensor kinase D	-0.238024	2.31308e-51
K07105:uncharacterized protein	0.238018	2.32874e-51
K07604:type I keratin, acidic	0.237867	2.73161e-51
K04061:flagellar biosynthesis protein	0.237784	2.98422e-51
K12297:23S rRNA (guanine2445-N2)-methyltransferase / 23S rRNA (guanine2069-N7)-methyltransferase	-0.237782	2.98983e-51
K04031:ethanolamine utilization protein EutS	-0.237646	3.45667e-51
K00239:succinate dehydrogenase / fumarate reductase, flavoprotein subunit	-0.237222	5.41516e-51
K03382:hydroxydechloroatrazine ethylaminohydrolase	-0.237221	5.42251e-51
K13252:putrescine carbamoyltransferase	0.237217	5.44707e-51
K02112:F-type H+-transporting ATPase subunit beta	0.237105	6.12779e-51
K07096:uncharacterized protein	0.236999	6.85979e-51
K10984:PTS system, galactosamine-specific IIB component	-0.236887	7.72357e-51
K16906:fluoroquinolone transport system permease protein	-0.236664	9.77428e-51
K07691:two-component system, NarL family, competent response regulator ComA	0.236618	1.02579e-50
K00645:[acyl-carrier-protein] S-malonyltransferase	0.236514	1.14487e-50
K03263:translation initiation factor 5A	0.236318	1.40816e-50
K11755:phosphoribosyl-ATP pyrophosphohydrolase / phosphoribosyl-AMP cyclohydrolase	0.236315	1.41282e-50
K15051:DNA-entry nuclease	0.236107	1.75915e-50
K16841:allantoin racemase	0.23609	1.7899e-50
K11939:inner membrane transporter RhtA	-0.236023	1.92011e-50
K00023:acetoacetyl-CoA reductase	0.23584	2.32969e-50
K02045:sulfate transport system ATP-binding protein	0.235782	2.47652e-50
K01406:serralysin	0.235757	2.54246e-50
K03718:Lrp/AsnC family transcriptional regulator, regulator for asnA, asnC and gidA	-0.235595	3.01447e-50
K01933:phosphoribosylformylglycinamidine cyclo-ligase	0.235498	3.33698e-50
K01494:dCTP deaminase	-0.23524	4.37307e-50
K02115:F-type H+-transporting ATPase subunit gamma	0.235133	4.89364e-50
K07162:uncharacterized protein	0.234979	5.75423e-50
K10764:O-succinylhomoserine sulfhydrylase	0.234907	6.2015e-50
K06928:nucleoside-triphosphatase	0.234881	6.37499e-50
K15986:manganese-dependent inorganic pyrophosphatase	0.234713	7.59949e-50
K11326:cation efflux system protein involved in nickel and cobalt tolerance	0.23468	7.86538e-50
K07125:uncharacterized protein	-0.234636	8.24074e-50
K02881:large subunit ribosomal protein L18	0.234626	8.322e-50
K05519:transcriptional activator of comK gene	0.234621	8.36346e-50
K03525:type III pantothenate kinase	0.234552	8.99466e-50
K02426:cysteine desulfuration protein SufE	-0.234524	9.25651e-50
K15725:outer membrane protein, cobalt-zinc-cadmium efflux system	-0.23452	9.30309e-50
K03152:4-methyl-5(b-hydroxyethyl)-thiazole monophosphate biosynthesis	0.234471	9.78395e-50
K01665:para-aminobenzoate synthetase component I	-0.234341	1.12152e-49
K07560:D-tyrosyl-tRNA(Tyr) deacylase	0.23422	1.27213e-49
K04789:mycobactin peptide synthetase MbtE	0.234209	1.28692e-49
K07213:copper chaperone	0.233983	1.62841e-49
K03385:nitrite reductase (cytochrome c-552)	-0.233901	1.77488e-49
K15653:nonribosomal peptide synthetase MxcG	0.233793	1.98529e-49
K03771:peptidyl-prolyl cis-trans isomerase SurA	-0.233779	2.01517e-49
K01601:ribulose-bisphosphate carboxylase large chain	-0.233684	2.22436e-49
K07552:MFS transporter, DHA1 family, bicyclomycin/chloramphenicol resistance protein	-0.233669	2.26082e-49
K03932:polyhydroxybutyrate depolymerase	0.233628	2.35812e-49
K10429:microtubule-associated protein 1	0.233541	2.58256e-49
K19607:X-linked retinitis pigmentosa GTPase regulator	0.233536	2.59439e-49
K02066:phospholipid/cholesterol/gamma-HCH transport system permease protein	-0.233498	2.69935e-49
K07810:Cu(I)/Ag(I) efflux system periplasmic protein CusF	-0.233202	3.67399e-49
K15977:putative oxidoreductase	-0.233192	3.70983e-49
K01912:phenylacetate-CoA ligase	-0.233112	4.03332e-49
K15657:external thioesterase TEII	0.233111	4.03823e-49
K03411:chemotaxis protein CheD	0.233019	4.44374e-49
K11325:L-cysteine/cystine lyase	-0.233007	4.4968e-49
K01627:2-dehydro-3-deoxyphosphooctonate aldolase (KDO 8-P synthase)	-0.232918	4.93164e-49
K02444:DeoR family transcriptional regulator, glycerol-3-phosphate regulon repressor	-0.23288	5.12964e-49
K01198:xylan 1,4-beta-xylosidase	-0.232602	6.84563e-49
K19955:alcohol dehydrogenase	-0.232498	7.62045e-49
K15474:enhanced entry protein EnhC	0.232452	7.99916e-49
K03641:TolB protein	0.232184	1.05543e-48
K17244:putative chitobiose transport system substrate-binding protein	-0.232126	1.12018e-48
K13522:bifunctional NMN adenylyltransferase/nudix hydrolase	-0.23208	1.17474e-48
K20021:L-cysteine desulfidase	0.232032	1.23416e-48
K04042:bifunctional UDP-N-acetylglucosamine pyrophosphorylase / Glucosamine-1-phosphate N-acetyltransferase	0.232015	1.25607e-48
K00842:aminotransferase	-0.231912	1.39745e-48
K13533:two-component system, sporulation sensor kinase E	-0.231845	1.49705e-48
K05521:ADP-ribosyl-[dinitrogen reductase] hydrolase	-0.23179	1.58451e-48
K06223:DNA adenine methylase	0.231712	1.71882e-48
K05551:minimal PKS ketosynthase (KS/KS alpha)	0.231548	2.0356e-48
K13787:geranylgeranyl diphosphate synthase, type I	-0.231538	2.05482e-48
K14667:minimal PKS ketosynthase (KS/KS alpha)	0.231525	2.08396e-48
K01190:beta-galactosidase	-0.231442	2.2692e-48
K00600:glycine hydroxymethyltransferase	0.231373	2.43778e-48
K03606:putative colanic acid biosysnthesis UDP-glucose lipid carrier transferase	-0.231326	2.55696e-48
K01887:arginyl-tRNA synthetase	0.231163	3.02405e-48
K11934:outer membrane protein X	-0.231007	3.55052e-48
K03716:spore photoproduct lyase	0.230951	3.76289e-48
K09002:CRISPR-associated protein Csm3	0.230947	3.77907e-48
K12526:bifunctional diaminopimelate decarboxylase / aspartate kinase	0.230593	5.43387e-48
K02575:MFS transporter, NNP family, nitrate/nitrite transporter	-0.230558	5.63078e-48
K06907:uncharacterized protein	0.23055	5.68118e-48
K06201:copper homeostasis protein	-0.230438	6.36789e-48
K06075:MarR family transcriptional regulator, transcriptional regulator for hemolysin	-0.23039	6.69417e-48
K03092:RNA polymerase sigma-54 factor	-0.230387	6.71446e-48
K01297:muramoyltetrapeptide carboxypeptidase	-0.230376	6.78873e-48
K17250:GalNAc5-diNAcBac-PP-undecaprenol beta-1,3-glucosyltransferase	0.23034	7.04162e-48
K09819:manganese/iron transport system permease protein	-0.230281	7.48388e-48
K16846:(2R)-sulfolactate sulfo-lyase subunit beta	0.230201	8.12278e-48
K08344:suppressor for copper-sensitivity B	-0.230167	8.4102e-48
K07051:uncharacterized protein	0.230164	8.43424e-48
K10843:DNA excision repair protein ERCC-3	0.230018	9.79326e-48
K03147:phosphomethylpyrimidine synthase	-0.229939	1.06238e-47
K07645:two-component system, OmpR family, sensor histidine kinase QseC	0.229768	1.26455e-47
K01955:carbamoyl-phosphate synthase large subunit	-0.229544	1.58925e-47
K03476:L-ascorbate 6-phosphate lactonase	-0.229223	2.20603e-47
K11063:toxin A/B	0.229177	2.31157e-47
K00772:5'-methylthioadenosine phosphorylase	0.229121	2.44877e-47
K05879:dihydroxyacetone kinase, C-terminal domain	-0.2288	3.39499e-47
K10545:D-xylose transport system ATP-binding protein	-0.228798	3.40043e-47
K00064:D-threo-aldose 1-dehydrogenase	-0.228786	3.44135e-47
K15583:oligopeptide transport system ATP-binding protein	0.228684	3.8174e-47
K05565:multicomponent Na+:H+ antiporter subunit A	0.228674	3.85744e-47
K12548:autoaggregation protein RapA/B/C	0.228674	3.85969e-47
K19233:ECM component-binding autotransporter adhesin	0.22855	4.37838e-47
K06518:holin-like protein	-0.228528	4.47753e-47
K11754:dihydrofolate synthase / folylpolyglutamate synthase	0.228511	4.55566e-47
K07091:lipopolysaccharide export system permease protein	-0.228508	4.56929e-47
K16087:hemoglobin/transferrin/lactoferrin receptor protein	-0.228417	5.0079e-47
K17675:ATP-dependent RNA helicase SUPV3L1/SUV3	0.228406	5.0642e-47
K06391:stage III sporulation protein AB	0.228398	5.10993e-47
K14136:decaprenyl-phosphate phosphoribosyltransferase	0.228328	5.48211e-47
K10208:4,4'-diapophytoene synthase	-0.228315	5.55404e-47
K04030:ethanolamine utilization protein EutQ	-0.22825	5.93341e-47
K18830:HTH-type transcriptional regulator / antitoxin PezA	0.228237	6.0121e-47
K05801:DnaJ like chaperone protein	-0.228148	6.58566e-47
K08965:2,3-diketo-5-methylthiopentyl-1-phosphate enolase	-0.228107	6.86201e-47
K18148:release factor H-coupled RctB family protein	-0.227926	8.24084e-47
K16147:starch synthase (maltosyl-transferring)	-0.227738	9.97046e-47
K18231:macrolide transport system ATP-binding/permease protein	-0.227611	1.13373e-46
K12604:CCR4-NOT transcription complex subunit 1	0.227601	1.14524e-46
K02361:isochorismate synthase	-0.227408	1.3922e-46
K06381:stage II sporulation protein D	0.227275	1.59213e-46
K07460:putative endonuclease	0.227028	2.04284e-46
K10192:oligogalacturonide transport system substrate-binding protein	0.227016	2.06913e-46
K12998:glucosyltransferase	0.226959	2.18992e-46
K01206:alpha-L-fucosidase	-0.226651	2.9879e-46
K11528:UDP-N-acetylglucosamine pyrophosphorylase	0.226611	3.10949e-46
K03564:peroxiredoxin Q/BCP	-0.226604	3.13233e-46
K15532:unsaturated rhamnogalacturonyl hydrolase	-0.226549	3.31274e-46
K03534:L-rhamnose mutarotase	-0.226453	3.64794e-46
K02652:type IV pilus assembly protein PilB	0.226417	3.78077e-46
K06931:uncharacterized protein	0.226411	3.80497e-46
K07445:putative DNA methylase	0.226037	5.54183e-46
K00263:leucine dehydrogenase	0.225912	6.27886e-46
K06910:uncharacterized protein	-0.22588	6.48689e-46
K03624:transcription elongation factor GreA	0.225594	8.64101e-46
K01785:aldose 1-epimerase	-0.225575	8.80331e-46
K00324:NAD(P) transhydrogenase subunit alpha	-0.225144	1.35561e-45
K14565:nucleolar protein 58	0.225104	1.41002e-45
K02688:transcriptional regulator, propionate catabolism operon regulatory protein	-0.225035	1.51084e-45
K02621:topoisomerase IV subunit A	-0.224992	1.5776e-45
K01265:methionyl aminopeptidase	0.224983	1.59124e-45
K03082:hexulose-6-phosphate isomerase	-0.224953	1.63986e-45
K15770:arabinogalactan oligomer / maltooligosaccharide transport system substrate-binding protein	0.224905	1.72074e-45
K00942:guanylate kinase	0.224862	1.79614e-45
K03412:two-component system, chemotaxis family, response regulator CheB	0.224814	1.88358e-45
K01317:acrosin	0.224757	1.99368e-45
K02464:general secretion pathway protein O	0.224686	2.1417e-45
K00677:UDP-N-acetylglucosamine acyltransferase	-0.224638	2.2468e-45
K02837:peptide chain release factor 3	0.224576	2.38915e-45
K01851:salicylate biosynthesis isochorismate synthase	-0.224572	2.3975e-45
K05564:multicomponent K+:H+ antiporter subunit G	0.224545	2.46336e-45
K11180:dissimilatory sulfite reductase alpha subunit	0.2244	2.84629e-45
K04802:proliferating cell nuclear antigen	0.224385	2.88907e-45
K10798:poly	0.224364	2.94991e-45
K01079:phosphoserine phosphatase	-0.224353	2.98325e-45
K06173:tRNA pseudouridine38-40 synthase	0.224147	3.66121e-45
K07170:	-0.224128	3.73355e-45
K00030:isocitrate dehydrogenase (NAD+)	0.223926	4.56183e-45
K03973:phage shock protein C	-0.223852	4.90812e-45
K02532:MFS transporter, OHS family, lactose permease	-0.223834	4.99772e-45
K01535:H+-transporting ATPase	-0.223509	6.90373e-45
K17213:inositol transport system substrate-binding protein	0.223502	6.94801e-45
K02054:putative spermidine/putrescine transport system permease protein	-0.223394	7.73226e-45
K01598:phosphopantothenoylcysteine decarboxylase	0.223382	7.82597e-45
K01807:ribose 5-phosphate isomerase A	-0.223164	9.7089e-45
K00962:polyribonucleotide nucleotidyltransferase	0.223113	1.02108e-44
K00996:undecaprenyl-phosphate galactose phosphotransferase	-0.222963	1.18491e-44
K14086:ech hydrogenase subunit A	0.222952	1.19825e-44
K02760:PTS system, cellobiose-specific IIB component	-0.222755	1.45528e-44
K19138:CRISPR-associated protein Csm2	0.222706	1.52748e-44
K03296:hydrophobic/amphiphilic exporter-1 (mainly G- bacteria), HAE1 family	-0.222608	1.68224e-44
K09974:uncharacterized protein	0.222449	1.96953e-44
K11527:two-component system, sensor histidine kinase and response regulator	-0.222434	1.99862e-44
K03979:GTPase	0.222362	2.14466e-44
K08369:MFS transporter, putative metabolite:H+ symporter	-0.222329	2.21559e-44
K03340:diaminopimelate dehydrogenase	-0.222159	2.62015e-44
K00608:aspartate carbamoyltransferase	0.222088	2.80881e-44
K13694:lipoprotein Spr	-0.221996	3.07751e-44
K00360:assimilatory nitrate reductase electron transfer subunit	-0.221829	3.62423e-44
K14730:(-)-trans-carveol dehydrogenase	0.221803	3.71913e-44
K07071:uncharacterized protein	-0.221721	4.03161e-44
K02015:iron complex transport system permease protein	-0.22161	4.49736e-44
K12264:anaerobic nitric oxide reductase flavorubredoxin	-0.221502	5.00007e-44
K12466:(+)-trans-carveol dehydrogenase	0.221386	5.601e-44
K16616:actin-related protein 8, plant	0.2213	6.09761e-44
K15664:fengycin family lipopeptide synthetase A	0.221123	7.25362e-44
K18100:rhamnosyltransferase subunit A	0.221094	7.45668e-44
K00128:aldehyde dehydrogenase (NAD+)	-0.221012	8.08431e-44
K19426:pyruvyl transferase EpsI	0.220931	8.74998e-44
K00003:homoserine dehydrogenase	0.220881	9.19255e-44
K01624:fructose-bisphosphate aldolase, class II	-0.220725	1.07013e-43
K11734:aromatic amino acid transport protein AroP	-0.220573	1.24276e-43
K12343:3-oxo-5-alpha-steroid 4-dehydrogenase 1	-0.220504	1.32918e-43
K00241:succinate dehydrogenase / fumarate reductase, cytochrome b subunit	-0.2205	1.33437e-43
K07097:uncharacterized protein	0.220483	1.35613e-43
K03839:flavodoxin I	-0.220445	1.40824e-43
K06970:23S rRNA (adenine1618-N6)-methyltransferase	-0.220417	1.44727e-43
K03284:magnesium transporter	-0.220413	1.45214e-43
K04085:tRNA 2-thiouridine synthesizing protein A	0.220362	1.52701e-43
K02358:elongation factor Tu	0.220361	1.52729e-43
K13581:modification methylase	0.22028	1.65347e-43
K10439:ribose transport system substrate-binding protein	-0.220249	1.70419e-43
K15358:enamidase	0.220182	1.82034e-43
K02552:menaquinone-specific isochorismate synthase	-0.220089	1.99188e-43
K06009:yapsin 1/2	0.219904	2.38586e-43
K06005:candidapepsin	0.219904	2.38586e-43
K03446:MFS transporter, DHA2 family, multidrug resistance protein	-0.219759	2.74816e-43
K13611:polyketide synthase PksJ	0.21971	2.88112e-43
K05692:actin beta/gamma 1	0.219593	3.23033e-43
K14201:clumping factor A	0.21957	3.30374e-43
K19080:cationic antimicrobial peptide transport system permease protein	0.219497	3.54612e-43
K01934:5-formyltetrahydrofolate cyclo-ligase	0.219455	3.69313e-43
K11732:phenylalanine-specific permease	-0.219442	3.74017e-43
K15629:fatty-acid peroxygenase	-0.219274	4.40326e-43
K03416:methylmalonyl-CoA carboxyltransferase 5S subunit	-0.219206	4.70297e-43
K16370:6-phosphofructokinase 2	0.21917	4.87043e-43
K02316:DNA primase	0.21914	5.01705e-43
K01246:DNA-3-methyladenine glycosylase I	-0.218743	7.36818e-43
K19068:UDP-2-acetamido-2,6-beta-L-arabino-hexul-4-ose reductase	0.218739	7.40052e-43
K03496:chromosome partitioning protein	0.218658	8.00104e-43
K10844:DNA excision repair protein ERCC-2	0.21839	1.03678e-42
K06228:fused	0.218301	1.13012e-42
K08224:MFS transporter, YNFM family, putative membrane transport protein	-0.218174	1.27773e-42
K10956:protein transport protein SEC61 subunit alpha	0.21808	1.399e-42
K03654:ATP-dependent DNA helicase RecQ	-0.217938	1.60426e-42
K11498:centromeric protein E	0.217814	1.80745e-42
K07062:uncharacterized protein	-0.217774	1.88004e-42
K02988:small subunit ribosomal protein S5	0.217553	2.32586e-42
K11708:manganese/zinc/iron transport system permease protein	-0.217542	2.35033e-42
K14065:universal stress protein D	-0.217454	2.55703e-42
K01234:	-0.217429	2.61892e-42
K01956:carbamoyl-phosphate synthase small subunit	0.21727	3.05323e-42
K01151:deoxyribonuclease IV	0.217249	3.11438e-42
K03602:exodeoxyribonuclease VII small subunit	0.217217	3.21295e-42
K03563:carbon storage regulator	0.216989	3.99826e-42
K01250:pyrimidine-specific ribonucleoside hydrolase	-0.216745	5.05256e-42
K03444:MFS transporter, SP family, sugar porter, other	-0.216558	6.04725e-42
K03079:L-ribulose-5-phosphate 3-epimerase	-0.216532	6.19856e-42
K14439:SWI/SNF-related matrix-associated actin-dependent regulator of chromatin subfamily A containing DEAD/H box 1	0.216355	7.34086e-42
K07223:putative iron-dependent peroxidase	-0.216309	7.67595e-42
K06897:7,8-dihydropterin-6-yl-methyl-4-(beta-D-ribofuranosyl)aminobenzene 5'-phosphate synthase	-0.216255	8.08383e-42
K08153:MFS transporter, DHA1 family, multidrug resistance protein	-0.216223	8.33369e-42
K11049:CylG protein	-0.216157	8.87512e-42
K11710:manganese/zinc/iron transport system ATP- binding protein	-0.216154	8.89601e-42
K11093:U1 small nuclear ribonucleoprotein 70kDa	0.216128	9.12265e-42
K13854:MFS transporter, SP family, glucose uniporter	-0.215896	1.13864e-41
K19070:oxalate oxidoreductase subunit alpha	0.215884	1.15221e-41
K02802:PTS system, N-acetylglucosamine-specific IIA component	-0.215796	1.25216e-41
K09887:dCTP deaminase (dUMP-forming)	0.21579	1.26014e-41
K06974:archaemetzincin	0.215783	1.26888e-41
K02065:phospholipid/cholesterol/gamma-HCH transport system ATP-binding protein	-0.215611	1.49441e-41
K01710:dTDP-glucose 4,6-dehydratase	-0.215492	1.67454e-41
K09825:Fur family transcriptional regulator, peroxide stress response regulator	0.215471	1.70755e-41
K07991:archaeal preflagellin peptidase FlaK	0.215123	2.37786e-41
K04773:protease IV	-0.214992	2.69524e-41
K03216:tRNA (cytidine/uridine-2'-O-)-methyltransferase	0.21496	2.7763e-41
K12340:outer membrane protein	-0.214757	3.36871e-41
K15756:2-hydroxy-6-oxo-6-(2'-aminophenyl)hexa-2,4-dienoate hydrolase	-0.214731	3.4534e-41
K02528:16S rRNA (adenine1518-N6/adenine1519-N6)-dimethyltransferase	0.21458	3.98338e-41
K00432:glutathione peroxidase	-0.214377	4.82807e-41
K00963:UTP--glucose-1-phosphate uridylyltransferase	-0.214283	5.27969e-41
K13378:NADH-quinone oxidoreductase subunit C/D	-0.214197	5.72751e-41
K01925:UDP-N-acetylmuramoylalanine--D-glutamate ligase	0.21406	6.52024e-41
K00091:dihydroflavonol-4-reductase	0.214015	6.8042e-41
K04719:5,6-dimethylbenzimidazole synthase	0.213931	7.3622e-41
K06351:inhibitor of KinA	0.213864	7.84546e-41
K06860:putative heme uptake system protein	-0.213762	8.64205e-41
K02523:octaprenyl-diphosphate synthase	-0.213735	8.86084e-41
K00940:nucleoside-diphosphate kinase	-0.213587	1.01936e-40
K09696:sodium transport system permease protein	-0.213523	1.08234e-40
K06194:lipoprotein NlpD	-0.213378	1.24113e-40
K19997:GlcNAc-P-P-Und epimerase	-0.213166	1.51631e-40
K19171:DNA sulfur modification protein DndD	0.213062	1.67095e-40
K13996:protein disulfide-isomerase	-0.213005	1.76463e-40
K18786:cellobionic acid phosphorylase	0.212989	1.7905e-40
K11931:biofilm PGA synthesis lipoprotein PgaB	0.212987	1.79338e-40
K09761:16S rRNA (uracil1498-N3)-methyltransferase	0.21298	1.8057e-40
K02849:heptosyltransferase III	-0.212896	1.95436e-40
K19702:aminopeptidase S	-0.21281	2.11938e-40
K13573:proteasome accessory factor C	0.212715	2.31762e-40
K08692:malate-CoA ligase subunit alpha	-0.212711	2.32551e-40
K03336:3D-(3,5/4)-trihydroxycyclohexane-1,2-dione acylhydrolase (decyclizing)	0.2127	2.35008e-40
K00242:succinate dehydrogenase / fumarate reductase, membrane anchor subunit	-0.212642	2.48158e-40
K09704:uncharacterized protein	-0.212641	2.48237e-40
K03169:DNA topoisomerase III	0.212484	2.8765e-40
K03648:uracil-DNA glycosylase	-0.212455	2.95748e-40
K07641:two-component system, OmpR family, sensor histidine kinase CreC	-0.212393	3.13461e-40
K01027:3-oxoacid CoA-transferase	0.212377	3.18261e-40
K18908:multidrug efflux pump	0.212341	3.29097e-40
K03762:MFS transporter, MHS family, proline/betaine transporter	-0.21227	3.51634e-40
K05788:integration host factor subunit beta	-0.212249	3.5888e-40
K02341:DNA polymerase III subunit delta'	0.212067	4.25411e-40
K01897:long-chain acyl-CoA synthetase	-0.21181	5.41263e-40
K13638:MerR family transcriptional regulator, Zn(II)-responsive regulator of zntA	-0.211736	5.79726e-40
K07276:uncharacterized protein	0.211656	6.25167e-40
K17997:iron-hydrogenase subunit alpha	0.211641	6.33783e-40
K03337:5-deoxy-glucuronate isomerase	0.211409	7.87343e-40
K07217:Mn-containing catalase	0.211283	8.84806e-40
K15599:putative hydroxymethylpyrimidine transport system permease protein	-0.210906	1.25717e-39
K18981:uronate dehydrogenase	-0.210887	1.27996e-39
K19419:transmembrane protein EpsG	0.210732	1.4791e-39
K10254:oleate hydratase	0.210712	1.50657e-39
K00140:malonate-semialdehyde dehydrogenase (acetylating) / methylmalonate-semialdehyde dehydrogenase	0.210681	1.54996e-39
K11177:xanthine dehydrogenase YagR molybdenum-binding subunit	-0.210618	1.64426e-39
K07391:magnesium chelatase family protein	0.210615	1.64828e-39
K18608:pyridoxamine---pyruvate transaminase	0.210601	1.6707e-39
K15868:bile acid-coenzyme A ligase	-0.210544	1.76054e-39
K10238:trehalose/maltose transport system permease protein	-0.210505	1.82566e-39
K05785:transcriptional antiterminator RfaH	-0.210386	2.0397e-39
K06861:lipopolysaccharide export system ATP-binding protein	-0.210302	2.20508e-39
K13487:methyl-accepting chemotaxis protein WspA	0.210219	2.381e-39
K03307:solute:Na+ symporter, SSS family	-0.210211	2.3995e-39
K08818:cell division cycle 2-like	0.209991	2.94155e-39
K10213:ribosylpyrimidine nucleosidase	-0.209983	2.96416e-39
K17624:endo-alpha-N-acetylgalactosaminidase	-0.209473	4.75135e-39
K06218:mRNA interferase RelE/StbE	0.209433	4.93153e-39
K10544:D-xylose transport system permease protein	-0.209376	5.19749e-39
K02047:sulfate transport system permease protein	0.209225	5.97564e-39
K19221:cob(I)alamin adenosyltransferase	0.209044	7.05542e-39
K00856:adenosine kinase	-0.209032	7.13414e-39
K11720:lipopolysaccharide export system permease protein	-0.208964	7.59723e-39
K10392:kinesin family member 1	0.208959	7.63142e-39
K08084:type IV fimbrial biogenesis protein FimT	0.208765	9.12551e-39
K19169:DNA sulfur modification protein DndB	0.208734	9.39312e-39
K01610:phosphoenolpyruvate carboxykinase (ATP)	0.208701	9.68023e-39
K02407:flagellar hook-associated protein 2	0.208608	1.05425e-38
K07313:serine/threonine protein phosphatase 1	0.208602	1.06095e-38
K07171:mRNA interferase MazF	0.208584	1.07859e-38
K00031:isocitrate dehydrogenase	0.20841	1.26556e-38
K04648:dynactin 1	0.208374	1.30794e-38
K18574:Xaa-Xaa-Pro tripeptidyl-peptidase	-0.208373	1.30887e-38
K09580:protein disulfide-isomerase A1	-0.208093	1.69239e-38
K16124:tyrocidine synthetase III	0.207992	1.8572e-38
K07133:uncharacterized protein	0.207946	1.93711e-38
K03210:preprotein translocase subunit YajC	0.207861	2.09302e-38
K07542:phosphatidylinositol glycan, class V	0.207813	2.18876e-38
K13984:thioredoxin domain-containing protein 5	-0.207776	2.26363e-38
K03700:recombination protein U	0.207727	2.36636e-38
K00836:diaminobutyrate-2-oxoglutarate transaminase	0.207596	2.66846e-38
K16201:dipeptide transport system permease protein	-0.207591	2.67996e-38
K16264:cobalt-zinc-cadmium efflux system protein	-0.207571	2.73161e-38
K03767:peptidyl-prolyl cis-trans isomerase A (cyclophilin A)	0.207466	3.00573e-38
K00058:D-3-phosphoglycerate dehydrogenase	0.207442	3.07143e-38
K19640:putative two-component system protein, hydrogenase maturation factor HypX/HoxX	0.207378	3.25885e-38
K16169:xanthine permease	-0.207306	3.47917e-38
K03760:lipid A ethanolaminephosphotransferase	-0.207287	3.53963e-38
K00863:triose/dihydroxyacetone kinase / FAD-AMP lyase (cyclizing)	-0.20724	3.69605e-38
K17722:dihydropyrimidine dehydrogenase (NAD+) subunit PreT	0.207221	3.76044e-38
K02506:leader peptidase HopD	0.207109	4.16453e-38
K08234:glyoxylase I family protein	0.207009	4.56293e-38
K12537:membrane fusion protein, protease secretion system	0.206865	5.20151e-38
K01474:N-methylhydantoinase B	0.206783	5.60923e-38
K02282:pilus assembly protein CpaE	0.206737	5.84565e-38
K07488:transposase	0.206723	5.92227e-38
K12585:exosome complex exonuclease DIS3/RRP44	0.206545	6.96655e-38
K00158:pyruvate oxidase	-0.206392	8.00172e-38
K01751:diaminopropionate ammonia-lyase	-0.206379	8.0974e-38
K18531:putative frv operon regulatory protein	-0.206376	8.12083e-38
K03240:translation initiation factor eIF-2B subunit epsilon	0.206367	8.18907e-38
K18545:streptogrisin B	0.206019	1.12336e-37
K02405:RNA polymerase sigma factor for flagellar operon FliA	0.205904	1.24637e-37
K08989:putative membrane protein	-0.2059	1.25091e-37
K06908:uncharacterized protein	0.205837	1.32536e-37
K08159:MFS transporter, DHA1 family, L-arabinose/isopropyl-beta-D-thiogalactopyranoside export protein	0.205741	1.44522e-37
K07047:N-substituted formamide deformylase	-0.205729	1.4616e-37
K01185:lysozyme	-0.205658	1.55778e-37
K00766:anthranilate phosphoribosyltransferase	-0.205342	2.07342e-37
K02377:GDP-L-fucose synthase	-0.205321	2.1138e-37
K00548:5-methyltetrahydrofolate--homocysteine methyltransferase	0.205304	2.1462e-37
K02492:glutamyl-tRNA reductase	0.205187	2.38685e-37
K05597:glutamin-(asparagin-)ase	-0.204914	3.05213e-37
K03773:FKBP-type peptidyl-prolyl cis-trans isomerase FklB	-0.2048	3.38259e-37
K01034:acetate CoA/acetoacetate CoA-transferase alpha subunit	0.204567	4.17511e-37
K16017:AHBA synthesis associated protein	-0.204454	4.62041e-37
K06999:phospholipase/carboxylesterase	-0.20444	4.6801e-37
K06073:vitamin B12 transport system permease protein	-0.204272	5.44564e-37
K19449:XRE family transcriptional regulator, master regulator for biofilm formation	0.204183	5.89583e-37
K19091:CRISPR-associated endoribonuclease Cas6	0.204062	6.57362e-37
K11081:2-aminoethylphosphonate transport system substrate-binding protein	0.204061	6.5829e-37
K02904:large subunit ribosomal protein L29	0.204025	6.80025e-37
K01843:lysine 2,3-aminomutase	-0.20398	7.07762e-37
K07669:two-component system, OmpR family, response regulator MprA	-0.203964	7.1785e-37
K00575:chemotaxis protein methyltransferase CheR	0.203847	7.97476e-37
K10540:methyl-galactoside transport system substrate-binding protein	0.203745	8.73872e-37
K02398:negative regulator of flagellin synthesis FlgM	0.203731	8.84556e-37
K16247:LuxR family transcriptional regulator, glucitol operon activator	0.203644	9.56609e-37
K01442:choloylglycine hydrolase	0.203607	9.88568e-37
K02890:large subunit ribosomal protein L22	0.203417	1.17236e-36
K15045:radical S-adenosyl methionine domain-containing protein 2	0.203288	1.31559e-36
K12424:fatty acid CoA ligase FadD22	0.203161	1.47378e-36
K15782:Lrp/AsnC family transcriptional regulator, regulator of ectoine-degradation genes	0.203094	1.56489e-36
K07004:uncharacterized protein	0.203067	1.60312e-36
K18284:adenosylhomocysteine/aminodeoxyfutalosine nucleosidase	0.202757	2.11416e-36
K07118:uncharacterized protein	-0.202728	2.16978e-36
K00982:[glutamine synthetase] adenylyltransferase /	-0.202726	2.17416e-36
K11060:probable enterotoxin B	0.202523	2.60527e-36
K18754:protein lin-28	-0.202483	2.70104e-36
K17735:carnitine 3-dehydrogenase	0.202422	2.85116e-36
K13002:glycosyltransferase	-0.202344	3.05458e-36
K16365:small glutamine-rich tetratricopeptide repeat-containing protein alpha	0.202233	3.37251e-36
K06936:uncharacterized protein	0.202154	3.61684e-36
K00936:E2.7.3.-	-0.202061	3.92984e-36
K08256:phosphatidylinositol alpha-mannosyltransferase	0.201915	4.47293e-36
K04033:AraC family transcriptional regulator, ethanolamine operon transcriptional activator	-0.201869	4.6619e-36
K02574:ferredoxin-type protein NapH	-0.201653	5.64735e-36
K00385:anaerobic sulfite reductase subunit C	-0.20153	6.2939e-36
K07017:uncharacterized protein	0.201484	6.55654e-36
K01515:ADP-ribose pyrophosphatase	0.201437	6.83576e-36
K11537:MFS transporter, NHS family, xanthosine permease	-0.20142	6.94301e-36
K00919:4-diphosphocytidyl-2-C-methyl-D-erythritol kinase	0.20139	7.12619e-36
K05367:penicillin-binding protein 1C	-0.201247	8.08727e-36
K14080:[methyl-Co(III) methanol-specific corrinoid protein]:coenzyme M methyltransferase	-0.201222	8.26952e-36
K05606:methylmalonyl-CoA/ethylmalonyl-CoA epimerase	-0.201205	8.3984e-36
K00196:carbon-monoxide dehydrogenase iron sulfur subunit	-0.201113	9.10947e-36
K02619:4-amino-4-deoxychorismate lyase	-0.201035	9.76004e-36
K03060:DNA-directed RNA polymerase subunit omega	0.200926	1.07438e-35
K00343:NADH-quinone oxidoreductase subunit N	-0.20089	1.10921e-35
K03710:GntR family transcriptional regulator	-0.200837	1.16268e-35
K07578:homologs of the eukaryotic argonaute protein	0.200699	1.31349e-35
K02454:general secretion pathway protein E	0.200443	1.64528e-35
K00912:tetraacyldisaccharide 4'-kinase	-0.200416	1.68492e-35
K15913:UDP-N-acetylbacillosamine N-acetyltransferase	0.2004	1.70904e-35
K02884:large subunit ribosomal protein L19	0.200231	1.98402e-35
K03273:D-glycero-D-manno-heptose 1,7-bisphosphate phosphatase	-0.200057	2.31069e-35
K04035:magnesium-protoporphyrin IX monomethyl ester (oxidative) cyclase	0.200044	2.3383e-35
K05825:2-aminoadipate transaminase	0.199916	2.6174e-35
K03282:large conductance mechanosensitive channel	0.199781	2.9448e-35
K07717:two-component system, sensor histidine kinase YcbA	0.199612	3.41646e-35
K15151:mediator of RNA polymerase II transcription subunit 10	0.199591	3.48181e-35
K17326:xylobiose transport system substrate-binding protein	-0.199542	3.6343e-35
K11183:phosphocarrier protein FPr	0.19952	3.70458e-35
K01186:sialidase-1	-0.199399	4.11777e-35
K01520:dUTP pyrophosphatase	0.199348	4.30482e-35
K05878:dihydroxyacetone kinase, N-terminal domain	-0.199324	4.39996e-35
K03311:branched-chain amino acid:cation transporter, LIVCS family	-0.19928	4.57197e-35
K19355:mannan endo-1,4-beta-mannosidase	0.199143	5.15352e-35
K11618:two-component system, NarL family, response regulator LiaR	0.199015	5.7657e-35
K04069:pyruvate formate lyase activating enzyme	-0.19887	6.54431e-35
K01963:acetyl-CoA carboxylase carboxyl transferase subunit beta	0.198837	6.73346e-35
K01728:pectate lyase	0.198836	6.74104e-35
K12138:hydrogenase-4 component C	0.198684	7.69972e-35
K00001:alcohol dehydrogenase	-0.198634	8.04059e-35
K07659:two-component system, OmpR family, phosphate regulon response regulator OmpR	-0.198569	8.51104e-35
K08700:carbon dioxide concentrating mechanism protein CcmO	-0.198465	9.31729e-35
K04028:ethanolamine utilization protein EutN	-0.198444	9.49183e-35
K07302:isoquinoline 1-oxidoreductase subunit alpha	-0.198433	9.5833e-35
K05775:maltose operon periplasmic protein	-0.19836	1.02065e-34
K01709:CDP-glucose 4,6-dehydratase	0.198334	1.04477e-34
K03458:nucleobase:cation symporter-2, NCS2 family	-0.198318	1.05926e-34
K03522:electron transfer flavoprotein alpha subunit	0.198285	1.08998e-34
K00210:prephenate dehydrogenase	-0.198131	1.24667e-34
K07077:uncharacterized protein	-0.197962	1.44372e-34
K02237:competence protein ComEA	0.197956	1.45113e-34
K08174:MFS transporter, FHS family, glucose/mannose:H+ symporter	0.197663	1.87152e-34
K03272:D-beta-D-heptose 7-phosphate kinase / D-beta-D-heptose 1-phosphate adenosyltransferase	-0.197623	1.93775e-34
K07067:diadenylate cyclase	0.197546	2.07244e-34
K01778:diaminopimelate epimerase	-0.19754	2.08241e-34
K07272:rhamnosyltransferase	0.1975	2.15625e-34
K04564:superoxide dismutase, Fe-Mn family	-0.197476	2.20187e-34
K18893:ATP-binding cassette, subfamily B, multidrug efflux pump	0.197441	2.26893e-34
K05338:holin-like protein	0.197388	2.37623e-34
K19354:heptose III glucuronosyltransferase	-0.197287	2.59422e-34
K00839:(S)-ureidoglycine-glyoxylate aminotransferase	0.19717	2.8698e-34
K07901:Ras-related protein Rab-8A	0.197101	3.04646e-34
K07173:S-ribosylhomocysteine lyase	0.197065	3.14304e-34
K08384:stage V sporulation protein D (sporulation-specific penicillin-binding protein)	0.197034	3.22807e-34
K16209:lactose/raffinose/galactose permease	0.196942	3.49622e-34
K15781:putative phosphoserine phosphatase / 1-acylglycerol-3-phosphate O-acyltransferase	-0.196932	3.52686e-34
K12551:transglycosylase	-0.196884	3.67721e-34
K18121:glyoxylate/succinic semialdehyde reductase	0.196851	3.78292e-34
K09016:putative pyrimidine permease RutG	-0.196766	4.07104e-34
K07221:phosphate-selective porin OprO and OprP	-0.196708	4.28103e-34
K12283:MSHA biogenesis protein MshM	-0.19664	4.5369e-34
K13004:galacturonosyltransferase	0.196577	4.79334e-34
K07106:N-acetylmuramic acid 6-phosphate etherase	-0.196349	5.83342e-34
K06885:uncharacterized protein	-0.196297	6.10098e-34
K19694:two-component system, sensor histidine kinase ChiS	0.196282	6.1787e-34
K14831:protein MAK16	0.196261	6.2946e-34
K10447:kelch-like protein 9/13	0.196219	6.52333e-34
K07308:anaerobic dimethyl sulfoxide reductase subunit C (DMSO reductase anchor subunit)	-0.196037	7.62999e-34
K06076:long-chain fatty acid transport protein	-0.195967	8.10542e-34
K01812:glucuronate isomerase	-0.195737	9.87542e-34
K02759:PTS system, cellobiose-specific IIA component	-0.19571	1.01106e-33
K11104:melibiose permease	0.195567	1.14324e-33
K07711:two-component system, NtrC family, sensor histidine kinase GlrK	-0.195509	1.20111e-33
K00756:pyrimidine-nucleoside phosphorylase	0.195319	1.41434e-33
K17992:NADP-reducing hydrogenase subunit HndB	0.195261	1.48589e-33
K02798:PTS system, mannitol-specific IIA component	-0.195242	1.51099e-33
K07304:peptide-methionine (S)-S-oxide reductase	-0.195182	1.5903e-33
K11406:histone deacetylase 4/5	0.195139	1.64985e-33
K00817:histidinol-phosphate aminotransferase	0.195104	1.70007e-33
K01101:4-nitrophenyl phosphatase	0.194987	1.87931e-33
K11675:Ino eighty subunit 1	0.194852	2.1085e-33
K03498:trk system potassium uptake protein	0.194843	2.12515e-33
K11072:spermidine/putrescine transport system ATP-binding protein	0.194645	2.5171e-33
K06119:sulfoquinovosyltransferase	0.19452	2.80061e-33
K10369:supervillin	0.194512	2.81932e-33
K06986:uncharacterized protein	0.194393	3.12032e-33
K16951:anaerobic sulfite reductase subunit B	-0.194287	3.41724e-33
K04768:acetoin utilization protein AcuC	0.193832	5.03029e-33
K02793:PTS system, mannose-specific IIA component	-0.193695	5.65499e-33
K00339:NADH-quinone oxidoreductase subunit J	-0.193578	6.24293e-33
K03118:sec-independent protein translocase protein TatC	-0.193163	8.87789e-33
K18696:glycerophosphodiester phosphodiesterase	0.193084	9.48911e-33
K06133:4'-phosphopantetheinyl transferase	0.193079	9.53524e-33
K13735:adhesin/invasin	0.192967	1.04809e-32
K10805:acyl-CoA thioesterase II	-0.192948	1.06516e-32
K01712:urocanate hydratase	-0.192935	1.07626e-32
K03269:UDP-2,3-diacylglucosamine hydrolase	-0.192807	1.19986e-32
K02990:small subunit ribosomal protein S6	0.192784	1.2229e-32
K11922:GntR family transcriptional regulator, mannosyl-D-glycerate transport/metabolism system repressor	-0.192622	1.40269e-32
K02428:XTP/dITP diphosphohydrolase	0.192505	1.54849e-32
K07239:heavy-metal exporter, HME family	-0.192449	1.6233e-32
K03832:periplasmic protein TonB	-0.192322	1.80738e-32
K07649:two-component system, OmpR family, sensor histidine kinase TctE	-0.192287	1.86149e-32
K15024:putative phosphotransacetylase	-0.192254	1.91294e-32
K00791:tRNA dimethylallyltransferase	0.192108	2.16381e-32
K00194:acetyl-CoA decarbonylase/synthase complex subunit delta	0.191945	2.48146e-32
K18481:Mce-associated membrane protein	0.191824	2.74823e-32
K10206:LL-diaminopimelate aminotransferase	0.191735	2.96156e-32
K03289:MFS transporter, NHS family, nucleoside permease	-0.191722	2.99413e-32
K01740:O-acetylhomoserine (thiol)-lyase	0.191324	4.18127e-32
K17467:PTS system, D-glucosaminate-specific IID component	-0.191291	4.29932e-32
K00889:1-phosphatidylinositol-4-phosphate 5-kinase	0.191248	4.45706e-32
K09935:uncharacterized protein	0.191027	5.36158e-32
K19170:DNA sulfur modification protein DndC	0.191003	5.47149e-32
K18469:TBC1 domain family member 5	0.190999	5.49014e-32
K11996:adenylyltransferase and sulfurtransferase	0.190922	5.85495e-32
K09065:N-acetylornithine carbamoyltransferase	-0.190859	6.1741e-32
K03327:multidrug resistance protein, MATE family	-0.190744	6.79412e-32
K16325:nucleoside permease	-0.190661	7.28417e-32
K01424:L-asparaginase	-0.1906	7.6644e-32
K00099:1-deoxy-D-xylulose-5-phosphate reductoisomerase	0.190576	7.82078e-32
K10352:myosin heavy chain	0.190507	8.27961e-32
K09826:Fur family transcriptional regulator, iron response regulator	0.190502	8.31588e-32
K00387:sulfite oxidase	-0.19049	8.40121e-32
K03426:NAD+ diphosphatase	-0.190405	9.02128e-32
K07141:molybdenum cofactor cytidylyltransferase	0.190393	9.11087e-32
K02596:nitrogen fixation protein NifX	0.190251	1.02573e-31
K00311:electron-transferring-flavoprotein dehydrogenase	0.190244	1.03112e-31
K06113:arabinan endo-1,5-alpha-L-arabinosidase	-0.19024	1.03454e-31
K07644:two-component system, OmpR family, heavy metal sensor histidine kinase CusS	0.190183	1.08538e-31
K00038:3alpha(or 20beta)-hydroxysteroid dehydrogenase	0.190016	1.24695e-31
K07284:sortase A	0.189975	1.29003e-31
K02038:phosphate transport system permease protein	0.189963	1.30366e-31
K00283:glycine dehydrogenase subunit 2	-0.189926	1.34429e-31
K05807:outer membrane protein assembly factor BamD	-0.18992	1.3511e-31
K08696:carbon dioxide concentrating mechanism protein CcmK	-0.189842	1.44166e-31
K01835:phosphoglucomutase	0.189822	1.46533e-31
K01928:UDP-N-acetylmuramoyl-L-alanyl-D-glutamate--2,6-diaminopimelate ligase	0.1898	1.49204e-31
K07816:putative GTP pyrophosphokinase	0.189687	1.63941e-31
K02110:F-type H+-transporting ATPase subunit c	0.189685	1.64202e-31
K07709:two-component system, NtrC family, sensor histidine kinase HydH	-0.18965	1.69138e-31
K06996:uncharacterized protein	-0.189641	1.70403e-31
K01633:dihydroneopterin aldolase / 7,8-dihydroneopterin epimerase	-0.189517	1.88812e-31
K00330:NADH-quinone oxidoreductase subunit A	-0.189479	1.94861e-31
K05681:ATP-binding cassette, subfamily G (WHITE), member 2	-0.189469	1.9649e-31
K02589:nitrogen regulatory protein PII 1	0.189461	1.9778e-31
K00340:NADH-quinone oxidoreductase subunit K	-0.189405	2.07188e-31
K03544:ATP-dependent Clp protease ATP-binding subunit ClpX	0.189301	2.25841e-31
K02057:simple sugar transport system permease protein	0.189105	2.65687e-31
K04652:hydrogenase nickel incorporation protein HypB	0.188927	3.07904e-31
K06937:7,8-dihydro-6-hydroxymethylpterin dimethyltransferase	0.188897	3.15673e-31
K13993:HSP20 family protein	0.188886	3.18595e-31
K01997:branched-chain amino acid transport system permease protein	0.188812	3.38502e-31
K09996:arginine transport system substrate-binding protein	-0.18881	3.39258e-31
K02420:flagellar biosynthetic protein FliQ	0.188716	3.66485e-31
K03774:FKBP-type peptidyl-prolyl cis-trans isomerase SlpA	-0.188693	3.73499e-31
K10824:nickel transport system ATP-binding protein	-0.188688	3.75185e-31
K11073:putrescine transport system substrate-binding protein	-0.188606	4.01523e-31
K19349:pleuromutilin/lincosamide/streptogramin A transport system ATP-binding/permease protein	-0.188315	5.103e-31
K06143:inner membrane protein	-0.188222	5.50897e-31
K09835:prolycopene isomerase	-0.188185	5.68186e-31
K17240:inositol-phosphate transport system ATP-binding protein	0.187982	6.71352e-31
K03925:MraZ protein	0.187944	6.92585e-31
K01137:N-acetylglucosamine-6-sulfatase	-0.18784	7.54859e-31
K05580:NAD(P)H-quinone oxidoreductase subunit I	-0.187649	8.83139e-31
K13794:LysR family transcriptional regulator, regulatory protein for tcuABC	-0.187615	9.07997e-31
K16235:S-methylmethionine transporter	-0.18759	9.26564e-31
K06880:erythromycin esterase	0.187566	9.44848e-31
K17998:iron-hydrogenase subunit beta	0.187558	9.51787e-31
K04095:cell filamentation protein	0.187441	1.04707e-30
K02189:cobalt-precorrin 5A hydrolase	0.187333	1.14466e-30
K18929:L-lactate dehydrogenase complex protein LldF	-0.187328	1.14863e-30
K02390:flagellar hook protein FlgE	0.187311	1.16554e-30
K16202:dipeptide transport system ATP-binding protein	0.187263	1.21151e-30
K00208:enoyl-[acyl-carrier protein] reductase I	-0.187254	1.22099e-30
[truncated: 4,219 more rows]
