# Supplementary material for: Extensive gut virome variation and its associations with host and environmental factors in a population-level cohort
Source: Nat Commun. 2022 Sep 6;13:5252. doi: 10.1038/s41467-022-32832-w (PMC9448778; doi:10.1038/s41467-022-32832-w)
Supplement: Supplementary file 13 — Supplementary data 10 [file 41467_2022_32832_MOESM13_ESM.xlsx]

## Sheet: S10_1
Supplementary Data 10 | Single and multivariate regression analysis between vOTUs and age/sex (result of single regression analysis)
	Predicted host	Age		Sex
		Effect size	FDR	Effect size	FDR
Shannon	NA	0.0154686	2.69318e-35	-0.00762763	0.960316
vOTU_1001:1683_k141_108137	Prevotella	-0.000506285	0.487893	0.00719479	0.794621
vOTU_1007:1319_k141_99498	Prevotella	-0.000580734	0.766546	0.0613193	0.000594604
vOTU_1012:0058_k141_7072	Prevotella	-0.00142612	0.422131	0.1402	9.36919e-12
vOTU_1013:PF-P040_k141_57645	Prevotella	-0.00134982	0.495211	0.145112	6.96218e-12
vOTU_1034:1482_k141_59065	Parabacteroides,Bacteroides	0.00237267	0.0980115	0.0221387	0.787333
vOTU_1041:1892_k141_85069	Parabacteroides,Porphyromonas,Bacteroides	0.000791095	0.7221	0.0363199	0.322338
vOTU_1042:1700_k141_81415	Parabacteroides,Porphyromonas	0.000509036	0.812189	0.0238778	0.564888
vOTU_1043:0403_k141_57049	Parabacteroides	0.0010821	0.510683	0.0392043	0.218108
vOTU_1044:4207_k141_88269	Parabacteroides,Porphyromonas	0.000737324	0.699939	0.0390235	0.154848
vOTU_1052:2190_k141_73570	Parabacteroides,Porphyromonas	0.000338626	0.875616	0.0478455	0.0303074
vOTU_1053:2837_k141_57733	Parabacteroides	-0.000410669	0.82715	0.030913	0.201148
vOTU_1057:0957_k141_86599	Bacteroides,Parabacteroides,Porphyromonas	8.1666e-05	0.979372	0.0308017	0.45612
vOTU_1058:3693_k141_79643	Bacteroides,Parabacteroides,Porphyromonas	0.00109676	0.665041	0.0466115	0.288409
vOTU_106:1105_k141_17178	NA	-0.000645969	0.875163	0.0131326	0.902434
vOTU_1061:2956_k141_84165	Parabacteroides,Bacteroides,Porphyromonas	-0.000135749	0.955816	0.0191024	0.681386
vOTU_1067:3790_k141_108655	Parabacteroides,Porphyromonas	0.000935165	0.797538	0.0797902	0.0471617
vOTU_107:0603_k141_45662	NA	-0.000523647	0.886546	0.00791389	0.939929
vOTU_1070:3328_k141_85406	Coprococcus,Blautia,Ruminococcus,Unclassified Firmicutes,Dorea	0.00220429	0.175918	0.017556	0.843763
vOTU_1071:2411_k141_19967	Blautia,Ruminococcus,Dorea	0.00262783	0.0278106	0.0217154	0.775853
vOTU_1072:1345_k141_31140	Roseburia	0.00199986	0.0246357	0.0120371	0.842809
vOTU_1079:2087_k141_9251	NA	0.000143046	0.938023	-0.00790439	0.860109
vOTU_1081:1125_k141_13161	Bacteroides	0.000598181	0.638992	0.00753408	0.857775
vOTU_1087:1078_k141_47859	Bacteroides	0.000253075	0.871185	-0.00531639	0.895307
vOTU_1089:3606_k141_79450	Bacteroides	-0.00123464	0.0595426	0.00893737	0.829504
vOTU_109:0686_k141_24735	NA	0.000255102	0.898816	-0.0117526	0.82467
vOTU_1092:0913_k141_70002	NA	0.00176589	0.306712	-0.0168335	0.838717
vOTU_1093:2354_k141_54054	Bacteroides	0.00169284	0.534274	-0.0155894	0.878825
vOTU_1094:2822_k141_85719	Bacteroides	0.00139042	0.593816	-0.016355	0.857615
vOTU_1095:2695_k141_70497	Bacteroides	0.00195374	0.263778	-0.00321808	0.976692
vOTU_1104:4339_k141_57218	Bacteroides	0.001004	0.439446	-0.00149934	0.982852
vOTU_1105:3789_k141_84191	Bacteroides	4.71347e-05	0.981774	-0.0106718	0.790647
vOTU_1106:4171_k141_83010	Bacteroides	0.000177057	0.939162	-0.00118536	0.986845
vOTU_1114:0411_k141_29398	Bacteroides	0.00147753	0.162587	-0.00502931	0.935921
vOTU_1119:0910_k141_65927	Bacteroides	0.001462	0.145448	0.00447131	0.942239
vOTU_1120:2120_k141_55589	Bacteroides	0.00225719	0.021128	-0.00554973	0.939199
vOTU_1124:2751_k141_30015	Bacteroides	0.00205216	0.0287532	-0.00240462	0.975943
vOTU_1126:3403_k141_24722	Bacteroides	0.00112674	0.386007	0.00433889	0.944636
vOTU_1163:1828_k141_66058	Bifidobacterium	1.58293e-05	0.99308	0.00129373	0.979273
vOTU_1165:2334_k141_6437	Akkermansia	0.000466898	0.561828	0.00639752	0.827168
vOTU_117:3796_k141_113646	Butyricicoccus	0.00516601	9.16318e-10	-0.00282556	0.9775
vOTU_118:3732_k141_119776	NA	0.000982537	0.484785	-0.0190206	0.683358
vOTU_1185:1847_k141_70739	NA	0.00119237	0.0518884	0.00968736	0.797538
vOTU_1186:0639_k141_15483	NA	0.00123812	0.13499	-0.0281552	0.252424
vOTU_1191:1910_k141_133505	Prevotella	-0.00168563	0.0221909	0.0620073	9.21932e-05
vOTU_1192:2708_k141_125427	NA	-7.27058e-05	0.969646	0.00034501	0.99491
vOTU_120:0760_k141_47836	NA	0.000410591	0.849467	-0.0371251	0.170241
vOTU_121:2348_k141_102712	NA	0.00126635	0.245443	-0.0302815	0.331409
vOTU_1213:0305_k141_18565	NA	-0.000260131	0.872107	0.00628838	0.881838
vOTU_122:3127_k141_126042	Unclassified Clostridia	0.00117234	0.574977	-0.0446091	0.249026
vOTU_123:2567_k141_4592	NA	0.00321794	0.0241117	-0.00867068	0.933108
vOTU_124:2264_k141_124770	Unclassified Clostridia	0.00360223	0.00217982	-0.0349539	0.615449
vOTU_1252:1308_k141_33313	Lactobacillus	0.00665401	1.14815e-20	0.0055547	0.943701
vOTU_1253:2217_k141_41836	Lactobacillus	0.00413588	2.20956e-12	-0.00278569	0.968035
vOTU_1257:0155_k141_18253	Unclassified Lachnospiraceae	-0.000928488	0.778204	-0.0268538	0.746847
vOTU_1259:2235_k141_41799	Enterococcus	0.000878564	0.17729	-0.00338741	0.928317
vOTU_126:3558_k141_26684	NA	0.00809626	3.66341e-12	0.0235122	0.835515
vOTU_1265:0827_k141_104532	NA	0.00172112	0.0368165	0.00528316	0.926637
vOTU_1266:0926_k141_22903	NA	0.000389604	0.795611	-0.00511563	0.900261
vOTU_1276:0390_k141_1161	NA	0.00292509	0.00776172	0.00737674	0.930358
vOTU_1279:0705_k141_699	Methylocaldum	-0.000227588	0.864415	-0.00912736	0.78153
vOTU_1282:1006_k141_36575	NA	-0.00145416	0.712294	0.182425	8.01819e-08
vOTU_1295:1914_k141_129109	NA	-0.000585505	0.863225	-0.0230822	0.784241
vOTU_1298:2057_k141_97074	NA	0.00497329	2.42626e-06	0.0325163	0.670898
vOTU_1309:2919_k141_60222	Unclassified Firmicutes	0.0030985	4.64382e-05	0.0114744	0.858394
vOTU_1311:2987_k141_11889	NA	-0.00554078	1.86138e-17	0.133063	1.6686e-14
vOTU_1315:3041_k141_50248	Ruminococcus,Blautia	0.00198219	0.0318964	-0.0185131	0.741194
vOTU_1318:3167_k141_47003	Blautia,Lactobacillus,Tyzzerella	-0.00338526	0.00141134	-0.0171402	0.837111
vOTU_1319:3212_k141_12444	NA	4.57666e-05	0.986131	0.039894	0.0862134
vOTU_132:0866_k141_35849	NA	0.00216455	0.0734559	-0.0853247	0.000416777
vOTU_1328:3434_k141_17336	Unclassified Lachnospiraceae,Unclassified Clostridiales,Flavonifractor	-0.00217436	0.152815	-0.055383	0.174518
vOTU_133:PF-P036_k141_38711	NA	0.00253541	0.0408171	-0.0842922	0.00227509
vOTU_1333:3625_k141_26581	NA	0.00182444	0.0545905	-0.0331954	0.329653
vOTU_134:2887_k141_69453	NA	0.00308307	0.0192906	-0.117703	2.54184e-05
vOTU_135:3594_k141_11125	NA	0.00287107	0.0751713	-0.115931	0.000272624
vOTU_136:2250_k141_7148	NA	0.00202446	0.114804	-0.0823972	0.000897045
vOTU_137:3794_k141_12518	NA	0.00392087	8.69775e-06	-0.0477254	0.20993
vOTU_138:2129_k141_77100	NA	0.0031914	1.31742e-09	-0.0176652	0.658186
vOTU_139:0779_k141_15719	NA	0.00789461	3.63352e-27	-0.0480416	0.188608
vOTU_140:1927_k141_21876	NA	0.00909809	3.53919e-32	-0.0378307	0.460828
vOTU_141:0793_k141_79172	NA	0.00951654	6.3674e-32	-0.0444408	0.362562
vOTU_142:1644_k141_82434	NA	0.0089686	7.4762e-32	-0.0493755	0.209903
vOTU_144:1520_k141_40071	NA	0.00585556	8.86898e-09	0.016619	0.860286
vOTU_145:1944_k141_119970	NA	0.00456326	1.64757e-06	0.0167074	0.843449
vOTU_146:4338_k141_112253	NA	0.00303434	3.83226e-06	0.0109188	0.849467
vOTU_147:2381_k141_45412	NA	0.00539478	1.09762e-10	-0.00100259	0.991906
vOTU_151:1314_k141_73879	Ruminococcus	0.00275813	0.0245238	-0.0543396	0.175083
vOTU_152:3310_k141_116303	Ruminococcus	0.00355148	2.65386e-05	-0.0769784	0.00150155
vOTU_153:2028_k141_61984	Ruminococcus	0.00413597	5.22006e-05	-0.0848875	0.00522895
vOTU_154:2701_k141_83636	Ruminococcus	0.0036668	8.09778e-05	-0.073274	0.00946437
vOTU_155:2124_k141_25995	Ruminococcus	0.00395655	2.14142e-05	-0.0853416	0.00141134
vOTU_156:0508_k141_124161	Ruminococcus	0.00194806	0.000583338	-0.0302957	0.154848
vOTU_158:1424_k141_45026	Ruminococcus,Eubacterium	0.00411802	5.90362e-09	-0.0269262	0.578215
vOTU_160:0078_k141_63247	Ruminococcus,Eubacterium	0.00550369	2.02532e-06	-0.046746	0.494343
vOTU_161:1336_k141_88867	Ruminococcus,Eubacterium	0.00458036	0.000250263	-0.0302838	0.746015
vOTU_162:0918_k141_80823	Ruminococcus,Eubacterium	0.00576442	1.07544e-06	-0.0242253	0.814823
vOTU_163:3160_k141_10066	Ruminococcus,Eubacterium	0.0046812	5.05368e-05	-0.0388929	0.59461
vOTU_164:2480_k141_13579	Ruminococcus,Eubacterium	0.00817514	1.36793e-14	-0.0450063	0.537413
vOTU_165:1551_k141_93250	Ruminococcus	0.00518243	4.10072e-07	-0.0333173	0.651719
vOTU_166:1039_k141_32476	Ruminococcus	0.00367873	0.000822263	-0.0348808	0.593548
vOTU_167:1443_k141_60838	Ruminococcus	0.000522257	0.768157	-0.0116411	0.809614
vOTU_169:1733_k141_74986	NA	0.00132477	0.225642	0.00215295	0.975959
vOTU_171:0834_k141_17924	NA	0.00283741	0.000237864	-0.019569	0.728982
vOTU_172:2423_k141_15267	NA	0.00070598	0.715305	-0.0146455	0.791136
vOTU_210:2748_k141_70227	Raoultella	0.0071639	1.90275e-14	0.0177518	0.8471
vOTU_214:2313_k141_11965	Senegalimassilia,Collinsella	0.00165363	0.532956	0.0475483	0.452488
vOTU_218:0139_k141_47263	NA	-0.000713184	0.772103	0.0590573	0.0260184
vOTU_219:1981_k141_17134	Olsenella,Lactobacillus,Collinsella	-0.000428318	0.882405	0.0667883	0.020236
vOTU_220:2132_k141_27384	Olsenella	-0.000551099	0.83874	0.0567338	0.046972
vOTU_221:3033_k141_40685	NA	-0.000425007	0.87425	0.0557332	0.053464
vOTU_222:3898_k141_24309	Olsenella	-0.00120123	0.397338	0.0581945	0.00906977
vOTU_225:4045_k141_93108	Collinsella	-0.000304903	0.891609	0.045161	0.0680271
vOTU_229:2081_k141_49876	Ruminococcus,Blautia	0.00138105	0.519717	0.010301	0.898825
vOTU_230:3047_k141_59210	Ruminococcus,Blautia	0.00132881	0.555908	-0.017939	0.828176
vOTU_251:3314_k141_80899	Roseburia,Fusobacterium	0.000382026	0.849467	0.0171144	0.707218
vOTU_252:0399_k141_29033	Ruminococcus,Unclassified Firmicutes,Blautia	0.000779407	0.502097	0.0175248	0.61219
vOTU_253:0174_k141_27282	Alistipes	0.0030374	0.0760698	-0.00562285	0.964032
vOTU_254:0854_k141_44243	Blautia,Alistipes	0.00326105	0.0535723	-0.0292863	0.77248
vOTU_258:0901_k141_103745	Blautia,Coprococcus,Unclassified Firmicutes,Ruminococcus,Tyzzerella,Dorea	0.00377163	0.0156911	-0.00741028	0.95235
vOTU_266:3452_k141_35413	NA	-0.00599296	9.31444e-12	0.000337422	0.997688
vOTU_269:1113_k141_79756	Ruminococcus,Anaeromassilibacillus,Blautia	-5.76462e-05	0.981774	-0.0192662	0.631657
vOTU_270:1705_k141_49768	NA	0.00272002	0.0135474	-0.00495947	0.955871
vOTU_272:1770_k141_70055	NA	0.000514111	0.851561	-0.0188211	0.785834
vOTU_273:0756_k141_156416	NA	0.00325031	0.0160816	-0.089575	0.00862471
vOTU_275:3325_k141_28569	NA	0.00151763	0.316919	-0.0244758	0.681075
vOTU_276:PF-P024_k141_18227	NA	0.00416968	1.01863e-06	0.0109107	0.885317
vOTU_277:2822_k141_34997	NA	0.00502674	4.42415e-07	0.0114691	0.897249
vOTU_280:3917_k141_20787	Coprococcus,Blautia	0.0018868	0.0202932	0.00947278	0.866026
vOTU_281:2531_k141_22952	Unclassified Firmicutes,Ruminococcus,Blautia	0.00177416	0.138123	-0.0104574	0.878605
vOTU_282:2264_k141_63933	NA	0.00123657	0.296013	0.00884079	0.877377
vOTU_283:0800_k141_39370	Unclassified Firmicutes,Ruminococcus,Blautia	0.00235291	0.225944	0.004916	0.968115
vOTU_284:1779_k141_37384	Blautia	0.0021462	0.137001	0.0114331	0.888075
vOTU_285:2432_k141_79599	Unclassified Firmicutes,Blautia	0.00166245	0.18164	0.00692146	0.92121
vOTU_287:4078_k141_78213	Fusicatenibacter,Blautia	0.000325597	0.838277	0.0178759	0.538366
vOTU_288:3819_k141_24437	Blautia,Fusicatenibacter	0.0010665	0.372301	0.00759026	0.885906
vOTU_289:1107_k141_49403	Blautia,Fusicatenibacter	0.00222462	0.38402	-0.00321192	0.982115
vOTU_290:4060_k141_6340	Blautia,Fusicatenibacter	0.00161831	0.559866	-0.025822	0.789595
vOTU_291:3990_k141_65383	Blautia,Fusicatenibacter	0.00107184	0.709073	-0.0188529	0.828291
vOTU_292:0366_k141_10867	Blautia,Fusicatenibacter	0.00126201	0.481729	-0.0193583	0.773376
vOTU_293:1287_k141_54571	Blautia,Fusicatenibacter	0.00120882	0.735056	0.00117588	0.99273
vOTU_294:1655_k141_20285	Blautia,Fusicatenibacter	0.00102265	0.768916	-0.00309423	0.980188
vOTU_295:3834_k141_34012	Blautia,Ruminococcus	3.9449e-05	0.988914	0.0032569	0.961818
vOTU_296:0797_k141_33772	Blautia,Ruminococcus	0.000949633	0.640064	0.0238111	0.663841
vOTU_297:3483_k141_40518	Blautia,Ruminococcus	0.000428216	0.857775	0.0138562	0.825498
vOTU_298:2199_k141_53700	NA	0.00202608	0.084118	0.0121231	0.865603
vOTU_299:0922_k141_51655	Blautia	0.00227173	0.0309788	0.000628734	0.994453
vOTU_300:1796_k141_54199	NA	0.00396732	0.00190358	0.0245468	0.795873
vOTU_301:1808_k141_59774	NA	0.00417253	0.0117996	0.0193494	0.870402
vOTU_302:1641_k141_79458	NA	0.0012673	0.427419	0.0161643	0.805497
vOTU_303:1896_k141_15515	NA	0.00182433	0.0319233	0.0214079	0.631102
vOTU_304:2961_k141_11769	NA	9.33673e-05	0.963408	0.00203623	0.970537
vOTU_308:3243_k141_33813	Ruminococcus	0.00346564	0.000728384	-0.0097817	0.90471
vOTU_310:3778_k141_54230	Ruminococcus,Eubacterium,Anaerostipes	0.00308805	4.68347e-05	-0.000639639	0.993684
vOTU_311:2071_k141_28207	Ruminococcus,Eubacterium	0.00414616	3.53913e-06	0.000956639	0.992281
vOTU_314:0983_k141_43819	Eubacterium,Lachnospira	0.00109865	0.564394	-0.0578955	0.0322589
vOTU_315:2893_k141_8519	Faecalibacterium	0.000888594	0.343008	-0.00297314	0.951059
vOTU_319:PF-P018_k141_70851	NA	0.000282297	0.893823	0.0522652	0.00973047
vOTU_320:2613_k141_43675	Phascolarctobacterium	0.000897198	0.696525	0.106659	1.85536e-07
vOTU_321:1763_k141_77548	Faecalibacterium	0.000255548	0.893654	0.00942593	0.850817
vOTU_323:3978_k141_54523	NA	0.0021216	0.240094	-0.113049	9.09894e-05
vOTU_324:1801_k141_39467	Faecalibacterium	0.00271226	0.0360752	0.0258778	0.738506
vOTU_325:0951_k141_23058	NA	0.00113446	0.477286	0.036696	0.287069
vOTU_326:3223_k141_24253	NA	0.000758727	0.587403	-0.00634805	0.896923
vOTU_327:2457_k141_28174	NA	0.00323695	6.90991e-07	-0.0293431	0.409369
vOTU_328:2124_k141_63387	NA	0.00606871	2.86152e-06	-0.0992698	0.023369
vOTU_329:1697_k141_25817	NA	0.00365349	0.00652495	-0.0145989	0.882473
vOTU_330:1000_k141_31006	Faecalibacterium	0.00203855	0.505091	-0.036867	0.727324
vOTU_331:0823_k141_54221	Faecalibacterium	0.00451089	0.0019707	0.0216727	0.847245
vOTU_332:3265_k141_123741	Roseburia	0.00152952	0.161284	-0.0265197	0.527761
vOTU_334:0067_k141_62094	Ruminococcus,Blautia	0.000601994	0.76298	0.0121647	0.828176
vOTU_335:0084_k141_122473	Unclassified Lachnospiraceae	-0.00074646	0.744294	-0.0465398	0.112861
vOTU_337:3053_k141_60422	Roseburia,Clostridium	0.00235057	0.178777	0.027481	0.754686
vOTU_338:0388_k141_39084	Roseburia,Ruminococcus	0.00429702	2.34724e-05	-0.00152524	0.988973
vOTU_339:1112_k141_34706	Roseburia,Ruminococcus	0.00595432	9.29663e-08	-0.0182644	0.85713
vOTU_340:2653_k141_64943	Tyzzerella,Coprococcus,Blautia,Unclassified Firmicutes,Ruminococcus,Dorea	0.000872182	0.624115	-0.0039486	0.95391
vOTU_341:0289_k141_67571	NA	0.000154305	0.966313	0.00734086	0.930032
vOTU_342:2223_k141_92881	NA	0.00248877	0.0109322	0.0089923	0.897117
vOTU_346:2211_k141_20166	Faecalibacterium	0.00746253	9.64283e-15	-0.0677623	0.105309
vOTU_347:0407_k141_62171	Faecalibacterium	0.000850279	0.752344	-0.0313084	0.578555
vOTU_348:0456_k141_97113	NA	0.000228533	0.941121	-0.0590397	0.0546801
vOTU_351:2566_k141_29969	Faecalibacterium	0.00125462	0.156066	0.0136187	0.768157
vOTU_355:2051_k141_96602	Unclassified Clostridiales,Unclassified Lachnospiraceae,Roseburia,Eubacterium,Clostridium	-0.000397074	0.79677	0.00693879	0.868937
vOTU_360:1619_k141_117553	Unclassified Lachnospiraceae,Roseburia	0.00147149	0.248322	-0.00511487	0.941821
vOTU_361:2388_k141_108685	Roseburia	0.00104165	0.601296	0.00471288	0.951876
vOTU_362:2586_k141_17799	Roseburia	0.00155812	0.269138	-0.00210376	0.981391
vOTU_364:2060_k141_39807	Roseburia	0.00131727	0.463429	-0.0311196	0.549766
vOTU_365:2357_k141_46959	Gemmiger	0.00246482	0.00337661	-0.00410092	0.955265
vOTU_370:1861_k141_61346	Gemmiger	0.000492795	0.814931	0.0230642	0.57552
vOTU_373:3558_k141_99997	NA	0.00452142	9.85022e-13	-0.00167418	0.983007
vOTU_378:3648_k141_78073	Faecalibacterium	0.00236861	0.268049	-0.0645011	0.231675
vOTU_379:1528_k141_28845	Faecalibacterium	0.00518716	0.00252445	-0.0779721	0.257297
vOTU_383:1384_k141_3652	Faecalibacterium	0.00330222	0.0176939	-0.0246457	0.790739
vOTU_384:0017_k141_16656	Unclassified Clostridia	0.000248192	0.90471	-0.0361242	0.160917
vOTU_385:2131_k141_23747	NA	0.00658022	2.42138e-16	-0.0187745	0.808322
vOTU_386:1430_k141_33188	NA	0.00272328	0.000238208	0.00975799	0.87226
vOTU_388:0017_k141_55721	Clostridium,Faecalibacterium	0.0124044	1.70691e-22	-0.0151414	0.906709
vOTU_389:3532_k141_27524	Faecalibacterium	0.0023733	0.162417	-0.0291737	0.727435
vOTU_391:1520_k141_40908	Roseburia,Clostridium,Blautia,Faecalibacterium,Ruminococcus,Dorea	0.00427909	0.0214936	0.0217559	0.865603
vOTU_392:2573_k141_55469	Eubacterium,Faecalibacterium	0.00137798	0.433955	-0.0354506	0.449179
vOTU_393:2751_k141_103605	Faecalibacterium	0.000926514	0.454874	-0.0113529	0.823155
vOTU_402:3668_k141_73013	Faecalibacterium	-0.000380261	0.906086	-0.108619	2.75773e-05
vOTU_403:2811_k141_43061	Faecalibacterium	-0.000137661	0.972786	-0.127157	3.08729e-07
vOTU_404:3569_k141_64015	Faecalibacterium	0.000497913	0.882165	-0.125217	1.31883e-06
vOTU_405:1411_k141_56481	Faecalibacterium	0.00418742	0.00840872	-0.0248328	0.830828
vOTU_406:2475_k141_50307	Faecalibacterium	0.00308156	0.0165091	0.00386222	0.972297
vOTU_407:2567_k141_45411	NA	0.00158023	0.535869	-0.0634925	0.158955
vOTU_408:1934_k141_29970	Faecalibacterium	0.000620539	0.705765	0.00863725	0.863366
vOTU_410:1049_k141_3338	Faecalibacterium	0.0027407	0.013669	0.00510542	0.954912
vOTU_411:1946_k141_50201	Faecalibacterium	0.00205272	0.460828	-0.0669631	0.260685
vOTU_412:2570_k141_37111	Faecalibacterium,Gemmiger	-0.000167539	0.958547	-0.0607128	0.0318955
vOTU_413:0451_k141_8462	Faecalibacterium	0.00325853	0.0649491	-0.0597651	0.342074
vOTU_414:2182_k141_21823	Faecalibacterium	0.00156905	0.436161	-0.0497952	0.26012
vOTU_419:0052_k141_34303	NA	-0.000114274	0.961871	-0.0536093	0.00346354
vOTU_420:4282_k141_127389	Faecalibacterium,Gemmiger	0.000445217	0.819548	0.00453308	0.934532
vOTU_424:3196_k141_105464	Faecalibacterium,Blautia	0.000982073	0.263051	-0.00163939	0.976292
vOTU_426:1343_k141_8099	Faecalibacterium	0.00242535	0.0185779	-0.0458383	0.18669
vOTU_427:1855_k141_75834	Faecalibacterium	0.00433645	0.000269865	-0.0707464	0.0965354
vOTU_428:1498_k141_61081	Faecalibacterium	0.000485109	0.749133	-0.0108984	0.792359
vOTU_431:0470_k141_9598	Faecalibacterium	0.00138977	0.12495	-0.0083846	0.872896
vOTU_432:2944_k141_3426	Roseburia	0.00573651	6.20874e-07	0.0254107	0.797538
vOTU_434:1565_k141_21229	Fusicatenibacter,Roseburia,Coprococcus,Blautia,Ruminococcus,Unclassified Firmicutes,Dorea	0.00186205	0.0885112	-0.00226751	0.978754
vOTU_435:4313_k141_15339	Eubacterium,Roseburia,Blautia,Clostridium,Unclassified Clostridiaceae,Unclassified Lachnospiraceae,Ruminococcus,Fusicatenibacter	0.00301375	0.0241661	-0.0441033	0.442732
vOTU_438:3864_k141_26080	Ruminococcus,Blautia	0.000699918	0.665148	0.020206	0.610182
vOTU_44:1753_k141_49177	Serratia,Edwardsiella	0.000788865	0.662538	-0.0236647	0.581838
vOTU_440:1432_k141_8376	Ruminococcus,Blautia	0.000621452	0.789005	0.0253584	0.592886
vOTU_443:1667_k141_3687	Ruminococcus,Blautia	0.00155937	0.138011	0.03493	0.270974
vOTU_445:0764_k141_10539	Ruminococcus,Blautia	0.00115636	0.263957	0.00913722	0.859298
vOTU_473:4138_k141_34933	Roseburia,Eubacterium,Ruminococcus,Unclassified Firmicutes,Clostridium,Blautia	0.00444989	0.000427496	0.0152194	0.881292
vOTU_474:2581_k141_28836	Ruminococcus,Roseburia,Eubacterium,Coprococcus,Blautia,Unclassified Firmicutes,Unclassified Lachnospiraceae,Fusicatenibacter,Clostridium,Anaerostipes	0.00465613	0.000579991	-0.0532634	0.429334
vOTU_475:2813_k141_30817	Eubacterium,Roseburia,Coprococcus,Ruminococcus,Unclassified Firmicutes,Blautia,Clostridium,Anaerostipes	0.0039948	0.000991776	-0.0365745	0.622699
vOTU_476:1757_k141_11987	Eubacterium,Roseburia,Coprococcus,Ruminococcus,Unclassified Firmicutes,Blautia,Anaerostipes	0.00271052	0.00418444	-0.0184159	0.786618
vOTU_477:0342_k141_106685	Roseburia,Eubacterium,Coprococcus,Ruminococcus,Blautia,Unclassified Firmicutes,Unclassified Lachnospiraceae,Clostridium,Anaerostipes	0.00357643	0.000461069	-0.0259699	0.72247
vOTU_478:4246_k141_18669	Coprococcus,Unclassified Firmicutes,Ruminococcus,Blautia,Clostridium,Roseburia,Anaerostipes	0.00293512	0.0060886	-0.0169626	0.831207
vOTU_480:0800_k141_35636	Blautia,Ruminococcus	0.00310686	0.0449662	0.024307	0.803743
vOTU_481:3353_k141_36119	Blautia,Ruminococcus	0.00189834	0.236359	0.0255609	0.726648
vOTU_483:2774_k141_67889	Roseburia,Coprococcus,Blautia,Unclassified Firmicutes,Ruminococcus,Unclassified Lachnospiraceae,Eubacterium,Coprobacillus,Dorea,Fusicatenibacter	0.0012341	0.360502	-0.0217559	0.659224
vOTU_485:1012_k141_48524	Coprococcus,Unclassified Firmicutes,Unclassified Lachnospiraceae,Blautia,Eubacterium,Ruminococcus,Dorea	0.00128969	0.2003	-0.0143639	0.77658
vOTU_486:1236_k141_58772	Clostridium,Roseburia,Coprococcus,Dorea,Eubacterium,Blautia	0.00156866	0.174803	0.0229613	0.64996
vOTU_487:0105_k141_41024	Clostridium,Coprococcus,Roseburia,Unclassified Lachnospiraceae,Dorea,Eubacterium,Blautia,Ruminococcus,Fusicatenibacter	0.00377748	0.000634734	0.0615326	0.124655
vOTU_488:3917_k141_40584	Clostridium,Petroclostridium,Coprococcus,Unclassified Lachnospiraceae,Roseburia,Dorea,Eubacterium,Blautia,Ruminococcus,Fusicatenibacter	0.00400384	0.000412545	0.0601486	0.167072
vOTU_491:1851_k141_37823	Roseburia,Lachnospira,Blautia,Ruminococcus,Unclassified Lachnospiraceae,Clostridium,Coprococcus,Fusicatenibacter,Eubacterium,Dorea	0.00175793	0.029617	0.0152358	0.764935
vOTU_492:1667_k141_51023	Roseburia,Fusicatenibacter,Coprococcus,Blautia,Ruminococcus,Clostridium,Dorea	0.00320528	0.000105376	0.00882921	0.897289
vOTU_493:1229_k141_16905	Ruminococcus,Clostridium,Coprococcus	0.00148103	0.402307	-0.0101031	0.894624
vOTU_494:2523_k141_49173	Coprococcus	0.000864771	0.597351	-0.0103317	0.855884
vOTU_495:3449_k141_90253	Clostridium,Anaerotruncus,Ruminococcus,Blautia,Dorea,Coprococcus	0.00209135	0.440668	0.135647	0.000148912
vOTU_496:1843_k141_63891	Clostridium,Anaerotruncus,Ruminococcus,Dorea,Coprococcus	0.00281019	0.123451	0.0914892	0.0239079
vOTU_497:1647_k141_99704	Clostridium,Anaerotruncus,Ruminococcus,Blautia,Dorea,Coprococcus	0.00286393	0.187619	0.130475	0.00068934
vOTU_503:1628_k141_41329	NA	0.0059457	1.03974e-13	0.0193053	0.796822
vOTU_504:2989_k141_29960	NA	0.00364459	3.89778e-11	0.0011039	0.986876
vOTU_51:0855_k141_1024	Klebsiella	0.00223158	0.00105257	0.00848915	0.87425
vOTU_520:0461_k141_28184	NA	0.00139922	0.0121526	-0.0102022	0.78898
vOTU_521:1514_k141_58480	NA	0.00341363	6.90991e-07	0.00637251	0.920542
vOTU_522:2922_k141_82292	Clostridium,Ruminococcus	0.0015813	0.0719447	0.0386344	0.110215
vOTU_523:0716_k141_28011	Unclassified Lachnospiraceae,Roseburia,Clostridium,Ruminococcus,Blautia	0.00147303	0.502129	0.0467495	0.331794
vOTU_524:0470_k141_8608	Unclassified Lachnospiraceae,Roseburia,Clostridium,Ruminococcus,Blautia	0.00251798	0.142379	0.0530248	0.334256
vOTU_526:2442_k141_45911	Blautia,Ruminococcus	0.00253748	0.000272624	-0.00954288	0.867254
vOTU_529:0785_k141_19674	NA	0.00139944	0.43053	-0.0802963	0.00133575
vOTU_530:3466_k141_44778	Faecalibacterium	0.00118098	0.71491	-0.107296	0.00072202
vOTU_531:0754_k141_90425	Faecalibacterium	0.00169318	0.312197	-0.0521627	0.166348
vOTU_532:0220_k141_11653	Faecalibacterium	0.00705595	1.23019e-10	-0.0223096	0.831207
vOTU_533:2335_k141_69942	Roseburia,Coprococcus,Unclassified Firmicutes,Clostridium,Ruminococcus	0.00191624	0.288748	0.0268997	0.732455
vOTU_534:0334_k141_86343	Roseburia,Coprococcus,Tyzzerella,Unclassified Firmicutes,Clostridium,Ruminococcus	0.0012831	0.572442	0.0371927	0.493084
vOTU_538:2739_k141_40248	Unclassified Firmicutes,Catenibacterium	0.00122459	0.331625	0.0118735	0.840047
vOTU_540:3789_k141_68449	Tyzzerella,Coprococcus,Desulfotomaculum,Ruminococcus,Unclassified Firmicutes,Blautia,Clostridium,Dorea	0.00189966	0.256062	0.0166156	0.843215
vOTU_543:0487_k141_66795	Ruminococcus,Blautia	0.000257075	0.926088	0.0166074	0.804678
vOTU_545:3950_k141_37502	Ruminococcus,Blautia	-0.000582696	0.758882	0.0241314	0.501359
vOTU_560:2267_k141_59870	Bifidobacterium	-0.00102878	0.837498	-0.0503534	0.614922
vOTU_561:3578_k141_6148	Bifidobacterium	-0.00242395	0.199139	-0.0172172	0.865601
vOTU_562:3561_k141_23982	Bifidobacterium	-0.00291903	5.57182e-05	0.0115388	0.849977
vOTU_563:2436_k141_15530	Bifidobacterium	-0.000881628	0.784823	-0.0249919	0.763587
vOTU_564:2984_k141_57125	Bifidobacterium	-0.000565717	0.84182	-0.0203382	0.769683
vOTU_565:3170_k141_24551	Bifidobacterium	-0.00118652	0.5003	0.017364	0.791686
vOTU_568:2083_k141_111581	Bifidobacterium	-0.00203137	0.00699149	0.017253	0.726104
vOTU_569:2745_k141_24324	Bifidobacterium	-0.00162962	0.191954	0.0137092	0.83874
vOTU_570:2222_k141_16999	Bifidobacterium	-2.79483e-05	0.988778	-0.00775414	0.846661
vOTU_571:2499_k141_79278	Bifidobacterium	0.00054842	0.74254	0.0092092	0.848262
vOTU_572:2257_k141_42576	Bifidobacterium	-0.00153321	0.493275	-0.00512582	0.960594
vOTU_573:2999_k141_108516	Bifidobacterium	-0.00181452	0.590054	0.00740396	0.956839
vOTU_574:1190_k141_36356	Bifidobacterium	-0.00272746	0.0996517	0.0248844	0.792001
vOTU_575:2570_k141_62167	Bifidobacterium	-0.00251119	0.0932468	0.0268077	0.7428
vOTU_576:2744_k141_104630	Bifidobacterium	-0.000815711	0.61726	0.0211195	0.624855
vOTU_577:4167_k141_4096	Bifidobacterium	-0.00067699	0.761485	0.030023	0.448934
vOTU_578:1811_k141_2310	Bifidobacterium	-0.00315052	0.139892	-0.0782934	0.180355
vOTU_579:4233_k141_23042	Bifidobacterium	-0.00142055	0.2229	-0.0081201	0.89302
vOTU_580:0687_k141_54595	Bifidobacterium	-0.000177344	0.916846	-0.0120784	0.765909
vOTU_581:3881_k141_62394	Bifidobacterium	-0.000792425	0.652405	-0.00406088	0.949368
vOTU_582:0137_k141_39412	Bifidobacterium	-0.00243819	0.0303074	-0.0268659	0.661063
vOTU_584:2315_k141_60789	Bifidobacterium	-0.0010152	0.468808	0.0384846	0.141463
vOTU_585:3849_k141_9506	Bifidobacterium	-0.000655455	0.668675	0.014622	0.74254
vOTU_586:3957_k141_59797	Bifidobacterium	-0.00299494	0.0150178	-0.0462093	0.357626
vOTU_587:0103_k141_1377	Bifidobacterium	-0.00223876	0.0133641	-0.0213146	0.696163
vOTU_682:0042_k141_47825	NA	0.00228666	0.00391002	0.0395422	0.160917
vOTU_687:0182_k141_87539	Streptococcus	-0.00177242	0.00320027	-0.00343355	0.945405
vOTU_689:1820_k141_41452	Streptococcus	-0.00397021	2.11591e-09	0.00762339	0.901817
vOTU_70:1700_k141_42511	Escherichia,Shigella	-0.000296343	0.874239	0.000668541	0.991223
vOTU_71:1438_k141_46651	Escherichia	0.0026027	2.47618e-05	0.00522734	0.924393
vOTU_713:2037_k141_53728	Streptococcus	0.00453187	9.59054e-12	0.0393075	0.221726
vOTU_72:2890_k141_62338	NA	0.00254941	7.04259e-05	0.00750398	0.887941
vOTU_74:4142_k141_33183	Escherichia,Citrobacter	-0.000537236	0.85713	0.0210264	0.776423
vOTU_75:0867_k141_50146	Citrobacter	0.000310399	0.936184	0.0362097	0.624115
vOTU_755:1344_k141_55445	Anaerostipes	-4.32725e-05	0.986427	-0.0252085	0.436372
vOTU_756:1450_k141_7175	Lachnoclostridium,Ruminococcus	0.00482759	6.90991e-07	-0.0331213	0.624364
vOTU_758:1659_k141_21401	Anaerostipes	-0.000186334	0.947182	-0.0207977	0.725135
vOTU_759:3292_k141_62974	Megamonas	-0.00334021	0.000103082	0.108025	1.88449e-07
vOTU_760:3422_k141_104688	Megamonas	-0.00415233	2.92089e-07	0.124327	1.05969e-09
vOTU_762:1671_k141_32324	Megamonas	-0.00193026	0.00709569	0.0627738	0.000170861
vOTU_763:2045_k141_5302	Megamonas	-0.0016661	0.0313315	0.0673527	2.08805e-05
vOTU_77:3131_k141_29101	Escherichia	-0.000278121	0.948653	0.032629	0.712568
vOTU_78:1626_k141_49207	Escherichia,Achromobacter,Shigella	-5.09602e-05	0.988828	-0.0101575	0.889249
vOTU_79:2040_k141_2358	NA	-0.000153389	0.977945	-0.00245879	0.98676
vOTU_790:3906_k141_12422	NA	0.00289994	0.0139781	0.0205664	0.797548
vOTU_80:4008_k141_21613	NA	-0.00055629	0.886546	0.0172629	0.867583
vOTU_81:2047_k141_60329	Hafnia,Cronobacter	0.00102504	0.519396	-0.00972371	0.872706
vOTU_82:0130_k141_9291	Hafnia,Cronobacter	0.00171204	0.402247	-0.0278311	0.723355
vOTU_825:1791_k141_109273	NA	0.00446136	4.0531e-09	-0.0208716	0.746547
vOTU_826:1352_k141_66718	NA	0.00121047	0.0649491	0.000959742	0.985747
vOTU_829:3781_k141_93395	Phascolarctobacterium,Blautia	0.000924954	0.55869	-0.0240313	0.564371
vOTU_83:3451_k141_88817	Hafnia,Cronobacter	0.00114993	0.5248	-0.0248305	0.651244
vOTU_833:1374_k141_77376	Alistipes	0.00342042	7.62653e-10	-0.00214835	0.9737
vOTU_84:4243_k141_20129	Escherichia,Pluralibacter,Yersinia	7.18542e-05	0.975433	0.00168193	0.978674
vOTU_842:2802_k141_12952	Bacteroides	0.00145087	0.645621	-0.00724892	0.950285
vOTU_844:3997_k141_63362	Bacteroides,Parabacteroides	0.000291006	0.807861	-0.00402923	0.899908
vOTU_845:0276_k141_49824	Bacteroides	0.000866314	0.658857	-0.00224472	0.977784
vOTU_846:1139_k141_45823	NA	-0.00259947	0.105998	0.0114903	0.903612
vOTU_848:3841_k141_16333	Prevotella	-0.000951451	0.145448	0.0268061	0.0968941
vOTU_849:1971_k141_41134	Prevotella,Bacteroides	0.000881681	0.348047	-0.00628031	0.883479
vOTU_85:3809_k141_3305	Hafnia,Pluralibacter,Cronobacter,Pectobacterium	0.00156664	0.204359	-0.017928	0.76972
vOTU_857:1129_k141_52977	Bacteroides	-0.000174008	0.963692	-0.0163755	0.847104
vOTU_858:1858_k141_32101	Bacteroides	0.00491157	0.0112828	-0.0229516	0.86885
vOTU_859:3823_k141_40597	NA	0.00117337	0.430424	-0.0475507	0.073818
vOTU_86:3398_k141_80882	Pluralibacter	7.83595e-05	0.971903	0.000531952	0.992771
vOTU_863:2904_k141_3166	Prevotellamassilia	-0.00230298	0.000406277	0.0890316	1.42363e-09
vOTU_864:3935_k141_90411	Alistipes,Bacteroides	0.00129707	0.734704	0.0237417	0.831704
vOTU_866:1536_k141_86840	Bacteroides	0.00099795	0.787241	0.0218106	0.82952
vOTU_87:0778_k141_38590	NA	0.000790859	0.828291	0.00201099	0.986845
vOTU_870:3953_k141_50995	Bacteroides,Alistipes	0.0055108	0.00723417	-0.0391243	0.785321
vOTU_872:0634_k141_624	NA	0.00378338	0.000154881	-0.0547717	0.160917
vOTU_874:2100_k141_20379	Bacteroides,Alistipes,Prevotella	0.0039015	0.0148463	0.0413556	0.645399
vOTU_875:3002_k141_72163	Bacteroides,Alistipes	0.00211259	0.0233539	0.013365	0.835121
vOTU_876:3129_k141_3802	NA	-0.00158758	5.69656e-05	0.0255894	0.0678212
vOTU_881:0456_k141_114199	Bacteroides	0.000308666	0.847245	0.00572464	0.891231
vOTU_884:1709_k141_4687	NA	0.000532049	0.815391	0.000930079	0.990001
vOTU_886:3486_k141_57105	Bacteroides	0.00354247	0.0669322	-0.0147642	0.901897
vOTU_888:2107_k141_6001	Bacteroides	-0.00033853	0.848771	0.00115832	0.984897
vOTU_889:0457_k141_70314	Bacteroides	-0.00066349	0.568331	-0.0112573	0.776102
vOTU_89:0488_k141_37928	NA	0.00163769	0.706937	0.0150537	0.909768
vOTU_891:3000_k141_63366	Bacteroides,Prevotella	-0.00286273	0.116714	0.06162	0.279505
vOTU_894:1644_k141_58224	Bacteroides,Prevotella	-0.000289141	0.877815	0.0309551	0.197197
vOTU_895:2477_k141_15312	Bacteroides	-0.000155294	0.949413	0.00745698	0.896521
vOTU_898:3455_k141_63590	Bacteroides	0.000899389	0.771518	0.0364988	0.556044
vOTU_899:2831_k141_1466	Bacteroides	-0.000761256	0.772103	0.0368827	0.409734
vOTU_90:3436_k141_28655	NA	0.000638241	0.814706	0.0123944	0.865601
vOTU_900:3226_k141_16270	Bacteroides	-0.00010275	0.966788	0.0461128	0.0255577
vOTU_901:1617_k141_84608	NA	0.00391909	5.21213e-05	0.0222891	0.771518
vOTU_905:3695_k141_13957	Bacteroides	0.00093375	0.822234	0.0339832	0.726829
vOTU_906:2985_k141_34614	Bacteroides	0.000549871	0.83639	0.00600596	0.935051
vOTU_907:3854_k141_51797	Bacteroides	0.00137071	0.640064	0.00119816	0.992161
vOTU_908:3403_k141_113882	Bacteroides,Odoribacter	-0.000544232	0.796467	-0.014733	0.789005
vOTU_910:1834_k141_35519	Bacteroides	-0.000157966	0.956146	0.00459714	0.949862
vOTU_911:0524_k141_50979	Bacteroides	-0.000460734	0.919043	0.07182	0.208707
vOTU_912:0665_k141_40723	Bacteroides	0.00506273	0.000170086	-0.0430018	0.613518
vOTU_913:0057_k141_5553	Bacteroides	0.00647993	2.01347e-06	-0.016169	0.893077
vOTU_914:3363_k141_52065	Bacteroides	0.00345908	0.0372249	-0.0184938	0.866044
vOTU_916:2577_k141_53782	NA	-0.00167075	0.00118781	0.0519284	2.92114e-05
vOTU_917:3315_k141_47217	Prevotella	-0.00167457	0.0862028	0.0779666	1.43617e-05
vOTU_927:2324_k141_32935	Prevotella,Bacteroides	0.00373623	0.0148463	-0.0407374	0.630238
vOTU_928:2736_k141_82488	Bacteroides,Akkermansia	0.00420311	0.147783	0.158695	0.0060835
vOTU_929:3827_k141_29764	Bacteroides	0.00194908	0.104761	0.00666231	0.929732
vOTU_933:2233_k141_609	Parabacteroides,Bacteroides,Porphyromonas	0.00222375	0.559866	0.00834661	0.958917
vOTU_934:1468_k141_33417	Bacteroides	0.000314614	0.917198	0.0129317	0.867039
vOTU_935:3105_k141_11559	Bacteroides	0.00142671	0.772103	0.0700792	0.397506
vOTU_936:2930_k141_1312	NA	0.000490762	0.847104	0.0144713	0.828701
vOTU_940:3778_k141_11243	Bacteroides	0.000501493	0.789595	-0.00368787	0.948552
vOTU_941:3678_k141_48772	Prevotella	0.000214515	0.887955	0.00395311	0.925732
vOTU_946:1633_k141_60122	Prevotella,Prevotellamassilia	-0.000474887	0.728982	0.0406185	0.00348474
vOTU_959:1123_k141_125121	Bacteroides,Prevotella,Dysgonomonas	0.00216125	0.0165393	0.00490043	0.943219
vOTU_961:4257_k141_78033	Bacteroides,Odoribacter,Parabacteroides,Prevotella	0.00100485	0.556513	0.00975312	0.875851
vOTU_962:0429_k141_52679	Odoribacter,Bacteroides,Parabacteroides	0.000591679	0.796055	0.000574103	0.994295
vOTU_963:3463_k141_103466	Bacteroides,Odoribacter,Parabacteroides,Prevotella	0.0012354	0.477114	-0.00410457	0.960005
vOTU_969:2931_k141_17338	NA	0.00196786	0.00345634	0.0100069	0.844083
vOTU_974:3204_k141_86805, crAssphage	Porphyromonas,Bacteroides,Parabacteroides	0.00163032	0.736029	-0.00639981	0.970427
vOTU_975:0022_k141_35642	Porphyromonas,Bacteroides	0.00135312	0.791842	-0.021408	0.878825
vOTU_977:0343_k141_79789	NA	0.000983196	0.836142	-0.0191383	0.877291
vOTU_978:0138_k141_31247	NA	0.000796954	0.857719	-0.0119723	0.921209
vOTU_987:0336_k141_14948	Prevotella	-0.00168405	0.290903	0.111393	8.40214e-07
vOTU_988:0440_k141_74417	NA	-0.000574744	0.426585	0.0240776	0.0553879
vOTU_990:3144_k141_35120	Prevotella	-0.00199761	0.00102861	0.0618802	2.6128e-05
vOTU_992:2832_k141_29229	Prevotella	-0.000509132	0.795818	0.051987	0.0063872
vOTU_993:3070_k141_33403	Prevotella	-0.00129806	0.159317	0.0579236	0.000511326
vOTU_994:PF-P040_k141_44245	Prevotella	-0.00124967	0.19623	0.0628904	0.000108766
vOTU_995:3371_k141_47867	Prevotella	-0.000845586	0.51154	0.0606433	9.95116e-05

## Sheet: S10_2
Supplementary Data 10 | Single and multivariate regression analysis between vOTUs and age/sex (result of multiple regression analysis)
	Predicted host	Age		Sex
		Effect size	p-value	Effect size	p-value
Shannon	NA	0.0105189	8.38956e-17	0	1
vOTU_1001:1683_k141_108137	Prevotella	0	1	0	1
vOTU_1007:1319_k141_99498	Prevotella	0	1	0.039759	0.0026834
vOTU_1012:0058_k141_7072	Prevotella	0.00137901	0.0720103	0.0661242	0.00829448
vOTU_1013:PF-P040_k141_57645	Prevotella	0.00107012	0.145999	0.0920902	2.09574e-05
vOTU_1034:1482_k141_59065	Parabacteroides,Bacteroides	0	1	0	1
vOTU_1041:1892_k141_85069	Parabacteroides,Porphyromonas,Bacteroides	0	1	0.0323729	0.0412632
vOTU_1042:1700_k141_81415	Parabacteroides,Porphyromonas	0	1	0	1
vOTU_1043:0403_k141_57049	Parabacteroides	0.00094345	0.109424	0.0262441	0.109351
vOTU_1044:4207_k141_88269	Parabacteroides,Porphyromonas	0	1	0	1
vOTU_1052:2190_k141_73570	Parabacteroides,Porphyromonas	0	1	0	1
vOTU_1053:2837_k141_57733	Parabacteroides	0	1	0.0328154	0.00539397
vOTU_1057:0957_k141_86599	Bacteroides,Parabacteroides,Porphyromonas	0	1	0.0263195	0.0983183
vOTU_1058:3693_k141_79643	Bacteroides,Parabacteroides,Porphyromonas	0	1	0.0319223	0.111671
vOTU_106:1105_k141_17178	NA	0	1	0	1
vOTU_1061:2956_k141_84165	Parabacteroides,Bacteroides,Porphyromonas	0	1	0	1
vOTU_1067:3790_k141_108655	Parabacteroides,Porphyromonas	0	1	0.0767535	0.00141209
vOTU_107:0603_k141_45662	NA	0	1	0	1
vOTU_1070:3328_k141_85406	Coprococcus,Blautia,Ruminococcus,Unclassified Firmicutes,Dorea	0	1	0	1
vOTU_1071:2411_k141_19967	Blautia,Ruminococcus,Dorea	0.00213604	0.0049714	0.0278243	0.152575
vOTU_1072:1345_k141_31140	Roseburia	0.00153319	0.0100109	0	1
vOTU_1079:2087_k141_9251	NA	0	1	0	1
vOTU_1081:1125_k141_13161	Bacteroides	0	1	0	1
vOTU_1087:1078_k141_47859	Bacteroides	0	1	0	1
vOTU_1089:3606_k141_79450	Bacteroides	-0.00120878	0.00149579	0	1
vOTU_109:0686_k141_24735	NA	0	1	0	1
vOTU_1092:0913_k141_70002	NA	0.00116459	0.133761	0	1
vOTU_1093:2354_k141_54054	Bacteroides	0	1	0	1
vOTU_1094:2822_k141_85719	Bacteroides	0	1	0	1
vOTU_1095:2695_k141_70497	Bacteroides	0.00125173	0.126505	0	1
vOTU_1104:4339_k141_57218	Bacteroides	0	1	0	1
vOTU_1105:3789_k141_84191	Bacteroides	0	1	0	1
vOTU_1106:4171_k141_83010	Bacteroides	0	1	0	1
vOTU_1114:0411_k141_29398	Bacteroides	0.00129996	0.0160568	0	1
vOTU_1119:0910_k141_65927	Bacteroides	0.00147133	0.00481358	0	1
vOTU_1120:2120_k141_55589	Bacteroides	0.00212956	0.000581116	0	1
vOTU_1124:2751_k141_30015	Bacteroides	0.00207037	0.000373283	0	1
vOTU_1126:3403_k141_24722	Bacteroides	0.00127534	0.0155495	0	1
vOTU_1163:1828_k141_66058	Bifidobacterium	0	1	0	1
vOTU_1165:2334_k141_6437	Akkermansia	0	1	0	1
vOTU_117:3796_k141_113646	Butyricicoccus	0	1	0	1
vOTU_118:3732_k141_119776	NA	0	1	0	1
vOTU_1185:1847_k141_70739	NA	0	1	0	1
vOTU_1186:0639_k141_15483	NA	0.0011099	0.0109738	-0.0233326	0.0417877
vOTU_1191:1910_k141_133505	Prevotella	0	1	0.0380147	0.00175078
vOTU_1192:2708_k141_125427	NA	0	1	0	1
vOTU_120:0760_k141_47836	NA	0	1	0	1
vOTU_121:2348_k141_102712	NA	0	1	-0.0220351	0.097029
vOTU_1213:0305_k141_18565	NA	0	1	0	1
vOTU_122:3127_k141_126042	Unclassified Clostridia	0	1	-0.0289369	0.115001
vOTU_123:2567_k141_4592	NA	0.00233164	0.0110258	0	1
vOTU_124:2264_k141_124770	Unclassified Clostridia	0.00184139	0.0286682	0	1
vOTU_1252:1308_k141_33313	Lactobacillus	0.00271912	9.71136e-05	0	1
vOTU_1253:2217_k141_41836	Lactobacillus	0.00168832	0.00138848	0	1
vOTU_1257:0155_k141_18253	Unclassified Lachnospiraceae	-0.00130367	0.122512	-0.0333613	0.138037
vOTU_1259:2235_k141_41799	Enterococcus	0.000688934	0.0319255	0	1
vOTU_126:3558_k141_26684	NA	0.00585637	4.43592e-08	0.0558199	0.0391046
vOTU_1265:0827_k141_104532	NA	0.00166402	0.000885307	0	1
vOTU_1266:0926_k141_22903	NA	0	1	0	1
vOTU_1276:0390_k141_1161	NA	0.00251611	0.000847589	0	1
vOTU_1279:0705_k141_699	Methylocaldum	0	1	0	1
vOTU_1282:1006_k141_36575	NA	0	1	0	1
vOTU_1295:1914_k141_129109	NA	-0.00133967	0.101551	0	1
vOTU_1298:2057_k141_97074	NA	0.00458049	1.39444e-07	0.0348046	0.119739
vOTU_1309:2919_k141_60222	Unclassified Firmicutes	0.00311156	1.49614e-07	0	1
vOTU_1311:2987_k141_11889	NA	-0.00298113	6.24683e-06	0.0484908	0.0276794
vOTU_1315:3041_k141_50248	Ruminococcus,Blautia	0.00187528	0.000940329	0	1
vOTU_1318:3167_k141_47003	Blautia,Lactobacillus,Tyzzerella	-0.00288348	0.000181508	-0.0512548	0.0139148
vOTU_1319:3212_k141_12444	NA	0	1	0.0217023	0.101316
vOTU_132:0866_k141_35849	NA	0	1	-0.0397649	0.103764
vOTU_1328:3434_k141_17336	Unclassified Lachnospiraceae,Unclassified Clostridiales,Flavonifractor	-0.00201208	0.0170544	-0.0345271	0.0982791
vOTU_133:PF-P036_k141_38711	NA	0	1	0	1
vOTU_1333:3625_k141_26581	NA	0.000965228	0.106802	-0.0351243	0.0164068
vOTU_134:2887_k141_69453	NA	0	1	-0.0756739	0.0114022
vOTU_135:3594_k141_11125	NA	0	1	-0.0656614	0.0427218
vOTU_136:2250_k141_7148	NA	0	1	0	1
vOTU_137:3794_k141_12518	NA	0.00131757	0.070017	0	1
vOTU_138:2129_k141_77100	NA	0.00281199	1.4027e-09	0	1
vOTU_139:0779_k141_15719	NA	0.00689081	1.01814e-18	-0.061668	0.0152439
vOTU_140:1927_k141_21876	NA	0.00695008	1.47502e-17	0	1
vOTU_141:0793_k141_79172	NA	0.00788565	2.2979e-21	0	1
vOTU_142:1644_k141_82434	NA	0.00742379	3.42467e-19	-0.0489961	0.0744915
vOTU_144:1520_k141_40071	NA	0.00536529	2.19842e-09	0	1
vOTU_145:1944_k141_119970	NA	0.00400361	5.85009e-07	0	1
vOTU_146:4338_k141_112253	NA	0.00239532	1.80382e-05	0	1
vOTU_147:2381_k141_45412	NA	0.00461366	6.70608e-10	0	1
vOTU_151:1314_k141_73879	Ruminococcus	0.00186139	0.018674	0	1
vOTU_152:3310_k141_116303	Ruminococcus	0.00325593	1.07698e-05	-0.0891334	0.000239348
vOTU_153:2028_k141_61984	Ruminococcus	0.00310004	0.000163801	-0.0571292	0.00882039
vOTU_154:2701_k141_83636	Ruminococcus	0.0027738	0.000187129	-0.0483562	0.0140633
vOTU_155:2124_k141_25995	Ruminococcus	0.00343102	2.8561e-05	-0.0767322	0.00539035
vOTU_156:0508_k141_124161	Ruminococcus	0.00185954	8.39433e-06	-0.0313977	0.00410021
vOTU_158:1424_k141_45026	Ruminococcus,Eubacterium	0.0026885	2.74759e-05	0	1
vOTU_160:0078_k141_63247	Ruminococcus,Eubacterium	0.00328078	0.00145815	0	1
vOTU_161:1336_k141_88867	Ruminococcus,Eubacterium	0.00239506	0.0200059	0	1
vOTU_162:0918_k141_80823	Ruminococcus,Eubacterium	0.00412866	5.99385e-05	0	1
vOTU_163:3160_k141_10066	Ruminococcus,Eubacterium	0.0024376	0.0134095	0	1
vOTU_164:2480_k141_13579	Ruminococcus,Eubacterium	0.00594368	4.55924e-09	0	1
vOTU_165:1551_k141_93250	Ruminococcus	0.00318444	0.000605601	0	1
vOTU_166:1039_k141_32476	Ruminococcus	0.00364175	6.0352e-06	-0.0319938	0.128586
vOTU_167:1443_k141_60838	Ruminococcus	0	1	0	1
vOTU_169:1733_k141_74986	NA	0.00136145	0.00894227	0	1
vOTU_171:0834_k141_17924	NA	0.00278661	1.6395e-06	0	1
vOTU_172:2423_k141_15267	NA	0	1	0	1
vOTU_210:2748_k141_70227	Raoultella	0.00591181	5.18466e-12	0	1
vOTU_214:2313_k141_11965	Senegalimassilia,Collinsella	0.00171016	0.0621022	0.048904	0.0416463
vOTU_218:0139_k141_47263	NA	0	1	0.0448384	0.00703788
vOTU_219:1981_k141_17134	Olsenella,Lactobacillus,Collinsella	0	1	0.0545039	0.00296759
vOTU_220:2132_k141_27384	Olsenella	0	1	0.0479333	0.00515148
vOTU_221:3033_k141_40685	NA	0	1	0.0432603	0.0109938
vOTU_222:3898_k141_24309	Olsenella	0	1	0.0418022	0.00466852
vOTU_225:4045_k141_93108	Collinsella	0	1	0.044302	0.00173114
vOTU_229:2081_k141_49876	Ruminococcus,Blautia	0.00140256	0.0624342	0	1
vOTU_230:3047_k141_59210	Ruminococcus,Blautia	0.00137814	0.0692572	-0.0346561	0.0901401
vOTU_251:3314_k141_80899	Roseburia,Fusobacterium	0.000954499	0.0526466	0	1
vOTU_252:0399_k141_29033	Ruminococcus,Unclassified Firmicutes,Blautia	0.000713202	0.0871387	0.017925	0.0999656
vOTU_253:0174_k141_27282	Alistipes	0	1	0	1
vOTU_254:0854_k141_44243	Blautia,Alistipes	0.0024536	0.0161296	0	1
vOTU_258:0901_k141_103745	Blautia,Coprococcus,Unclassified Firmicutes,Ruminococcus,Tyzzerella,Dorea	0.00362136	0.000331446	0	1
vOTU_266:3452_k141_35413	NA	-0.00332876	6.03605e-05	-0.0344632	0.110787
vOTU_269:1113_k141_79756	Ruminococcus,Anaeromassilibacillus,Blautia	0	1	-0.019538	0.112897
vOTU_270:1705_k141_49768	NA	0	1	0	1
vOTU_272:1770_k141_70055	NA	0	1	0	1
vOTU_273:0756_k141_156416	NA	0	1	0	1
vOTU_275:3325_k141_28569	NA	0.0015016	0.0225735	-0.0322895	0.0663788
vOTU_276:PF-P024_k141_18227	NA	0.00336237	3.76485e-06	0.0423088	0.0265357
vOTU_277:2822_k141_34997	NA	0.00439181	1.97256e-07	0	1
vOTU_280:3917_k141_20787	Coprococcus,Blautia	0.00194939	0.000155007	0	1
vOTU_281:2531_k141_22952	Unclassified Firmicutes,Ruminococcus,Blautia	0.00166008	0.00816993	0	1
vOTU_282:2264_k141_63933	NA	0.00094213	0.0772403	0	1
vOTU_283:0800_k141_39370	Unclassified Firmicutes,Ruminococcus,Blautia	0	1	0	1
vOTU_284:1779_k141_37384	Blautia	0.00198092	0.00896104	0	1
vOTU_285:2432_k141_79599	Unclassified Firmicutes,Blautia	0.00151572	0.0148724	0	1
vOTU_287:4078_k141_78213	Fusicatenibacter,Blautia	0	1	0.0153162	0.132415
vOTU_288:3819_k141_24437	Blautia,Fusicatenibacter	0	1	0	1
vOTU_289:1107_k141_49403	Blautia,Fusicatenibacter	0.00166828	0.111849	0	1
vOTU_290:4060_k141_6340	Blautia,Fusicatenibacter	0.00154515	0.0964723	0	1
vOTU_291:3990_k141_65383	Blautia,Fusicatenibacter	0	1	0	1
vOTU_292:0366_k141_10867	Blautia,Fusicatenibacter	0	1	0	1
vOTU_293:1287_k141_54571	Blautia,Fusicatenibacter	0	1	0	1
vOTU_294:1655_k141_20285	Blautia,Fusicatenibacter	0	1	0	1
vOTU_295:3834_k141_34012	Blautia,Ruminococcus	0	1	0	1
vOTU_296:0797_k141_33772	Blautia,Ruminococcus	0.000978053	0.114533	0.0245864	0.129799
vOTU_297:3483_k141_40518	Blautia,Ruminococcus	0	1	0	1
vOTU_298:2199_k141_53700	NA	0.00180413	0.00597039	0	1
vOTU_299:0922_k141_51655	Blautia	0.00228344	0.000440734	0	1
vOTU_300:1796_k141_54199	NA	0.00279125	0.00298371	0.0468651	0.0510402
vOTU_301:1808_k141_59774	NA	0.00215386	0.0547751	0.0625578	0.0355302
vOTU_302:1641_k141_79458	NA	0	1	0.0272298	0.0982114
vOTU_303:1896_k141_15515	NA	0.00171677	0.00107245	0.0239465	0.080439
vOTU_304:2961_k141_11769	NA	0	1	0	1
vOTU_308:3243_k141_33813	Ruminococcus	0.00286858	0.000183785	0	1
vOTU_310:3778_k141_54230	Ruminococcus,Eubacterium,Anaerostipes	0.00307607	1.90474e-07	0	1
vOTU_311:2071_k141_28207	Ruminococcus,Eubacterium	0.00355177	1.8689e-06	0	1
vOTU_314:0983_k141_43819	Eubacterium,Lachnospira	0	1	-0.0335551	0.0532493
vOTU_315:2893_k141_8519	Faecalibacterium	0.000904722	0.02196	0	1
vOTU_319:PF-P018_k141_70851	NA	0.000770444	0.135986	0.0269436	0.0584657
vOTU_320:2613_k141_43675	Phascolarctobacterium	0.00170011	0.0108054	0.0588107	0.00400141
vOTU_321:1763_k141_77548	Faecalibacterium	0	1	0	1
vOTU_323:3978_k141_54523	NA	0	1	-0.0854074	0.000328635
vOTU_324:1801_k141_39467	Faecalibacterium	0.00273178	0.000536586	0	1
vOTU_325:0951_k141_23058	NA	0.00118394	0.0444921	0.032698	0.0377749
vOTU_326:3223_k141_24253	NA	0.000709842	0.117642	0	1
vOTU_327:2457_k141_28174	NA	0.0028759	2.91909e-07	0	1
vOTU_328:2124_k141_63387	NA	0.00403855	0.000309436	-0.0598477	0.0375512
vOTU_329:1697_k141_25817	NA	0.00405958	8.60286e-06	0	1
vOTU_330:1000_k141_31006	Faecalibacterium	0.00250258	0.0246154	-0.0484494	0.0992418
vOTU_331:0823_k141_54221	Faecalibacterium	0.00378156	0.000306724	0	1
vOTU_332:3265_k141_123741	Roseburia	0.0013734	0.013743	-0.0286901	0.049343
vOTU_334:0067_k141_62094	Ruminococcus,Blautia	0	1	0	1
vOTU_335:0084_k141_122473	Unclassified Lachnospiraceae	0	1	0	1
vOTU_337:3053_k141_60422	Roseburia,Clostridium	0.00250774	0.00430334	0	1
vOTU_338:0388_k141_39084	Roseburia,Ruminococcus	0.00392468	1.32917e-06	0	1
vOTU_339:1112_k141_34706	Roseburia,Ruminococcus	0.0054342	1.13365e-08	0	1
vOTU_340:2653_k141_64943	Tyzzerella,Coprococcus,Blautia,Unclassified Firmicutes,Ruminococcus,Dorea	0.000987521	0.0741334	0	1
vOTU_341:0289_k141_67571	NA	0	1	0	1
vOTU_342:2223_k141_92881	NA	0.00107731	0.114759	0	1
vOTU_346:2211_k141_20166	Faecalibacterium	0.00576447	2.00369e-10	0	1
vOTU_347:0407_k141_62171	Faecalibacterium	0	1	0	1
vOTU_348:0456_k141_97113	NA	-0.00103218	0.138916	-0.0454834	0.0126972
vOTU_351:2566_k141_29969	Faecalibacterium	0.00114574	0.011964	0.0225844	0.0604921
vOTU_355:2051_k141_96602	Unclassified Clostridiales,Unclassified Lachnospiraceae,Roseburia,Eubacterium,Clostridium	0	1	0	1
vOTU_360:1619_k141_117553	Unclassified Lachnospiraceae,Roseburia	0.0019067	0.00151848	0	1
vOTU_361:2388_k141_108685	Roseburia	0	1	0	1
vOTU_362:2586_k141_17799	Roseburia	0.00176838	0.00697707	0	1
vOTU_364:2060_k141_39807	Roseburia	0.00125536	0.0620498	0	1
vOTU_365:2357_k141_46959	Gemmiger	0.0023637	5.56238e-05	0	1
vOTU_370:1861_k141_61346	Gemmiger	0.00117135	0.0255808	0	1
vOTU_373:3558_k141_99997	NA	0.00381676	1.23813e-10	0	1
vOTU_378:3648_k141_78073	Faecalibacterium	0.00189854	0.0586923	-0.043252	0.111455
vOTU_379:1528_k141_28845	Faecalibacterium	0.00347546	0.00479809	0	1
vOTU_383:1384_k141_3652	Faecalibacterium	0.0037747	3.87761e-05	-0.0437421	0.0623822
vOTU_384:0017_k141_16656	Unclassified Clostridia	0	1	-0.0326903	0.0128464
vOTU_385:2131_k141_23747	NA	0.00504782	5.04479e-11	0	1
vOTU_386:1430_k141_33188	NA	0.00221074	0.000106949	0.0249081	0.094326
vOTU_388:0017_k141_55721	Clostridium,Faecalibacterium	0.00911961	2.90082e-13	0	1
vOTU_389:3532_k141_27524	Faecalibacterium	0.00160826	0.0654321	0	1
vOTU_391:1520_k141_40908	Roseburia,Clostridium,Blautia,Faecalibacterium,Ruminococcus,Dorea	0	1	0	1
vOTU_392:2573_k141_55469	Eubacterium,Faecalibacterium	0	1	0	1
vOTU_393:2751_k141_103605	Faecalibacterium	0.000676296	0.150462	0	1
vOTU_402:3668_k141_73013	Faecalibacterium	-0.00149676	0.061852	-0.0484947	0.029741
vOTU_403:2811_k141_43061	Faecalibacterium	-0.00170905	0.0443675	-0.0401531	0.133818
vOTU_404:3569_k141_64015	Faecalibacterium	0	1	-0.0841745	0.000162714
vOTU_405:1411_k141_56481	Faecalibacterium	0.00337376	0.00162704	0	1
vOTU_406:2475_k141_50307	Faecalibacterium	0.00225692	0.00809608	0	1
vOTU_407:2567_k141_45411	NA	0	1	-0.0419328	0.0835522
vOTU_408:1934_k141_29970	Faecalibacterium	0	1	0	1
vOTU_410:1049_k141_3338	Faecalibacterium	0.00249964	0.000578625	0	1
vOTU_411:1946_k141_50201	Faecalibacterium	0	1	0	1
vOTU_412:2570_k141_37111	Faecalibacterium,Gemmiger	0	1	-0.0366447	0.0397441
vOTU_413:0451_k141_8462	Faecalibacterium	0.00256207	0.0122582	0	1
vOTU_414:2182_k141_21823	Faecalibacterium	0	1	0	1
vOTU_419:0052_k141_34303	NA	0	1	-0.0574757	1.05447e-05
vOTU_420:4282_k141_127389	Faecalibacterium,Gemmiger	0	1	0	1
vOTU_424:3196_k141_105464	Faecalibacterium,Blautia	0	1	0	1
vOTU_426:1343_k141_8099	Faecalibacterium	0.0022428	0.000650574	-0.0371249	0.0315912
vOTU_427:1855_k141_75834	Faecalibacterium	0.0036746	5.17714e-05	-0.0378397	0.123393
vOTU_428:1498_k141_61081	Faecalibacterium	0	1	0	1
vOTU_431:0470_k141_9598	Faecalibacterium	0.00131368	0.00644389	0	1
vOTU_432:2944_k141_3426	Roseburia	0.00525437	5.40632e-08	0	1
vOTU_434:1565_k141_21229	Fusicatenibacter,Roseburia,Coprococcus,Blautia,Ruminococcus,Unclassified Firmicutes,Dorea	0.0018512	0.00235409	0	1
vOTU_435:4313_k141_15339	Eubacterium,Roseburia,Blautia,Clostridium,Unclassified Clostridiaceae,Unclassified Lachnospiraceae,Ruminococcus,Fusicatenibacter	0.00296549	0.000416412	-0.0417524	0.0576243
vOTU_438:3864_k141_26080	Ruminococcus,Blautia	0.000690616	0.148268	0.0203138	0.104401
vOTU_44:1753_k141_49177	Serratia,Edwardsiella	0	1	-0.0227839	0.104177
vOTU_440:1432_k141_8376	Ruminococcus,Blautia	0	1	0	1
vOTU_443:1667_k141_3687	Ruminococcus,Blautia	0.00145949	0.00804231	0.033703	0.0193328
vOTU_445:0764_k141_10539	Ruminococcus,Blautia	0	1	0	1
vOTU_473:4138_k141_34933	Roseburia,Eubacterium,Ruminococcus,Unclassified Firmicutes,Clostridium,Blautia	0.0042435	7.36923e-06	0.0462249	0.0666046
vOTU_474:2581_k141_28836	Ruminococcus,Roseburia,Eubacterium,Coprococcus,Blautia,Unclassified Firmicutes,Unclassified Lachnospiraceae,Fusicatenibacter,Clostridium,Anaerostipes	0.00340026	0.000836966	0	1
vOTU_475:2813_k141_30817	Eubacterium,Roseburia,Coprococcus,Ruminococcus,Unclassified Firmicutes,Blautia,Clostridium,Anaerostipes	0.00328701	0.000317605	0	1
vOTU_476:1757_k141_11987	Eubacterium,Roseburia,Coprococcus,Ruminococcus,Unclassified Firmicutes,Blautia,Anaerostipes	0.00166302	0.0140548	0	1
vOTU_477:0342_k141_106685	Roseburia,Eubacterium,Coprococcus,Ruminococcus,Blautia,Unclassified Firmicutes,Unclassified Lachnospiraceae,Clostridium,Anaerostipes	0.0026871	0.000526062	0	1
vOTU_478:4246_k141_18669	Coprococcus,Unclassified Firmicutes,Ruminococcus,Blautia,Clostridium,Roseburia,Anaerostipes	0.00173707	0.0196285	0	1
vOTU_480:0800_k141_35636	Blautia,Ruminococcus	0	1	0	1
vOTU_481:3353_k141_36119	Blautia,Ruminococcus	0.00244954	0.00133891	0	1
vOTU_483:2774_k141_67889	Roseburia,Coprococcus,Blautia,Unclassified Firmicutes,Ruminococcus,Unclassified Lachnospiraceae,Eubacterium,Coprobacillus,Dorea,Fusicatenibacter	0.000995149	0.0785062	0	1
vOTU_485:1012_k141_48524	Coprococcus,Unclassified Firmicutes,Unclassified Lachnospiraceae,Blautia,Eubacterium,Ruminococcus,Dorea	0	1	0	1
vOTU_486:1236_k141_58772	Clostridium,Roseburia,Coprococcus,Dorea,Eubacterium,Blautia	0.00159667	0.00610576	0.0242271	0.112007
vOTU_487:0105_k141_41024	Clostridium,Coprococcus,Roseburia,Unclassified Lachnospiraceae,Dorea,Eubacterium,Blautia,Ruminococcus,Fusicatenibacter	0.00405982	6.03569e-07	0.0710659	0.000849958
vOTU_488:3917_k141_40584	Clostridium,Petroclostridium,Coprococcus,Unclassified Lachnospiraceae,Roseburia,Dorea,Eubacterium,Blautia,Ruminococcus,Fusicatenibacter	0.0042882	3.63146e-07	0.0699669	0.00152193
vOTU_491:1851_k141_37823	Roseburia,Lachnospira,Blautia,Ruminococcus,Unclassified Lachnospiraceae,Clostridium,Coprococcus,Fusicatenibacter,Eubacterium,Dorea	0	1	0	1
vOTU_492:1667_k141_51023	Roseburia,Fusicatenibacter,Coprococcus,Blautia,Ruminococcus,Clostridium,Dorea	0.00279883	1.22839e-05	0	1
vOTU_493:1229_k141_16905	Ruminococcus,Clostridium,Coprococcus	0	1	0	1
vOTU_494:2523_k141_49173	Coprococcus	0	1	0	1
vOTU_495:3449_k141_90253	Clostridium,Anaerotruncus,Ruminococcus,Blautia,Dorea,Coprococcus	0.00245035	0.0235011	0.0544362	0.0980419
vOTU_496:1843_k141_63891	Clostridium,Anaerotruncus,Ruminococcus,Dorea,Coprococcus	0.00359499	0.000503322	0	1
vOTU_497:1647_k141_99704	Clostridium,Anaerotruncus,Ruminococcus,Blautia,Dorea,Coprococcus	0.00391485	0.000642572	0	1
vOTU_503:1628_k141_41329	NA	0.00533043	2.79892e-13	0	1
vOTU_504:2989_k141_29960	NA	0.00290028	5.80559e-09	0	1
vOTU_51:0855_k141_1024	Klebsiella	0.00101221	0.0586448	0	1
vOTU_520:0461_k141_28184	NA	0	1	0	1
vOTU_521:1514_k141_58480	NA	0.00293203	4.89405e-07	0	1
vOTU_522:2922_k141_82292	Clostridium,Ruminococcus	0.00208259	4.1868e-05	0.0319947	0.0151435
vOTU_523:0716_k141_28011	Unclassified Lachnospiraceae,Roseburia,Clostridium,Ruminococcus,Blautia	0.00152847	0.052205	0.0479612	0.0200181
vOTU_524:0470_k141_8608	Unclassified Lachnospiraceae,Roseburia,Clostridium,Ruminococcus,Blautia	0.00258164	0.0039296	0.0550714	0.0188031
vOTU_526:2442_k141_45911	Blautia,Ruminococcus	0.00213978	6.96628e-05	0	1
vOTU_529:0785_k141_19674	NA	0	1	-0.072624	5.24168e-05
vOTU_530:3466_k141_44778	Faecalibacterium	0	1	-0.077419	0.00110366
vOTU_531:0754_k141_90425	Faecalibacterium	0	1	0	1
vOTU_532:0220_k141_11653	Faecalibacterium	0.00534524	6.15093e-08	0	1
vOTU_533:2335_k141_69942	Roseburia,Coprococcus,Unclassified Firmicutes,Clostridium,Ruminococcus	0	1	0	1
vOTU_534:0334_k141_86343	Roseburia,Coprococcus,Tyzzerella,Unclassified Firmicutes,Clostridium,Ruminococcus	0.00159698	0.0338988	0.0423643	0.0310081
vOTU_538:2739_k141_40248	Unclassified Firmicutes,Catenibacterium	0	1	0	1
vOTU_540:3789_k141_68449	Tyzzerella,Coprococcus,Desulfotomaculum,Ruminococcus,Unclassified Firmicutes,Blautia,Clostridium,Dorea	0.00192529	0.0126981	0	1
vOTU_543:0487_k141_66795	Ruminococcus,Blautia	0	1	0	1
vOTU_545:3950_k141_37502	Ruminococcus,Blautia	0	1	0.0197365	0.125698
vOTU_560:2267_k141_59870	Bifidobacterium	-0.00268215	0.0261378	0	1
vOTU_561:3578_k141_6148	Bifidobacterium	-0.00341408	0.000264647	0	1
vOTU_562:3561_k141_23982	Bifidobacterium	-0.00198505	0.00106516	0	1
vOTU_563:2436_k141_15530	Bifidobacterium	-0.00197511	0.0169762	0	1
vOTU_564:2984_k141_57125	Bifidobacterium	-0.00124107	0.0698618	0	1
vOTU_565:3170_k141_24551	Bifidobacterium	-0.00131803	0.0431052	0	1
vOTU_568:2083_k141_111581	Bifidobacterium	-0.00141505	0.00602131	0	1
vOTU_569:2745_k141_24324	Bifidobacterium	-0.00127042	0.0416804	0	1
vOTU_570:2222_k141_16999	Bifidobacterium	0	1	0	1
vOTU_571:2499_k141_79278	Bifidobacterium	0	1	0	1
vOTU_572:2257_k141_42576	Bifidobacterium	-0.00174005	0.0314824	0	1
vOTU_573:2999_k141_108516	Bifidobacterium	0	1	0	1
vOTU_574:1190_k141_36356	Bifidobacterium	-0.00220759	0.0161053	0	1
vOTU_575:2570_k141_62167	Bifidobacterium	-0.00166606	0.0469544	0	1
vOTU_576:2744_k141_104630	Bifidobacterium	0	1	0	1
vOTU_577:4167_k141_4096	Bifidobacterium	0	1	0	1
vOTU_578:1811_k141_2310	Bifidobacterium	-0.00434136	0.000118997	0	1
vOTU_579:4233_k141_23042	Bifidobacterium	-0.00163547	0.00395361	0	1
vOTU_580:0687_k141_54595	Bifidobacterium	0	1	0	1
vOTU_581:3881_k141_62394	Bifidobacterium	-0.000806787	0.12739	0	1
vOTU_582:0137_k141_39412	Bifidobacterium	-0.00283905	4.3014e-05	-0.0384742	0.0341253
vOTU_584:2315_k141_60789	Bifidobacterium	0	1	0.0287426	0.0393875
vOTU_585:3849_k141_9506	Bifidobacterium	-0.000695724	0.122881	0	1
vOTU_586:3957_k141_59797	Bifidobacterium	-0.00327299	4.07365e-05	-0.0555495	0.00783642
vOTU_587:0103_k141_1377	Bifidobacterium	-0.00243337	3.76189e-05	-0.0283488	0.0666813
vOTU_682:0042_k141_47825	NA	0	1	0.0310269	0.031389
vOTU_687:0182_k141_87539	Streptococcus	-0.00127266	0.00278324	0	1
vOTU_689:1820_k141_41452	Streptococcus	-0.00315215	7.51512e-08	0	1
vOTU_70:1700_k141_42511	Escherichia,Shigella	0	1	0	1
vOTU_71:1438_k141_46651	Escherichia	0.00126943	0.0182779	0.0429748	0.0144695
vOTU_713:2037_k141_53728	Streptococcus	0.00196824	0.00173876	0.0349637	0.0207501
vOTU_72:2890_k141_62338	NA	0.00186558	0.000247533	0	1
vOTU_74:4142_k141_33183	Escherichia,Citrobacter	0	1	0	1
vOTU_75:0867_k141_50146	Citrobacter	0	1	0	1
vOTU_755:1344_k141_55445	Anaerostipes	0	1	0	1
vOTU_756:1450_k141_7175	Lachnoclostridium,Ruminococcus	0.00360352	1.24812e-05	0	1
vOTU_758:1659_k141_21401	Anaerostipes	0	1	-0.0247869	0.13472
vOTU_759:3292_k141_62974	Megamonas	-0.00166471	0.0137459	0	1
vOTU_760:3422_k141_104688	Megamonas	-0.00185107	0.00851193	0	1
vOTU_762:1671_k141_32324	Megamonas	-0.00165514	0.000664228	0.0497906	0.00016528
vOTU_763:2045_k141_5302	Megamonas	-0.00144967	0.00245384	0.0566346	1.34615e-05
vOTU_77:3131_k141_29101	Escherichia	0	1	0.0407666	0.0964654
vOTU_78:1626_k141_49207	Escherichia,Achromobacter,Shigella	0	1	0	1
vOTU_79:2040_k141_2358	NA	0	1	0	1
vOTU_790:3906_k141_12422	NA	0.0029133	0.000150517	0	1
vOTU_80:4008_k141_21613	NA	0	1	0	1
vOTU_81:2047_k141_60329	Hafnia,Cronobacter	0	1	0	1
vOTU_82:0130_k141_9291	Hafnia,Cronobacter	0	1	0	1
vOTU_825:1791_k141_109273	NA	0.00433144	2.24195e-11	0	1
vOTU_826:1352_k141_66718	NA	0.00112877	0.00282505	0	1
vOTU_829:3781_k141_93395	Phascolarctobacterium,Blautia	0.0008722	0.100014	0	1
vOTU_83:3451_k141_88817	Hafnia,Cronobacter	0.00102908	0.102997	-0.0241814	0.143039
vOTU_833:1374_k141_77376	Alistipes	0.0032429	2.14256e-11	0	1
vOTU_84:4243_k141_20129	Escherichia,Pluralibacter,Yersinia	0	1	0	1
vOTU_842:2802_k141_12952	Bacteroides	0	1	0	1
vOTU_844:3997_k141_63362	Bacteroides,Parabacteroides	0	1	0	1
vOTU_845:0276_k141_49824	Bacteroides	0	1	0	1
vOTU_846:1139_k141_45823	NA	-0.00343779	0.000118571	0	1
vOTU_848:3841_k141_16333	Prevotella	0	1	0.0184819	0.0374762
vOTU_849:1971_k141_41134	Prevotella,Bacteroides	0.000890043	0.0240721	0	1
vOTU_85:3809_k141_3305	Hafnia,Pluralibacter,Cronobacter,Pectobacterium	0.00183323	0.00247169	0	1
vOTU_857:1129_k141_52977	Bacteroides	0	1	0	1
vOTU_858:1858_k141_32101	Bacteroides	0.0051187	6.166e-05	0	1
vOTU_859:3823_k141_40597	NA	0	1	-0.0351401	0.0210785
vOTU_86:3398_k141_80882	Pluralibacter	0	1	0	1
vOTU_863:2904_k141_3166	Prevotellamassilia	0	1	0.0336069	0.0355266
vOTU_864:3935_k141_90411	Alistipes,Bacteroides	0	1	0	1
vOTU_866:1536_k141_86840	Bacteroides	0	1	0	1
vOTU_87:0778_k141_38590	NA	0	1	0	1
vOTU_870:3953_k141_50995	Bacteroides,Alistipes	0.00389102	0.0064549	0	1
vOTU_872:0634_k141_624	NA	0.00329566	1.85967e-05	-0.0418095	0.0391754
vOTU_874:2100_k141_20379	Bacteroides,Alistipes,Prevotella	0.00392908	0.000155572	0	1
vOTU_875:3002_k141_72163	Bacteroides,Alistipes	0.00212434	0.000292666	0	1
vOTU_876:3129_k141_3802	NA	-0.000710291	0.0208907	0	1
vOTU_881:0456_k141_114199	Bacteroides	0	1	0	1
vOTU_884:1709_k141_4687	NA	0	1	0	1
vOTU_886:3486_k141_57105	Bacteroides	0.00297161	0.0081426	0	1
vOTU_888:2107_k141_6001	Bacteroides	0	1	0	1
vOTU_889:0457_k141_70314	Bacteroides	0	1	0	1
vOTU_89:0488_k141_37928	NA	0	1	0	1
vOTU_891:3000_k141_63366	Bacteroides,Prevotella	-0.00223269	0.0255056	0	1
vOTU_894:1644_k141_58224	Bacteroides,Prevotella	0	1	0.0311495	0.00825105
vOTU_895:2477_k141_15312	Bacteroides	0	1	0	1
vOTU_898:3455_k141_63590	Bacteroides	0	1	0	1
vOTU_899:2831_k141_1466	Bacteroides	0	1	0	1
vOTU_90:3436_k141_28655	NA	0	1	0	1
vOTU_900:3226_k141_16270	Bacteroides	0	1	0	1
vOTU_901:1617_k141_84608	NA	0.00368693	1.00087e-06	0	1
vOTU_905:3695_k141_13957	Bacteroides	0	1	0	1
vOTU_906:2985_k141_34614	Bacteroides	0	1	0	1
vOTU_907:3854_k141_51797	Bacteroides	0.00138961	0.120177	0	1
vOTU_908:3403_k141_113882	Bacteroides,Odoribacter	0	1	-0.0221933	0.115204
vOTU_910:1834_k141_35519	Bacteroides	0	1	0	1
vOTU_911:0524_k141_50979	Bacteroides	0	1	0	1
vOTU_912:0665_k141_40723	Bacteroides	0.00339007	0.00202193	0	1
vOTU_913:0057_k141_5553	Bacteroides	0.00546619	1.35487e-06	0	1
vOTU_914:3363_k141_52065	Bacteroides	0.00233652	0.0235751	0	1
vOTU_916:2577_k141_53782	NA	-0.000629134	0.0927589	0.0314562	0.00146347
vOTU_917:3315_k141_47217	Prevotella	0	1	0.0303206	0.107443
vOTU_927:2324_k141_32935	Prevotella,Bacteroides	0.00369253	0.000208052	-0.0378102	0.146707
vOTU_928:2736_k141_82488	Bacteroides,Akkermansia	0.00535179	0.000574467	0	1
vOTU_929:3827_k141_29764	Bacteroides	0.001841	0.0049843	0	1
vOTU_933:2233_k141_609	Parabacteroides,Bacteroides,Porphyromonas	0	1	0	1
vOTU_934:1468_k141_33417	Bacteroides	0	1	0	1
vOTU_935:3105_k141_11559	Bacteroides	0	1	0	1
vOTU_936:2930_k141_1312	NA	0	1	0	1
vOTU_940:3778_k141_11243	Bacteroides	0	1	0	1
vOTU_941:3678_k141_48772	Prevotella	0	1	0	1
vOTU_946:1633_k141_60122	Prevotella,Prevotellamassilia	0.000656059	0.0939917	0	1
vOTU_959:1123_k141_125121	Bacteroides,Prevotella,Dysgonomonas	0.00183466	0.00168672	0	1
vOTU_961:4257_k141_78033	Bacteroides,Odoribacter,Parabacteroides,Prevotella	0.00102741	0.0734322	0	1
vOTU_962:0429_k141_52679	Odoribacter,Bacteroides,Parabacteroides	0	1	0	1
vOTU_963:3463_k141_103466	Bacteroides,Odoribacter,Parabacteroides,Prevotella	0.0013163	0.0419971	-0.0381809	0.0323312
vOTU_969:2931_k141_17338	NA	0	1	0	1
vOTU_974:3204_k141_86805, crAssphage	Porphyromonas,Bacteroides,Parabacteroides	0	1	0	1
vOTU_975:0022_k141_35642	Porphyromonas,Bacteroides	0	1	0	1
vOTU_977:0343_k141_79789	NA	0	1	0	1
vOTU_978:0138_k141_31247	NA	0	1	0	1
vOTU_987:0336_k141_14948	Prevotella	0	1	0.0778829	3.4458e-05
vOTU_988:0440_k141_74417	NA	0.000428577	0.123615	0	1
vOTU_990:3144_k141_35120	Prevotella	0	1	0.025829	0.0285055
vOTU_992:2832_k141_29229	Prevotella	0	1	0	1
vOTU_993:3070_k141_33403	Prevotella	0	1	0	1
vOTU_994:PF-P040_k141_44245	Prevotella	0	1	0.0262943	0.118227
vOTU_995:3371_k141_47867	Prevotella	0	1	0.0401842	0.0131598
