# Supplementary material for: Extensive gut virome variation and its associations with host and environmental factors in a population-level cohort
Source: Nat Commun. 2022 Sep 6;13:5252. doi: 10.1038/s41467-022-32832-w (PMC9448778; doi:10.1038/s41467-022-32832-w)
Supplement: Supplementary file 14 — Supplementary data 11 [file 41467_2022_32832_MOESM14_ESM.xlsx]

## Sheet: S11_1
Supplementary Data 11 | Single and multivariate regression analysis between VCs and age/sex (result of single regression analysis)
	Predicted host	Age		Sex
		Effect size	FDR	Effect size	FDR
Shannon	NA	0.0144898	7.48186e-31	0.0119077	0.91889
VC_1	Bacteroides, Alistipes, Parabacteroides	0.00591286	0.00140599	-0.0173049	0.894069
VC_10	Prevotella	-0.00168405	0.201412	0.111393	4.5504e-07
VC_101	Blautia, Ruminococcus, Unclassified Firmicutes, Fusicatenibacter, Coprococcus	0.00598239	2.99466e-05	0.0143168	0.894678
VC_102	NA	0.00110301	0.482868	-0.0170971	0.741153
VC_103	Megamonas	-0.00211142	0.00690117	0.0756453	2.75362e-05
VC_106	Blautia, Ruminococcus	0.00327232	7.71183e-05	-0.0238176	0.595808
VC_108	Megamonas, Phascolarctobacterium	0.000902179	0.59581	0.105177	2.00873e-07
VC_11	Blautia, Clostridium, Coprococcus, Dorea, Eubacterium, Fusicatenibacter, Roseburia, Ruminococcus, Unclassified Lachnospiraceae, Faecalibacterium, Megasphaera, Gemmiger, Petroclostridium	0.00869634	2.16114e-11	0.0157547	0.882851
VC_110	Blautia, Ruminococcus	0.00355343	0.0321702	0.0385276	0.603704
VC_111	Raoultella	0.00515004	0.00123354	0.0159402	0.886572
VC_112	NA	0.00500361	5.70842e-10	-0.0168668	0.764129
VC_115	Bacteroides	0.00410976	0.0426621	-0.0447897	0.625365
VC_116	Faecalibacterium	0.00269935	0.0350881	-0.0410398	0.386224
VC_119	NA	0.00123812	0.0863866	-0.0281552	0.174661
VC_12	Bacteroides, Alistipes	0.00580995	0.00150074	-0.0518329	0.570746
VC_120	Bacteroides	0.000191246	0.963334	0.052715	0.291752
VC_123	Methylocaldum, Escherichia	0.000535565	0.860986	-0.00684486	0.943675
VC_127	Prevotella	-0.000947457	0.111604	0.0317543	0.0183741
VC_128	Bifidobacterium	-0.000703531	0.809465	-0.0250188	0.72362
VC_13	Unclassified Clostridia, Faecalibacterium, Gemmiger	0.00754036	2.7529e-06	-0.112283	0.0367822
VC_130	Mixta, Escherichia, Shigella	0.00331912	0.00116784	0.00357069	0.968907
VC_132	Klebsiella, Raoultella	0.00252557	0.000413933	0.00682761	0.895075
VC_133	Citrobacter, Escherichia	0.000316109	0.932185	0.036022	0.577311
VC_135	Faecalibacterium, Ruminococcus	0.00821398	8.44544e-08	-0.102092	0.0641269
VC_136	Faecalibacterium	0.00422613	0.0193363	-0.162578	4.76165e-05
VC_138	Streptococcus	-0.00169091	0.183977	0.00744445	0.911674
VC_14	Roseburia, Ruminococcus, Blautia, Coprococcus, Dorea, Tyzzerella, Unclassified Firmicutes, Clostridium	0.0066243	3.70271e-06	0.015559	0.887599
VC_143	Serratia, Edwardsiella	0.00110756	0.395214	-0.0278051	0.425351
VC_145	Prevotella, Blautia, Bacteroides	-3.2342e-05	0.991421	0.0303422	0.422522
VC_146	Clostridium, Anaerostipes	0.00130532	0.439454	-0.017539	0.768569
VC_148	Megamonas	-0.00877892	3.13053e-19	0.232696	1.07828e-19
VC_15	Clostridium, Faecalibacterium, Blautia, Dorea, Roseburia, Ruminococcus, Eubacterium	0.00989634	2.89979e-15	-0.0358199	0.669294
VC_152	Prevotella	-0.00140973	0.362226	0.150697	1.43031e-12
VC_153	NA	0.00408652	1.3172e-05	0.0212164	0.716701
VC_159	Ruminococcus	0.002025	0.034347	-0.00641132	0.916214
VC_16	Blautia, Ruminococcus, Unclassified Firmicutes, Faecalibacterium, Clostridium, Fusobacterium, Roseburia	0.00565884	1.66427e-07	0.0581242	0.186924
VC_164	Bacteroides	0.00111183	0.743596	0.0308974	0.726839
VC_168	Bacteroides, Parabacteroides, Prevotella	-0.00287245	0.074131	0.0590779	0.228892
VC_17	Gemmiger, Subdoligranulum, Blautia, Ruminococcus, Lachnoclostridium, Clostridium	6.55651e-05	0.97818	0.00108888	0.98632
VC_170	NA	-0.000118528	0.981945	0.0126585	0.908285
VC_171	NA	0.00497329	1.31045e-06	0.0325163	0.569745
VC_18	Bifidobacterium, Coprococcus	0.00827324	1.92905e-15	0.0560971	0.2418
VC_19	Bacteroides, Porphyromonas, Prevotellamassilia, Parabacteroides	0.00247597	0.479578	-0.012433	0.935074
VC_199	Bifidobacterium	-0.00118652	0.387253	0.017364	0.720578
VC_2	Prevotella, Bacteroides, Akkermansia, Prevotellamassilia	0.00434082	0.0605212	0.16838	0.000672532
VC_20	Dorea, Eubacterium, Fusicatenibacter, Roseburia, Unclassified Lachnospiraceae, Clostridium, Ruminococcus, Blautia, Unclassified Clostridiales, Butyrivibrio	0.0012255	0.433182	0.04261	0.21036
VC_200	NA	4.57666e-05	0.984041	0.039894	0.0517922
VC_207	Flavonifractor, Unclassified Clostridiales, Unclassified Lachnospiraceae	-0.00217436	0.0988675	-0.055383	0.114987
VC_21	Streptococcus	0.00762553	1.92726e-10	0.0664282	0.191261
VC_22	Blautia, Ruminococcus, Coprococcus, Dorea, Tyzzerella, Unclassified Firmicutes	0.00515238	0.00106295	0.033933	0.706144
VC_23	Bacteroides, Alistipes, Prevotellamassilia	0.000464503	0.919795	0.0598345	0.396454
VC_24	Bacteroides, Prevotella, Parabacteroides, Porphyromonas, Prevotellamassilia	0.00177436	0.665859	0.0857216	0.250509
VC_25	Bacteroides, Odoribacter, Parabacteroides, Prevotella, Butyricimonas, Porphyromonas, Dysgonomonas	0.0044869	0.00102013	0.00920366	0.929225
VC_26	Faecalibacterium, Blautia, Ruminococcus, Coprococcus, Dorea, Fusicatenibacter, Roseburia, Unclassified Firmicutes, Clostridium, Eubacterium, Unclassified Clostridiaceae, Unclassified Lachnospiraceae	0.00974363	1.86018e-16	-0.0821893	0.0791593
VC_27	Anaeromassilibacillus, Blautia, Ruminococcus, Faecalibacterium	0.00565471	4.26271e-08	-0.0635998	0.104452
VC_28	Bifidobacterium, Actinomyces	-0.00718004	5.9066e-05	-0.0199468	0.879303
VC_29	Lactobacillus	0.0072265	1.18856e-21	0.0187129	0.732033
VC_3	Clostridium, Coprococcus, Ruminococcus, Unclassified Clostridia, Anaerotruncus, Blautia, Dorea, Gemmiger	0.0069092	3.59875e-08	0.0855819	0.0555283
VC_30	Blautia, Clostridium, Ruminococcus, Anaerostipes, Roseburia, Unclassified Firmicutes, Dorea, Fusicatenibacter	0.00174631	0.45635	0.103784	0.0052637
VC_31	Streptococcus	-0.000982252	0.419984	0.015338	0.713216
VC_32	Streptococcus, Blautia, Lactobacillus, Tyzzerella	0.00535914	1.35938e-06	0.0220983	0.76334
VC_33	Eubacterium, Ruminococcus, Lachnospira, Lachnoclostridium, Unclassified Firmicutes, Anaerostipes	0.0128374	1.73808e-21	-0.143556	0.00104381
VC_34	Faecalibacterium, Clostridium, Coprococcus, Roseburia, Ruminococcus, Tyzzerella, Unclassified Firmicutes, Unclassified Lachnospiraceae, Lactobacillus, Butyricicoccus	0.00878113	3.57343e-15	-0.0843105	0.0426621
VC_35	Blautia, Clostridium, Roseburia, Ruminococcus, Unclassified Lachnospiraceae	0.00515577	0.000114671	0.0351167	0.640301
VC_36	Bacteroides	0.00586133	0.000199438	0.00299382	0.984041
VC_37	Prevotella	-0.00142612	0.313271	0.1402	5.57472e-12
VC_38	Prevotella	-0.00171518	0.226887	0.105214	1.17814e-05
VC_39	Prevotella	-0.00216182	0.000212598	0.0674814	2.89255e-06
VC_4	Anaerostipes, Blautia, Clostridium, Coprococcus, Eubacterium, Roseburia, Ruminococcus, Unclassified Firmicutes, Unclassified Lachnospiraceae, Dorea, Fusicatenibacter, Coprobacillus	0.00893355	3.34011e-10	-0.0302691	0.759278
VC_41	Blautia, Ruminococcus, Unclassified Lachnospiraceae	-0.000184964	0.954881	-0.0284057	0.577846
VC_42	Bacteroides, Parabacteroides	0.00257765	0.000181698	-0.0133568	0.751797
VC_44	Subdoligranulum, Ruminococcus, Gemmiger, Coprococcus, Dorea, Blautia, Clostridium, Unclassified Ruminococcaceae, Unclassified Lachnospiraceae, Collinsella, Lachnoclostridium, Eggerthella, Eubacterium, Faecalicatena, Hungatella, Unclassified Clostridiales	0.00464497	0.00199761	-0.0111205	0.91889
VC_48	Eubacterium, Streptococcus, Tyzzerella, Catenibacterium, Unclassified Firmicutes, Blautia, Clostridium, Coprococcus, Desulfotomaculum, Dorea, Ruminococcus	0.0017871	0.363867	0.0224951	0.758685
VC_49	Collinsella, Eggerthella, Enorma, Gordonibacter, Rubneribacter	-0.000823287	0.694738	0.0575474	0.0624121
VC_5	Prevotella	0.000477752	0.779029	0.0366328	0.155859
VC_50	Blautia, Ruminococcus	0.00172129	0.215657	0.0365018	0.384254
VC_51	Eubacterium, Ruminococcus, Faecalibacterium, Anaerostipes	0.00950585	9.69223e-12	0.031892	0.74126
VC_53	Bacteroides	-0.000494994	0.789626	-0.00741457	0.894428
VC_54	Bacteroides, Prevotella	2.71597e-05	0.996239	0.105734	0.0249515
VC_55	NA	0.0112274	1.99971e-22	-0.140575	7.71183e-05
VC_56	Achromobacter, Escherichia, Shigella	-7.70428e-05	0.980224	-0.011	0.856225
VC_6	Bacteroides, Prevotella, Parabacteroides, Porphyromonas	-0.00191061	0.432209	0.109522	0.00548789
VC_60	Aeromonas	0.00108566	0.113885	0.0175377	0.477321
VC_61	Blautia, Ruminococcus	-0.00567856	4.42038e-09	0.00436413	0.963543
VC_62	Bacteroides, Parabacteroides, Porphyromonas	0.00233359	0.269957	0.103157	0.0109881
VC_63	Faecalibacterium, Unclassified Clostridia	0.0059684	9.17232e-05	-0.120782	0.00670633
VC_64	Bifidobacterium	0.000346933	0.811472	-0.0109307	0.762567
VC_65	Cronobacter, Hafnia, Pluralibacter, Pectobacterium, Escherichia, Yersinia	0.00217414	0.307312	-0.0272057	0.7385
VC_67	Faecalibacterium, Blautia, Ruminococcus	0.00611695	2.7529e-06	-0.114726	0.00294807
VC_68	Collinsella, Lactobacillus, Olsenella	-0.000815708	0.786321	0.104373	0.00249157
VC_69	Streptococcus	0.00412229	1.44552e-05	-0.000180022	0.99829
VC_7	Bacteroides, Prevotella, Parabacteroides	-0.000529528	0.827787	0.0278654	0.574234
VC_70	Unclassified Lachnospiraceae, Clostridium, Anaerostipes, Blautia, Ruminococcus	-0.00313135	0.0279555	-0.00520376	0.960711
VC_71	Alistipes, Blautia	0.00508638	0.00110697	-0.02653	0.779708
VC_72	Bifidobacterium, Collinsella	-0.000581636	0.762179	0.0223528	0.607669
VC_74	Parabacteroides, Porphyromonas, Bacteroides	0.00360823	0.0371051	0.0818441	0.0976144
VC_75	Pectobacterium, Escherichia	0.00121239	0.727067	0.00583112	0.966802
VC_8	Porphyromonas, Prevotella, Prevotellamassilia, Bacteroides, Alistipes	0.00651056	3.78391e-05	0.0351529	0.71735
VC_81	Collinsella, Senegalimassilia	0.00154698	0.4954	0.0575785	0.221722
VC_82	Bifidobacterium	-0.00279469	0.268916	-0.0283069	0.78629
VC_83	Blautia, Ruminococcus	0.00248991	0.142739	0.000650801	0.995911
VC_84	Alistipes	0.00597458	3.24593e-14	0.0106654	0.86874
VC_86	Ruminococcus	0.00779768	9.37055e-09	-0.131897	0.00123354
VC_87	NA	0.00309318	0.00151564	-0.0148844	0.805506
VC_89	Bacteroides, Parabacteroides, Porphyromonas	-0.000399391	0.911485	0.0754229	0.064318
VC_9	Collinsella, Gordonibacter, Olsenella	0.000360913	0.868171	0.00993046	0.859809
VC_91	Bacteroides, Prevotella	0.00117031	0.692769	0.0291638	0.712165
VC_92	Blautia, Dorea, Ruminococcus	0.00235015	0.00708526	0.0109154	0.839811
VC_93	Blautia, Fusicatenibacter, Faecalitalea, Anaerostipes	0.00398002	0.0652345	-0.0210161	0.859809
VC_95	Prevotella, Prevotellamassilia	-0.00199356	0.00429802	0.0707876	1.36274e-05
VC_97	Bacteroides, Odoribacter	-0.000682303	0.809921	-0.0136236	0.864439
VC_99	NA	0.00855574	9.2193e-17	0.0137909	0.873028

## Sheet: S11_2
Supplementary Data 11 | Single and multivariate regression analysis between VCs and age/sex (result of multiple regression analysis)
	Predicted host	Age		Sex
		Effect size	p-value	Effect size	p-value
Shannon	NA	0.01072	1.42e-17	0	1
VC_1	Bacteroides, Alistipes, Parabacteroides	0	1	0	1
VC_10	Prevotella	0	1	0.0650183	0.00119991
VC_101	Blautia, Ruminococcus, Unclassified Firmicutes, Fusicatenibacter, Coprococcus	0.00573614	6.87e-07	0	1
VC_102	NA	0	1	0	1
VC_103	Megamonas	-0.0014491	0.0106485	0.055965	0.00026742
VC_106	Blautia, Ruminococcus	0.00288896	1.3e-05	0	1
VC_108	Megamonas, Phascolarctobacterium	0.00222723	0.00124581	0	1
VC_11	Blautia, Clostridium, Coprococcus, Dorea, Eubacterium, Fusicatenibacter, Roseburia, Ruminococcus, Unclassified Lachnospiraceae, Faecalibacterium, Megasphaera, Gemmiger, Petroclostridium	0.00712163	3.1e-09	0	1
VC_110	Blautia, Ruminococcus	0.0029328	0.00924301	0	1
VC_111	Raoultella	0.00244094	0.0464278	0	1
VC_112	NA	0.00462796	8.35e-11	0	1
VC_115	Bacteroides	0.00445182	0.00063496	0	1
VC_116	Faecalibacterium	0.00130491	0.134842	0	1
VC_119	NA	0.00110275	0.0114081	-0.0232418	0.0423599
VC_12	Bacteroides, Alistipes	0.00415441	0.0032842	0	1
VC_120	Bacteroides	0	1	0.0547766	0.028727
VC_123	Methylocaldum, Escherichia	0	1	-0.0432202	0.0800088
VC_127	Prevotella	0	1	0.0190166	0.0348645
VC_128	Bifidobacterium	-0.0019137	0.0385069	0	1
VC_13	Unclassified Clostridia, Faecalibacterium, Gemmiger	0.0041483	0.00313694	0	1
VC_130	Mixta, Escherichia, Shigella	0.00192213	0.0171545	0	1
VC_132	Klebsiella, Raoultella	0.0013408	0.0243342	0	1
VC_133	Citrobacter, Escherichia	0	1	0	1
VC_135	Faecalibacterium, Ruminococcus	0.00621625	6.51e-06	0	1
VC_136	Faecalibacterium	0.00329903	0.00890757	0	1
VC_138	Streptococcus	-0.0017849	0.0129517	0	1
VC_14	Roseburia, Ruminococcus, Blautia, Coprococcus, Dorea, Tyzzerella, Unclassified Firmicutes, Clostridium	0.00482154	0.00010185	0	1
VC_143	Serratia, Edwardsiella	0.00111493	0.0612147	-0.0225132	0.149714
VC_145	Prevotella, Blautia, Bacteroides	0	1	0.0361963	0.0325404
VC_146	Clostridium, Anaerostipes	0	1	0	1
VC_148	Megamonas	-0.0035299	0.00034642	0.0453605	0.109316
VC_15	Clostridium, Faecalibacterium, Blautia, Dorea, Roseburia, Ruminococcus, Eubacterium	0.00834787	4.83e-12	0	1
VC_152	Prevotella	0.00142949	0.0591797	0.0906305	3.96e-05
VC_153	NA	0.00282097	0.00043584	0.029058	0.148945
VC_159	Ruminococcus	0.00175988	0.00513948	0	1
VC_16	Blautia, Ruminococcus, Unclassified Firmicutes, Faecalibacterium, Clostridium, Fusobacterium, Roseburia	0.00623107	5.38e-11	0.0411213	0.0872466
VC_164	Bacteroides	0	1	0	1
VC_168	Bacteroides, Parabacteroides, Prevotella	-0.0024378	0.0152979	0	1
VC_17	Gemmiger, Subdoligranulum, Blautia, Ruminococcus, Lachnoclostridium, Clostridium	0	1	0	1
VC_170	NA	0	1	0	1
VC_171	NA	0.00458049	1.39e-07	0.0348046	0.119739
VC_18	Bifidobacterium, Coprococcus	0.00493749	7.68e-07	0.0697639	0.0070174
VC_19	Bacteroides, Porphyromonas, Prevotellamassilia, Parabacteroides	0	1	0	1
VC_199	Bifidobacterium	-0.001318	0.0431052	0	1
VC_2	Prevotella, Bacteroides, Akkermansia, Prevotellamassilia	0.0065161	2.12e-05	0.0655146	0.150057
VC_20	Dorea, Eubacterium, Fusicatenibacter, Roseburia, Unclassified Lachnospiraceae, Clostridium, Ruminococcus, Blautia, Unclassified Clostridiales, Butyrivibrio	0.0013281	0.0572049	0.0337825	0.0645986
VC_200	NA	0	1	0.0217023	0.101316
VC_207	Flavonifractor, Unclassified Clostridiales, Unclassified Lachnospiraceae	-0.0019086	0.023688	-0.0323471	0.121416
VC_21	Streptococcus	0.00302832	0.0060169	0.0482509	0.071849
VC_22	Blautia, Ruminococcus, Coprococcus, Dorea, Tyzzerella, Unclassified Firmicutes	0.00490459	5.74e-05	0	1
VC_23	Bacteroides, Alistipes, Prevotellamassilia	0.00201526	0.107672	0	1
VC_24	Bacteroides, Prevotella, Parabacteroides, Porphyromonas, Prevotellamassilia	0	1	0.0723772	0.0606292
VC_25	Bacteroides, Odoribacter, Parabacteroides, Prevotella, Butyricimonas, Porphyromonas, Dysgonomonas	0.00294091	0.00665723	-0.0557161	0.0563887
VC_26	Faecalibacterium, Blautia, Ruminococcus, Coprococcus, Dorea, Fusicatenibacter, Roseburia, Unclassified Firmicutes, Clostridium, Eubacterium, Unclassified Clostridiaceae, Unclassified Lachnospiraceae	0.00837045	3.28e-14	0	1
VC_27	Anaeromassilibacillus, Blautia, Ruminococcus, Faecalibacterium	0.00321249	0.0005077	0	1
VC_28	Bifidobacterium, Actinomyces	-0.0101105	5.01e-12	0	1
VC_29	Lactobacillus	0.00330701	1.41e-05	0	1
VC_3	Clostridium, Coprococcus, Ruminococcus, Unclassified Clostridia, Anaerotruncus, Blautia, Dorea, Gemmiger	0.00511865	3.98e-06	0.0951944	0.00085037
VC_30	Blautia, Clostridium, Ruminococcus, Anaerostipes, Roseburia, Unclassified Firmicutes, Dorea, Fusicatenibacter	0.0040026	0.0003033	0	1
VC_31	Streptococcus	-0.0009879	0.0785306	0	1
VC_32	Streptococcus, Blautia, Lactobacillus, Tyzzerella	0	1	0	1
VC_33	Eubacterium, Ruminococcus, Lachnospira, Lachnoclostridium, Unclassified Firmicutes, Anaerostipes	0.00878226	2.83e-10	0	1
VC_34	Faecalibacterium, Clostridium, Coprococcus, Roseburia, Ruminococcus, Tyzzerella, Unclassified Firmicutes, Unclassified Lachnospiraceae, Lactobacillus, Butyricicoccus	0.00494081	4.91e-06	0	1
VC_35	Blautia, Clostridium, Roseburia, Ruminococcus, Unclassified Lachnospiraceae	0.00351292	0.00141656	0.0733826	0.0112946
VC_36	Bacteroides	0.00430997	0.00058626	0	1
VC_37	Prevotella	0.00137901	0.0720104	0.0661242	0.00829448
VC_38	Prevotella	0	1	0	1
VC_39	Prevotella	0	1	0.0310038	0.0107361
VC_4	Anaerostipes, Blautia, Clostridium, Coprococcus, Eubacterium, Roseburia, Ruminococcus, Unclassified Firmicutes, Unclassified Lachnospiraceae, Dorea, Fusicatenibacter, Coprobacillus	0.00684666	8.31e-08	0	1
VC_41	Blautia, Ruminococcus, Unclassified Lachnospiraceae	0	1	0	1
VC_42	Bacteroides, Parabacteroides	0.00197023	0.00049161	0	1
VC_44	Subdoligranulum, Ruminococcus, Gemmiger, Coprococcus, Dorea, Blautia, Clostridium, Unclassified Ruminococcaceae, Unclassified Lachnospiraceae, Collinsella, Lachnoclostridium, Eggerthella, Eubacterium, Faecalicatena, Hungatella, Unclassified Clostridiales	0	1	0.0469699	0.126584
VC_48	Eubacterium, Streptococcus, Tyzzerella, Catenibacterium, Unclassified Firmicutes, Blautia, Clostridium, Coprococcus, Desulfotomaculum, Dorea, Ruminococcus	0.00180698	0.0514312	0	1
VC_49	Collinsella, Eggerthella, Enorma, Gordonibacter, Rubneribacter	0	1	0	1
VC_5	Prevotella	0.00101046	0.0720586	0.0371104	0.00995332
VC_50	Blautia, Ruminococcus	0.00151544	0.0406622	0.0316342	0.110861
VC_51	Eubacterium, Ruminococcus, Faecalibacterium, Anaerostipes	0.00584605	9.35e-06	0.0759062	0.0277373
VC_53	Bacteroides	0	1	0	1
VC_54	Bacteroides, Prevotella	0	1	0.064968	0.0493823
VC_55	NA	0.00754158	6.46e-10	-0.0944415	0.0192761
VC_56	Achromobacter, Escherichia, Shigella	0	1	0	1
VC_6	Bacteroides, Prevotella, Parabacteroides, Porphyromonas	0	1	0	1
VC_60	Aeromonas	0.00093169	0.0202558	0	1
VC_61	Blautia, Ruminococcus	-0.0033731	0.00015783	-0.0484216	0.0352875
VC_62	Bacteroides, Parabacteroides, Porphyromonas	0.00230896	0.0333555	0.0605302	0.042709
VC_63	Faecalibacterium, Unclassified Clostridia	0.00437527	0.00037009	-0.0550367	0.0962337
VC_64	Bifidobacterium	0	1	0	1
VC_65	Cronobacter, Hafnia, Pluralibacter, Pectobacterium, Escherichia, Yersinia	0.00198359	0.0586226	0	1
VC_67	Faecalibacterium, Blautia, Ruminococcus	0.00388464	0.0006145	-0.0682434	0.0218557
VC_68	Collinsella, Lactobacillus, Olsenella	0	1	0.0809743	0.00143901
VC_69	Streptococcus	0	1	0	1
VC_7	Bacteroides, Prevotella, Parabacteroides	0	1	0	1
VC_70	Unclassified Lachnospiraceae, Clostridium, Anaerostipes, Blautia, Ruminococcus	-0.0028714	0.00234672	0	1
VC_71	Alistipes, Blautia	0.00213193	0.0877216	0	1
VC_72	Bifidobacterium, Collinsella	0	1	0	1
VC_74	Parabacteroides, Porphyromonas, Bacteroides	0.00303879	0.00871021	0.0612097	0.0553187
VC_75	Pectobacterium, Escherichia	0	1	0	1
VC_8	Porphyromonas, Prevotella, Prevotellamassilia, Bacteroides, Alistipes	0.00579158	6.43e-06	0	1
VC_81	Collinsella, Senegalimassilia	0.00161501	0.0902448	0.0588588	0.0184111
VC_82	Bifidobacterium	-0.0039929	0.00231707	0	1
VC_83	Blautia, Ruminococcus	0.00253121	0.00859497	0	1
VC_84	Alistipes	0.00507573	1.62e-11	0	1
VC_86	Ruminococcus	0.0054639	1.3e-05	-0.084162	0.0092833
VC_87	NA	0.00135964	0.0709671	0	1
VC_89	Bacteroides, Parabacteroides, Porphyromonas	-0.001441	0.141861	0.0638409	0.0117381
VC_9	Collinsella, Gordonibacter, Olsenella	0	1	0	1
VC_91	Bacteroides, Prevotella	0	1	0	1
VC_92	Blautia, Dorea, Ruminococcus	0.00226905	0.00025194	0	1
VC_93	Blautia, Fusicatenibacter, Faecalitalea, Anaerostipes	0	1	0	1
VC_95	Prevotella, Prevotellamassilia	0	1	0.0448906	0.00054282
VC_97	Bacteroides, Odoribacter	0	1	0	1
VC_99	NA	0.00660779	3.31e-11	0	1
